# Supplementary material for: Comprehensive insights into transcriptional adaptation of intracellular mycobacteria by microbe-enriched dual RNA sequencing
Source: BMC Genomics. 2015 Feb 5;16(1):34. doi: 10.1186/s12864-014-1197-2 (PMC4334782; doi:10.1186/s12864-014-1197-2)
Supplement: Additional file 2: — Differential expression of M. bovis BCG genes. Excel file with all expressed M. bovis BCG protein-coding genes, M. bovis BCG small RNA genes, THP-1 genes, induced THP-1 pathways and repressed THP-1 pathways. [file 12864_2014_1197_MOESM2_ESM.xls]

## Sheet: BCG protein coding genes
Gene	logFC	logCPM	P-Value	FDR	Gene counts EGB	Gene counts IF1ER	Gene counts IF2ER	Mtb homolog	Gene name	Gene product
BCG_2400c	3.98665	8.34077	2.95733e-30	7.84581e-27	1759	914	409	Rv2386c	mbtI	salicylate synthase MbtI
BCG_0820	3.76361	8.57616	6.31369e-24	8.3751e-21	2397	809	620	Rv0768	aldA	aldehyde dehydrogenase AldA
BCG_1191	7.44668	10.7949	1.72812e-18	1.52823e-15	891	1910	3994	Rv1130	prpD	methylcitrate dehydratase
BCG_3615	2.84733	8.16507	1.05707e-17	7.01105e-15	3305	634	430	Rv3551	ipdA	CoA-transferase subunit alpha
BCG_0817c	2.94585	7.15135	2.34237e-17	1.24286e-14	1557	309	224	Rv0765c	-	short chain dehydrogenase
BCG_3625	2.95275	7.46086	2.90025e-17	1.2824e-14	1911	377	278	Rv3561	fadD3	long-chain-fatty-acid--CoA ligase
BCG_0819c	2.927	7.36588	4.46577e-17	1.66297e-14	1822	354	260	Rv0767c	-	transcriptional regulator
BCG_1466c	4.16035	10.217	5.01462e-17	1.66297e-14	5686	1942	2243	Rv1405c	-	methyltransferase
BCG_2396c	2.92847	7.23225	5.95668e-17	1.7559e-14	1663	323	238	Rv2382c	mbtC	polyketide synthase
BCG_2397c	2.99665	8.66152	1.38803e-16	3.68245e-14	4216	819	650	Rv2383c	mbtB	phenyloxazoline synthase mbtB
BCG_2395c	2.54716	8.21956	1.86364e-16	4.49475e-14	4161	730	394	Rv2381c	mbtD	polyketide synthase
BCG_1192	6.28657	10.7983	5.46314e-16	1.20781e-13	1989	1999	3940	Rv1131	gltA1	methylcitrate synthase
BCG_3624c	2.51478	7.0537	4.15139e-15	8.47203e-13	1921	309	190	Rv3560c	fadE30	acyl-CoA dehydrogenase fadE30
BCG_3626	2.96611	7.38859	5.0553e-15	9.5798e-13	1805	329	282	Rv3562	fadE31	acyl-CoA dehydrogenase fadE31
BCG_3614	2.47795	7.93017	1.21652e-14	2.15161e-12	3565	539	354	Rv3550	echA20	enoyl-CoA hydratase
BCG_3616	2.40648	7.77447	2.36355e-14	3.91906e-12	3354	497	309	Rv3552	ipdB	CoA-transferase subunit beta
BCG_1190c	3.45609	7.92647	3.59612e-14	5.61206e-12	1890	412	452	Rv1129c	-	transcriptional regulator protein
BCG_1744c	2.32414	7.2911	7.20276e-14	1.06161e-11	2544	378	209	Rv1706c	PPE23	PPE family protein
BCG_2399	2.61465	6.82813	1.28496e-13	1.79421e-11	1553	337	124	Rv2385	mbtJ	acetyl hydrolase mbtJ
BCG_3299	-1.90744	9.45574	8.43276e-13	1.11861e-10	79550	696	310	Rv3270	ctpC	metal cation-transporting P-type atpase C ctpC
BCG_3617	2.33574	7.95705	1.08548e-12	1.34396e-10	3971	523	369	Rv3553	-	oxidoreductase
BCG_3621c	2.21586	7.90202	1.11448e-12	1.34396e-10	4128	621	285	Rv3557c	kstR2	TetR family transcriptional regulator cholesterol degradation
BCG_0320	2.16753	7.35113	1.68955e-12	1.94885e-10	2921	395	212	Rv0280	PPE3	PPE family protein
BCG_0818c	2.12454	9.42383	6.78479e-12	7.50002e-10	12414	1476	958	Rv0766c	cyp123	cytochrome P450 123 cyp123
BCG_1571	2.31019	6.5579	8.27292e-12	8.77922e-10	1564	199	146	Rv1519	-	hypothetical protein
BCG_3578c	2.42291	8.23466	2.86828e-11	2.92674e-09	4547	571	484	Rv3515c	fadD19	acyl-CoA synthetase
BCG_1631c	-1.97813	6.10691	4.39291e-11	4.29467e-09	7454	55	32	Rv1593c	-	ADP-ribose pyrophosphatase
BCG_3675	-2.01406	7.36406	4.53263e-11	4.29467e-09	18740	170	56	Rv3611	-	hypothetical protein
BCG_1409c	1.95653	7.00116	1.70114e-10	1.55625e-08	2623	314	160	Rv1347c	mbtK	lysine N-acetyltransferase
BCG_3472c	1.91285	6.92591	4.80182e-10	4.24641e-08	2557	279	162	Rv3402c	-	mycobactin demethylase
BCG_0139	1.87089	7.34222	5.96038e-10	5.10093e-08	3481	393	200	Rv0106	-	putative GTPases (G3E family)
BCG_1458c	-1.68451	8.25435	1.19627e-09	9.91782e-08	32483	342	141	Rv1397c	vapC10	toxin
BCG_3623c	1.90013	6.66289	2.11069e-09	1.69687e-07	2156	219	144	Rv3559c	-	short chain dehydrogenase
BCG_3298	-1.66662	7.43451	2.17792e-09	1.69942e-07	18134	190	81	Rv3269	-	hypothetical protein/chaperone
BCG_0900	-1.70213	7.71699	3.16494e-09	2.39902e-07	22253	177	128	Rv0848	cysK2	cysteine synthase a cysK2
BCG_3078c	1.87273	10.3054	4.07241e-09	3.00114e-07	26654	3363	1347	Rv3053Ac	-	hypothetical protein
BCG_0380	-1.64746	6.91933	4.49676e-09	3.2243e-07	12459	114	68	Rv0341	iniB	isoniazid inductible gene protein iniB
BCG_1343	1.83338	7.10848	4.72499e-09	3.29879e-07	3033	294	193	Rv1284	canA	beta-carbonic anhydrase
BCG_0663A	-1.89056	6.47189	5.82659e-09	3.96357e-07	9623	99	28	Rv0616A	vapB29	antitoxin
BCG_2404c	1.80538	7.0447	6.14062e-09	4.07277e-07	2954	285	182	Rv2390c	-	hypothetical protein
BCG_1459c	-1.74388	10.0959	6.73287e-09	4.35666e-07	119369	1302	450	Rv1398c	vapB10	antitoxin
BCG_2834c	1.89707	8.71159	7.36311e-09	4.65103e-07	8749	1143	437	Rv2816c	-	uncharacterized protein predicted to be involved in DNA repair
BCG_0325	1.76474	7.00444	1.15838e-08	7.14696e-07	2945	277	176	Rv0285	PE5	PE family protein
BCG_2733	-1.50126	8.38803	1.29072e-08	7.78246e-07	33928	372	187	Rv2720	lexA	LexA repressor
BCG_2403c	1.78656	7.43857	1.68191e-08	9.9158e-07	3904	356	246	Rv2389c	rpfD	resuscitation-promoting factor rpfD
BCG_2577c	-1.54988	7.2916	2.01905e-08	1.16447e-06	15842	154	93	Rv2554c	-	Holliday junction resolvase-like protein
BCG_3632c	1.78155	7.09574	2.13468e-08	1.20496e-06	3101	282	195	Rv3567c	hsaB	oxidoreductase
BCG_3609c	1.80671	7.97146	2.36917e-08	1.30946e-06	5552	497	363	Rv3545c	cyp125	cytochrome P450 125 cyp125
BCG_3011c	2.10138	8.88778	3.51746e-08	1.90445e-06	8708	1432	436	Rv2990c	-	hypothetical protein
BCG_1634	-1.51504	7.37795	3.65996e-08	1.94198e-06	16735	190	86	Rv1596	nadC	nicotinate-nucleotide pyrophosphorylase
BCG_0328	1.6126	9.09981	3.96678e-08	2.06351e-06	13551	1186	703	Rv0288	esxH	low molecular weight protein antigen 7 ESXH(10 kDa antigen) (CFP-7) (protein TB10.4)
BCG_3602	2.08328	7.13627	4.14968e-08	2.11714e-06	2659	248	234	Rv3538	hsd4B	dehydrogenase
BCG_3411	1.96332	7.96283	5.46737e-08	2.73678e-06	5022	450	394	Rv3341	metX	homoserine O-acetyltransferase
BCG_3612c	1.66129	7.88543	5.82621e-08	2.8624e-06	5710	492	321	Rv3548c	-	short chain dehydrogenase
BCG_0583	-1.44553	7.52337	9.20392e-08	4.43964e-06	18161	197	110	Rv0539	-	dolichyl-phosphate sugar synthase
BCG_1773c	-1.94669	6.64351	1.00398e-07	4.75638e-06	10902	55	65	Rv1734c	-	Pyruvate/2-oxoglutarate dehydrogenase complex, dihydrolipoamide acyltransferase (E2) component, and related enzymes
BCG_3601	1.94562	8.15562	1.37149e-07	6.38344e-06	5794	501	455	Rv3537	kstD	3-ketosteroid-delta-1-dehydrogenase
BCG_3590	1.77146	8.48383	1.39664e-07	6.38841e-06	8062	672	531	Rv3526	kshA	two-component Rieske oxygenase
BCG_0230c	1.77462	8.60192	2.15037e-07	9.66939e-06	8728	716	583	Rv0193c	-	hypothetical protein
BCG_2526	-1.46564	7.15963	2.29705e-07	1.01568e-05	14156	173	71	Rv2506	-	TetR family transcriptional regulator
BCG_3613c	1.58867	8.23292	2.40397e-07	1.04553e-05	7565	609	410	Rv3549c	-	short chain dehydrogenase
BCG_3567c	1.59485	7.12449	3.50854e-07	1.50132e-05	3531	284	194	Rv3503c	fdxD	ferredoxin fdxD
BCG_0736	1.48489	7.61933	4.6453e-07	1.95619e-05	5282	436	244	Rv0687	fabG	3-ketoacyl-ACP reductase
BCG_1632	-1.35006	7.701	4.78636e-07	1.9841e-05	20045	240	125	Rv1594	nadA	quinolinate synthetase
BCG_1450	-1.33017	9.43422	6.30694e-07	2.5676e-05	66985	736	467	Rv1389	gmk	guanylate kinase
BCG_3622	1.47525	7.68478	6.38754e-07	2.5676e-05	5553	441	263	Rv3558	PPE64	PPE family protein
BCG_0911	1.46612	8.79545	6.84409e-07	2.71006e-05	11974	924	574	Rv0859	fadA	acetyl-CoA acetyltransferase
BCG_3600c	1.77218	7.67832	7.01528e-07	2.73699e-05	4640	365	319	Rv3536c	hsaE	hydratase
BCG_1743c	1.46424	7.16655	8.37706e-07	3.22092e-05	3927	333	171	Rv1705c	PPE22	PPE family protein
BCG_3629	1.55289	7.00897	8.52259e-07	3.23006e-05	3345	259	180	Rv3565	aspB	aspartate aminotransferase
BCG_1193	1.93347	9.84532	9.04129e-07	3.37839e-05	18687	1505	1500	Rv1132	-	hypothetical protein
BCG_3869c	-1.32986	7.4924	9.54434e-07	3.51683e-05	17186	200	114	Rv3807c	-	transmembrane protein
BCG_3566c	1.56669	7.7893	1.01403e-06	3.68523e-05	5652	427	314	Rv3502c	hsd4A	3-ketoacyl-ACP reductase
BCG_1822	1.40856	9.75765	1.05028e-06	3.76541e-05	24067	2000	990	Rv1790	PPE27	PPE family protein
BCG_3598c	1.78036	7.4212	1.07578e-06	3.8054e-05	3875	300	272	Rv3534c	hsaF	4-hydroxy-2-ketovalerate aldolase
BCG_1464c	1.50615	7.67095	1.1737e-06	4.09452e-05	5400	407	279	Rv1403c	-	methyltransferase
BCG_3354c	-1.47786	10.6923	1.18838e-06	4.09452e-05	168057	2219	756	Rv3290c	lat'	L-lysine-epsilon aminotransferase lat'
BCG_0117	-1.50657	6.99061	1.3556e-06	4.61077e-05	12606	106	89	Rv0084	hycD	formate hydrogenlyase hycD (FHL)
BCG_0731	1.44494	8.83229	1.40078e-06	4.70415e-05	12446	1120	492	Rv0682	rpsL	30S ribosomal protein S12
BCG_3740c	1.40777	10.373	1.58765e-06	5.26504e-05	36848	3172	1455	Rv3681c	whiB4	transcriptional regulatory protein whiB-like whiB4
BCG_2009c	-1.30906	8.15634	1.72398e-06	5.64656e-05	27233	301	195	Rv1992c	ctpG	metal cation transporter P-type atpase G ctpG
BCG_3620c	1.38857	8.30536	1.77763e-06	5.75127e-05	8941	687	388	Rv3556c	fadA6	acetyl-CoA acetyltransferase
BCG_0379	-1.42012	6.10071	1.9956e-06	6.37871e-05	6511	68	43	Rv0340	-	hypothetical protein
BCG_3599c	1.87644	6.95848	2.11835e-06	6.69044e-05	2675	204	211	Rv3535c	hsaG	acetaldehyde dehydrogenase
BCG_3618	1.42666	8.62562	2.26473e-06	7.06862e-05	10898	792	523	Rv3554	fdxB	electron transfer protein fdxB
BCG_2905	1.37781	7.6434	2.552e-06	7.87263e-05	5712	436	246	Rv2884	-	transcriptional regulatory protein
BCG_3909	1.34991	8.74135	2.69597e-06	8.22116e-05	12344	933	516	Rv3846	sodA	superoxide dismutase [Fe] sodA
BCG_0814c	1.39452	7.05495	2.81064e-06	8.47343e-05	3785	289	167	Rv0762c	-	intracellular transport protein
BCG_0417	1.40343	7.25652	3.14445e-06	9.37328e-05	4327	370	170	Rv0379	secE2	protein transport protein secE2
BCG_0269	1.59123	7.1295	3.2118e-06	9.46766e-05	3551	256	211	Rv0232	-	TetR/ACRR family transcriptional regulator
BCG_3630c	1.62827	7.31969	3.39059e-06	9.88489e-05	3956	285	245	Rv3566c	nat	arylamine n-acetyltransferase nat
BCG_0114	-1.60025	6.9495	3.4469e-06	9.9398e-05	12539	87	90	Rv0081	-	transcriptional regulatory protein
BCG_3633c	1.35997	8.10425	3.55767e-06	0.000101489	7914	578	347	Rv3568c	hsaC	biphenyl-2,3-diol 1,2-dioxygenase bphC
BCG_3371c	-1.22183	8.40718	4.27023e-06	0.00012052	31631	391	229	Rv3306c	amiB1	amidase amiB1
BCG_3297	-1.20326	8.59167	4.64875e-06	0.000129822	35804	477	246	Rv3268	-	hypothetical protein
BCG_3071c	1.32496	7.91144	5.431e-06	0.000150088	7075	520	294	Rv3047c	-	hypothetical protein
BCG_0312	-1.23916	7.18616	6.08697e-06	0.000166482	13476	169	94	Rv0274	-	Lactoylglutathione lyase and related lyases
BCG_0683	1.36425	8.63464	6.52226e-06	0.000176567	11383	980	419	Rv0634B	rpmG	50S ribosomal protein L33
BCG_2140	1.30866	7.67869	6.97309e-06	0.000186865	6090	457	242	Rv2123	PPE37	PPE family protein
BCG_0559c	1.65318	9.01006	7.65407e-06	0.000203063	12436	863	803	Rv0516c	-	anti-anti sigma factor
BCG_1798	1.49995	7.19493	7.8336e-06	0.000205768	3915	269	216	Rv1758	cut1	cutinase cut1
BCG_3568	1.85337	7.07529	7.99639e-06	0.000207985	2938	209	234	Rv3504	fadE26	acyl-CoA dehydrogenase fadE26
BCG_0816c	1.28743	8.21086	8.37751e-06	0.000215782	8882	660	346	Rv0764c	cyp51	cytochrome P450 51 cyp51
BCG_1591	-1.20532	7.6733	8.54468e-06	0.000217972	18801	235	138	Rv1539	lspA	lipoprotein signal peptidase
BCG_1534	-1.24874	8.92951	8.8076e-06	0.000222539	45925	502	357	Rv1473	-	macrolide-transport ATP-binding protein ABC transporter
BCG_0489c	1.26711	9.83493	9.06036e-06	0.000226765	27545	2050	1041	Rv0450c	mmpL4	transmembrane transport protein mmpL4
BCG_3592c	1.36146	7.86775	9.65152e-06	0.000239304	6733	585	243	Rv3528c	-	hypothetical protein
BCG_0490c	1.289	7.67841	9.77024e-06	0.000240004	6158	460	239	Rv0451c	mmpS4	membrane protein mmpS4
BCG_3610	1.94261	7.30904	1.01829e-05	0.000247846	3265	234	283	Rv3546	fadA5	acetyl-CoA acetyltransferase
BCG_3347	-1.18732	8.03718	1.12133e-05	0.000270444	24137	299	183	Rv3224B	-	hypothetical protein
BCG_3072c	1.24054	9.8076	1.28721e-05	0.000307655	27441	1963	1041	Rv3048c	nrdF	ribonucleotide-diphosphate reductase subunit beta
BCG_3077c	1.31885	9.31822	1.30322e-05	0.000308701	18718	1574	662	Rv3053c	nrdH	glutaredoxin electron transport component of nrdEF (glutaredoxin-like protein) nrdH
BCG_2712c	1.26448	7.86765	1.42619e-05	0.000334839	7105	494	287	Rv2699c	-	hypothetical protein
BCG_0322	1.29163	11.1146	1.45936e-05	0.00033962	65837	5377	2320	Rv0282	eccA3	ESX-3 type VII secretion system protein
BCG_2360c	1.29544	6.5762	1.64166e-05	0.000375459	2892	205	120	Rv2338c	moeW	molybdopterin biosynthesis protein
BCG_3904	-1.15973	10.221	1.62852e-05	0.000375459	109865	1636	709	Rv3841	bfrB	bacterioferritin bfrB
BCG_0492	1.71242	7.10441	1.70633e-05	0.000386913	3257	218	231	Rv0453	PPE11	PPE family protein
BCG_3972	1.33476	6.89402	1.84546e-05	0.000414915	3506	234	162	Rv3914	trxC_1	thioredoxin trxC
BCG_0908	1.29803	6.70492	1.87083e-05	0.000417084	3158	251	115	Rv0856	-	hypothetical protein
BCG_3635c	1.29044	8.61682	1.92172e-05	0.00042486	11716	765	517	Rv3570c	hsaA	oxygenase
BCG_3197c	-1.39901	7.52281	1.97458e-05	0.000432939	17979	263	76	Rv3173c	-	TetR/ACRR family transcriptional regulator
BCG_0130	1.85997	7.91611	2.15304e-05	0.000468198	5189	353	422	Rv0097	-	oxidoreductase
BCG_1587	1.48993	7.70325	2.21601e-05	0.000477973	5575	361	315	Rv1535	-	hypothetical protein
BCG_3634c	1.29591	7.82892	2.37555e-05	0.000508252	6792	441	304	Rv3569c	hsaD	2-hydroxy-6-oxo-6-phenylhexa-2,4-dienoate hydrolase
BCG_1659c	-1.32427	7.15554	2.73329e-05	0.000580114	13478	126	109	Rv1621c	cydD	cytochrome assembly ABC transporter ATP-binding protein CydD
BCG_1720	1.20554	8.30298	2.90944e-05	0.0006126	9915	712	356	Rv1682	-	coiled-coil structural protein
BCG_0324	1.21215	10.814	3.60218e-05	0.000752486	55956	4267	1897	Rv0284	eccC3	ESX-3 type VII secretion system protein
BCG_1512	-1.0865	8.42018	3.78782e-05	0.000785085	30580	431	234	Rv1451	ctaB	protoheme IX farnesyltransferase
BCG_2881c	-1.13058	6.96933	4.20042e-05	0.000863855	11184	153	83	Rv2859c	-	amidotransferase
BCG_1633	-1.12739	7.58213	4.32643e-05	0.000882925	17197	219	138	Rv1595	nadB	L-aspartate oxidase
BCG_0071c	-1.17376	7.33621	4.40602e-05	0.000892303	14658	171	120	Rv0040c	mtc28	hypothetical protein
BCG_1643	-1.14809	7.83944	4.64532e-05	0.000933638	20734	248	171	Rv1605	hisF	imidazole glycerol phosphate synthase subunit HisF
BCG_3606c	1.19972	7.02716	4.70597e-05	0.000938717	4146	278	159	Rv3542c	-	predicted nucleic-acid-binding protein containing a Zn-ribbon
BCG_3280c	1.25154	6.67358	4.86761e-05	0.000963714	3163	203	136	Rv3251c	rubA	rubredoxin rubA
BCG_0326	1.17937	9.05079	5.06454e-05	0.000995277	16837	1064	662	Rv0286	PPE4	PPE family protein
BCG_0141c	1.16	8.17698	5.38142e-05	0.00104977	9324	621	340	Rv0108c	-	hypothetical protein
BCG_2545c	-1.12702	11.028	5.47839e-05	0.00106089	190256	2250	1608	Rv2524c	fas	fatty acid synthase fas
BCG_0131	1.27116	6.90388	5.63763e-05	0.00107513	3658	228	165	Rv0098	-	hypothetical protein
BCG_1436	1.50313	8.58915	5.60661e-05	0.00107513	10169	626	598	Rv1375	-	hypothetical protein
BCG_1533	-1.05441	8.863	5.67352e-05	0.00107513	41217	593	323	Rv1472	echA12	enoyl-CoA hydratase
BCG_1921c	-1.0807	8.661	5.75801e-05	0.0010834	36089	476	297	Rv1884c	rpfC	resuscitation-promoting factor rpfC
BCG_0823	1.14057	8.50546	6.41181e-05	0.00119793	11818	775	426	Rv0771	-	4-carboxymuconolactone decarboxylase
BCG_2284c	1.22928	6.90726	6.68684e-05	0.00124057	3754	235	160	Rv2267c	-	sulfotransferase
BCG_1795c	1.21644	7.81707	6.78271e-05	0.00124962	7047	434	298	NA	-	hypothetical protein
BCG_2208c	-1.1647	6.69266	6.97289e-05	0.0012758	9259	110	76	Rv2192c	trpD	anthranilate phosphoribosyltransferase
BCG_0509	1.16532	10.3238	7.19833e-05	0.00130803	40934	3029	1339	Rv0469	umaA1	mycolic acid synthase umaA1
BCG_3183c	1.13394	8.3604	7.46571e-05	0.00134738	10734	701	385	Rv3159c	PPE70	PPE family protein
BCG_2575c	-1.0798	7.32272	7.76165e-05	0.00139133	14147	213	101	Rv2552c	aroE	shikimate 5-dehydrogenase
BCG_1683	-1.04722	7.91103	8.75601e-05	0.00155904	21149	317	160	Rv1644	tsnR	23S rRNA methyltransferase tsnR
BCG_3295c	-1.04083	8.04322	9.02548e-05	0.00159631	23148	345	178	Rv3266c	rmld	dTDP-rhamnose modification protein rmlD
BCG_3199	-1.05406	7.49316	9.46784e-05	0.00166346	15806	234	120	Rv3175	-	amidase
BCG_0315A	1.14352	7.84574	9.99085e-05	0.0017438	7501	535	247	Rv0748	-	antitoxin
BCG_3794c	1.18468	7.45553	0.000102876	0.00178385	5598	339	231	Rv3734c	tgs2	triacylglycerol synthase Tgs2
BCG_0567	-1.05001	7.85605	0.000104213	0.00179531	20341	280	168	Rv0524	hemL	glutamate-1-semialdehyde aminotransferase
BCG_1642	-1.05322	8.1064	0.000105608	0.00180761	24263	326	204	Rv1604	impA	inositol-monophosphatase impA
BCG_1461c	-1.09483	6.92173	0.000109495	0.00186211	10674	139	88	Rv1400c	lipI	lipase lipH
BCG_1866	1.28253	10.0661	0.00011871	0.00200598	32040	2834	995	Rv1831	-	hypothetical protein
BCG_0546c	1.08988	9.08879	0.000122833	0.00203673	18180	1143	637	Rv0503c	cmaA2	cyclopropane-fatty-acyl-phospholipid synthase 2 cmaA2
BCG_1679c	-1.00624	10.0073	0.000122516	0.00203673	89955	1425	681	Rv1640c	lysS	lysyl-tRNA synthetase
BCG_3828	-1.10467	6.34332	0.000122596	0.00203673	7127	108	48	Rv3769	-	hypothetical protein
BCG_0571	-1.04052	7.37089	0.000134884	0.00222266	14424	205	117	Rv0528	-	transmembrane protein
BCG_3099	-1.06369	7.12706	0.000140331	0.00229814	12225	164	102	Rv3074	-	endonuclease
BCG_0327	1.25657	8.48161	0.000148189	0.00241193	10882	627	506	Rv0287	esxG	ESAT-6 like protein EsxG
BCG_1189c	1.13571	8.17412	0.000156994	0.00253934	9426	555	373	Rv1128c	-	hypothetical protein
BCG_2088	-1.10776	7.1527	0.000157931	0.00253934	12608	151	110	Rv2069	sigC	RNA polymerase sigma factor SigC
BCG_2856c	-1.06163	6.7403	0.000159611	0.0025509	9324	144	66	Rv2836c	dinF	DNA-damage-inducible protein F dinF
BCG_1410	1.13461	8.40665	0.000166082	0.00263842	11087	819	345	Rv1348	irtA	iron-regulated transporter IrtA drugs-transport transmembrane ATP-binding protein ABC transporter
BCG_3473c	1.09276	7.93126	0.000168173	0.00265573	8181	553	266	Rv3403c	-	hypothetical protein
BCG_0790	1.12626	6.63175	0.000173069	0.00271688	3297	204	124	Rv0740	-	hypothetical protein
BCG_0789	1.1236	6.50883	0.000177613	0.0027718	3044	208	102	Rv0739	-	hypothetical protein
BCG_1292c	-1.03425	8.13834	0.000195512	0.00299823	24718	408	169	Rv1232c	mgtE	Mg/Co/Ni transporter MgtE (contains CBS domain)
BCG_3494c	1.16423	9.27182	0.000194163	0.00299823	19798	1547	601	Rv3424c	-	hypothetical protein
BCG_3597c	1.0878	7.64892	0.000195073	0.00299823	6749	407	246	Rv3533c	PPE62	PPE family protein
BCG_3362	-1.02525	6.95792	0.000203276	0.00309385	10732	159	85	Rv3297	nei_2	endonuclease VIII nei
BCG_3449c	1.09142	8.43887	0.00020408	0.00309385	11611	812	362	Rv3378c	-	diterpene synthase
BCG_2022c	1.22664	8.27903	0.000214254	0.00322964	9627	543	439	Rv2005c	-	universal stress protein UspA and related nucleotide-binding proteins
BCG_0116	-1.5103	6.7319	0.000216467	0.00324456	10493	62	89	Rv0083	-	oxidoreductase
BCG_0329	1.08582	9.05803	0.00022713	0.00338526	17832	1029	672	Rv0289	espG3	hypothetical protein
BCG_3143	-1.03427	6.99388	0.000230448	0.00341552	11066	179	77	Rv3122	-	hypothetical protein
BCG_2318	1.23457	6.83662	0.000235315	0.00346828	3567	201	166	Rv2302	-	hypothetical protein
BCG_3887c	1.12319	7.22689	0.000238869	0.00350121	4968	363	153	Rv3824c	papA1	polyketide synthase associated protein papA1
BCG_2163c	1.05704	7.7295	0.000243109	0.00354379	7258	444	250	Rv2146c	-	transmembrane protein
BCG_0684	1.07708	9.86472	0.000246097	0.00356773	31314	2189	958	Rv0635	hadA	(3R)-hydroxyacyl-ACP dehydratase subunit HadA
BCG_3076c	1.16913	9.29786	0.00027181	0.00391909	20101	1608	595	Rv3052c	nrdI	ribonucleotide reductase stimulatory protein
BCG_0570	-1.01456	6.72178	0.000274506	0.00393657	9052	137	71	Rv0527	ccdA	cytochrome c-type biogenesis protein ccdA
BCG_2394c	1.02591	9.3788	0.000277617	0.00395978	23018	1398	764	Rv2380c	mbtE	peptide synthetase mbtE
BCG_2200c	1.03292	8.17352	0.000298649	0.00423698	9982	604	336	Rv2185c	TB16.3	cyclase/dehydrase
BCG_3281c	1.0528	8.4076	0.000308878	0.0043588	11595	666	421	Rv3252c	alkB	transmembrane alkane 1-monooxygenase alkB
BCG_1849	-1.00364	7.5882	0.000326311	0.00458043	16585	225	148	Rv1815	-	hypothetical protein
BCG_1825	1.00759	9.48087	0.000350911	0.00489983	24952	1494	819	Rv1793	esxN	ESAT-6 like protein 5
BCG_0270	1.03424	7.23814	0.000361513	0.00502144	5249	323	174	Rv0233	nrdB	ribonucleotide-diphosphate reductase subunit beta
BCG_0516	-0.931747	8.94364	0.0003727	0.00514617	41812	658	355	Rv0475	hbhA	Heparin binding hemagglutinin hbhA
BCG_3943c	1.04039	7.31601	0.000374373	0.00514617	5522	358	174	Rv3888c	-	hypothetical protein
BCG_2769c	-0.969678	8.79092	0.000377999	0.00516924	38057	528	346	Rv2753c	dapA	dihydrodipicolinate synthase
BCG_3944c	1.03116	7.22651	0.000391527	0.00532678	5215	316	175	Rv3888c	-	hypothetical protein
BCG_2071c	-0.956212	7.79936	0.000408433	0.00552844	18946	280	166	Rv2052c	-	predicted metal-dependent hydrolase with the TIM-barrel fold
BCG_3144	-0.93991	8.08965	0.000411914	0.00554724	23115	374	188	Rv3123	-	hypothetical protein
BCG_3412	1.30922	7.08799	0.000415398	0.00556591	4064	217	212	Rv3342	-	methyltransferase
BCG_1425c	1.07027	7.94664	0.000429698	0.00572858	8358	462	321	Rv1363c	-	probable transmembrane protein
BCG_0508	1.00368	9.80804	0.000435986	0.00578206	31349	1784	1074	Rv0468	fadB2	3-hydroxybutyryl-CoA dehydrogenase
BCG_0549	1.03711	8.23033	0.000438068	0.00578206	10366	700	310	Rv0506	mmpS2	membrane protein mmpS2
BCG_3636	1.08185	7.18662	0.000445014	0.00584467	4929	274	192	Rv3571	kshB	hemoglobine-related protein hmp
BCG_2864	-0.978147	7.13954	0.000456875	0.00597088	11995	171	106	Rv2844	-	transcriptional regulator
BCG_2451c	1.10305	9.10684	0.000460522	0.00598904	18285	1380	526	Rv2432c	-	hypothetical protein
BCG_3226c	-0.974619	7.3718	0.000479404	0.00620419	14108	198	127	Rv3201c	-	ATP-dependent DNA helicase
BCG_0507	1.40246	11.3482	0.000481841	0.00620545	72586	3865	4123	Rv0467	icl	isocitrate lyase icl
BCG_1968c	-0.965813	8.77052	0.000484367	0.00620785	37540	652	269	Rv1929c	-	hypothetical protein
BCG_1689	-0.919008	8.55735	0.000486857	0.00620976	31797	502	274	Rv1650	pheT	phenylalanyl-tRNA synthetase subunit beta
BCG_0330	0.99761	8.6712	0.000502162	0.00637434	14339	814	489	Rv0290	-	hypothetical protein
BCG_0115	-1.20052	6.34739	0.000508509	0.00641912	7295	68	69	Rv0082	-	oxidoreductase
BCG_1323	-0.920842	8.22562	0.000510529	0.00641912	25248	409	211	Rv1264	-	adenylyl cyclase
BCG_2372	-0.994413	6.87038	0.000525053	0.00655474	9963	136	90	Rv2358	smtB	ArsR family transcriptional regulator
BCG_3736c	-0.938904	7.76475	0.000526257	0.00655474	18383	275	163	Rv3678c	-	hypothetical protein
BCG_3531	-0.942322	7.43905	0.000578933	0.00717715	14677	247	113	Rv3466	-	hypothetical protein
BCG_0460c	-0.96741	6.56743	0.000607378	0.00746502	8002	131	61	Rv0421c	-	hypothetical protein
BCG_3709	-0.908129	8.39367	0.000607782	0.00746502	28252	443	249	Rv3651	-	hypothetical protein
BCG_0707c	-1.00891	6.20992	0.000631379	0.00769534	6300	107	42	Rv0658c	-	integral membrane protein
BCG_3279c	1.02987	7.884	0.000632335	0.00769534	8186	445	303	Rv3250c	-	rubredoxin rubB
BCG_3227c	-0.992983	6.66519	0.000667618	0.00808762	8607	116	79	Rv3202c	-	ATP-dependent DNA helicase
BCG_0994c	0.988138	7.9778	0.000673778	0.00812515	8949	569	267	Rv0940c	-	oxidoreductase
BCG_1413	1.02198	6.60995	0.000682869	0.00819752	3437	195	122	Rv1351	-	hypothetical protein
BCG_0995c	0.98174	7.19865	0.000704089	0.00837645	5257	312	168	Rv0941c	-	hypothetical protein
BCG_3905c	-0.890613	8.71468	0.000702899	0.00837645	35133	567	308	Rv3842c	glpQ1	glycerophosphoryl diester phosphodiesterase glpQ1
BCG_1249	1.17349	7.23165	0.000720351	0.00853165	4834	250	221	Rv1187	rocA	pyrroline-5-carboxylate dehydrogenase rocA
BCG_2738c	-1.05845	9.48813	0.000723896	0.00853554	63748	707	612	Rv2725c	hflX	GTP-binding protein hflX
BCG_2846c	-0.99469	6.86062	0.000739106	0.00867632	9888	129	93	Rv2827c	-	hypothetical protein
BCG_1824	0.945479	10.276	0.000746841	0.00869021	44753	2559	1411	Rv1792	esxM	hypothetical protein
BCG_2164c	0.947031	9.68511	0.000744675	0.00869021	29713	1741	916	Rv2147c	-	hypothetical protein
BCG_0867c	0.967223	7.59812	0.000778539	0.00901949	6970	419	215	IGR(+Rv3116+Rv3119)	cysA2	thiosulfate sulfurtransferase cysA2
BCG_3889	0.958764	7.95846	0.000802011	0.00925102	8965	513	288	Rv3826	fadD23	acyl-CoA synthetase
BCG_2980c	0.940975	9.60245	0.000809358	0.00929536	28156	1649	861	Rv2959c	-	methyltransferase
BCG_3278c	0.987891	8.87258	0.000859226	0.00982554	16562	881	590	Rv3249c	-	TetR family transcriptional regulator
BCG_1271	-0.934116	8.04587	0.000868536	0.00988939	22400	400	162	Rv1211	-	hypothetical protein
BCG_3608c	1.04448	6.99061	0.000984389	0.0111606	4399	230	172	Rv3544c	fadE28	acyl-CoA dehydrogenase fadE28
BCG_0821	0.924094	10.0879	0.00100293	0.0113224	39759	2336	1183	Rv0769	-	short chain dehydrogenase
BCG_1920c	-0.869318	8.50825	0.0010188	0.0114329	30188	485	274	Rv1883c	-	hypothetical protein
BCG_3665c	0.959843	7.2381	0.00102133	0.0114329	5470	337	162	Rv3601c	panD	aspartate alpha-decarboxylase
BCG_0288c	0.95301	7.56066	0.00107614	0.0119958	6838	374	228	Rv0250c	-	hypothetical protein
BCG_2969c	0.951249	10.232	0.00113399	0.0125878	43285	2777	1212	Rv2948c	fadD22	acyl-CoA synthetase
BCG_3368c	-0.85908	8.81235	0.00115224	0.012737	37178	594	344	Rv3303c	lpdA	flavoprotein disulfide reductase
BCG_0776c	0.932633	8.5388	0.00117655	0.0128452	13560	729	446	Rv0726c	-	hypothetical protein
BCG_1465	1.08508	9.31369	0.0011752	0.0128452	21286	1068	888	Rv1404	-	transcriptional regulatory protein
BCG_3172	-0.858722	8.3252	0.00117313	0.0128452	26482	448	231	Rv3149	nuoE	NADH dehydrogenase subunit E
BCG_2393c	0.909512	9.04897	0.00122692	0.0133402	19539	1117	586	Rv2379c	mbtF	peptide synthetase mbtF
BCG_0231	1.04535	6.81655	0.00126356	0.0136715	3904	199	156	Rv0194	-	drugs-transport transmembrane ATP-binding protein ABC transporter
BCG_2222	-0.881734	7.23803	0.00127125	0.0136715	12458	199	112	Rv2206	-	hypothetical protein
BCG_2800c	-0.92239	8.43397	0.00127285	0.0136715	29253	539	207	Rv2782c	pepR	zinc protease pepR
BCG_0254c	0.953423	7.62566	0.00136165	0.0145664	7146	374	248	Rv0217c	lipW	esterase lipW
BCG_3065c	-0.903509	6.64464	0.00137894	0.0146921	8251	127	75	Rv3041c	-	ABC transporter ATP-binding protein
BCG_3579	1.18364	7.03369	0.00141878	0.0150561	4202	204	202	Rv3516	echA19	enoyl-CoA hydratase
BCG_1564	0.900199	8.42955	0.00144634	0.0152267	12806	723	384	Rv1500	-	glycosyltransferase
BCG_2392c	0.932017	7.2379	0.00144374	0.0152267	5552	336	161	Rv2378c	mbtG	lysine-N-oxygenase mbtG
BCG_3912	0.970537	7.06146	0.0014584	0.015293	4807	250	172	Rv3849	-	hypothetical protein
BCG_0385c	0.985692	8.58179	0.00150572	0.0157011	13586	937	364	Rv0346c	ansP2	l-asparagine permease ansP2
BCG_1751	-0.86016	7.37846	0.00150915	0.0157011	13658	229	120	Rv1712	cmk	cytidylate kinase
BCG_1704	0.93636	8.19342	0.00152238	0.0157769	10662	553	364	Rv1665	pks11	chalcone synthase pks11
BCG_2844c	-0.907484	6.24414	0.00152852	0.0157789	6233	104	51	Rv2825c	-	hypothetical protein
BCG_3526c	1.0838	9.17409	0.00157618	0.0162078	19358	1526	504	Rv3461c	rpmJ	50S ribosomal protein L36
BCG_0073c	-0.867285	7.73503	0.00161703	0.0165636	17605	319	139	Rv0042c	-	transcriptional regulatory protein (marR-family)
BCG_0337	-0.856874	7.29605	0.00162398	0.0165708	12876	217	113	Rv0297	PE_PGRS5	PE-PGRS family protein
BCG_0482	-0.838028	8.12049	0.00163896	0.016596	22776	378	209	Rv0443	-	hypothetical protein
BCG_3116	-0.889658	7.86507	0.00163791	0.016596	19372	277	191	Rv3091	-	hypothetical protein
BCG_1034	-0.855194	7.04126	0.00184572	0.0186186	10761	184	93	Rv0979A	rpmF	50S ribosomal protein L32
BCG_0930c	0.919821	7.2335	0.00186552	0.0186763	5560	291	185	Rv0878c	PPE13	PPE family protein
BCG_3289c	0.874061	9.03383	0.00186506	0.0186763	19709	1079	588	Rv3260c	whiB2	transcriptional regulatory protein whiB-like whiB2
BCG_0469	0.872782	9.23066	0.00196963	0.0196445	22593	1202	692	Rv0430	-	hypothetical protein
BCG_2615c	-0.826921	7.82797	0.00199175	0.0197907	18498	318	166	Rv2592c	ruvB	Holliday junction DNA helicase RuvB
BCG_0887	0.904418	6.99001	0.00201236	0.0199209	4747	255	151	Rv0835	lpqQ	lipoprotein lpqQ
BCG_3442c	-0.864198	6.946	0.00206723	0.0203879	10071	156	96	Rv3370c	dnaE2	error-prone DNA polymerase
BCG_2429c	-0.812453	8.78295	0.00217059	0.0213281	35816	588	344	Rv2413c	-	hypothetical protein
BCG_0323	0.878767	9.79316	0.00220444	0.0215808	33241	1987	907	Rv0283	-	hypothetical protein
BCG_3910	0.876802	8.94049	0.00231429	0.0225728	18460	1099	504	Rv3847	-	hypothetical protein
BCG_0331	0.860482	8.48567	0.00233064	0.022649	13602	761	389	Rv0291	mycP3	protease
BCG_1717	-0.881105	7.29309	0.00249355	0.0241438	12921	182	131	Rv1679	fadE16	acyl-CoA dehydrogenase fadE16
BCG_2691c	-0.887315	6.99664	0.00250749	0.0241904	10506	148	106	Rv2678c	hemE	uroporphyrinogen decarboxylase
BCG_0554	-0.788386	9.22867	0.00255611	0.0245702	48436	844	453	Rv0511	hemD	uroporphyrin-III c-methyltransferase hemD
BCG_2148c	-0.817299	7.39717	0.00259527	0.0248565	13627	231	126	Rv2131c	cysQ	hypothetical protein
BCG_1411	0.911626	7.63824	0.00261343	0.0249404	7391	470	195	Rv1349	irtB	iron-regulated transporter IrtB drugs-transport transmembrane ATP-binding protein ABC transporter
BCG_3582c	0.942534	6.88536	0.00266473	0.0253388	4325	212	157	Rv3518c	cyp142a	cytochrome P450 monooxygenase 142 cyp142a
BCG_1719	0.857012	7.69203	0.00271942	0.0257665	7886	426	233	Rv1681	moeX	molybdopterin biosynthesis protein moeX
BCG_1478	-0.845738	7.25194	0.00280385	0.0264719	12461	235	96	Rv1417	-	hypothetical protein
BCG_0547c	0.858158	7.35633	0.00289321	0.0272187	6261	349	179	Rv0504c	-	hypothetical protein
BCG_0480c	-0.797378	8.10791	0.00290579	0.0272322	22243	371	215	Rv0441c	-	hypothetical protein
BCG_2863	-0.828608	7.15189	0.00291517	0.0272322	11502	183	112	Rv2843	-	transmembrane alanine rich protein
BCG_2037c	0.86872	6.9129	0.0029896	0.0277322	4590	243	141	Rv2020c	-	hypothetical protein
BCG_3593c	1.02196	7.43565	0.00298414	0.0277322	6043	282	248	Rv3529c	-	hypothetical protein
BCG_1316c	-1.33167	9.18013	0.00309577	0.028617	56158	345	538	Rv1258c	-	integral membrane transport protein
BCG_0585c	-0.848854	7.07943	0.00314046	0.0289293	11054	211	83	Rv0541c	-	integral membrane protein
BCG_2835c	0.968953	8.78542	0.0031514	0.0289297	15777	1120	394	Rv2817c	-	hypothetical protein
BCG_1057c	-0.804889	7.20368	0.00319079	0.0289903	11847	205	109	Rv1000c	-	hypothetical protein
BCG_1932c	0.949797	8.1083	0.00317843	0.0289903	9980	472	372	Rv1894c	-	hypothetical protein
BCG_2696	0.848563	7.79989	0.00318438	0.0289903	8538	486	235	Rv2683	-	hypothetical protein
BCG_0804c	-0.812175	7.74585	0.00325103	0.0294368	17347	273	174	Rv0753c	mmsA	methylmalonate-semialdehyde dehydrogenase mmsA
BCG_3611	0.863846	7.66716	0.00330893	0.0298591	7717	386	248	Rv3547	-	hypothetical protein
BCG_3270c	0.982488	7.54094	0.00333009	0.0299482	6636	310	260	Rv3241c	hsaA	oxygenase
BCG_1852	0.843411	7.99841	0.0034152	0.0305695	9803	498	302	Rv1817	-	hypothetical protein
BCG_3363c	-0.795242	7.83832	0.00342222	0.0305695	18402	301	182	Rv3298c	lpqC_2	esterase lipoprotein lpqC
BCG_2672c	0.867078	7.18601	0.00344893	0.0307047	5550	331	148	Rv2660c	-	hypothetical protein
BCG_2129c	-0.777766	8.03601	0.00357641	0.0317332	21026	383	190	Rv2112c	-	hypothetical protein
BCG_2929c	0.886393	6.77106	0.00358953	0.0317434	4122	203	139	Rv2908c	-	hypothetical protein
BCG_2576c	-0.783819	8.73951	0.00363705	0.0319523	34428	655	293	Rv2553c	-	hypothetical protein
BCG_3855	-0.777888	9.64591	0.00363724	0.0319523	64462	1043	656	Rv3793	embC	integral membrane indolylacetylinositol arabinosyltransferase embC
BCG_3163	0.905868	8.61233	0.00371911	0.0325637	14493	952	364	Rv3140	fadE23	acyl-CoA dehydrogenase fadE23
BCG_0737	0.835941	8.06748	0.00381191	0.0332664	10321	515	320	Rv0688	-	ferredoxin reductase
BCG_0603	-0.770064	8.23649	0.0039306	0.0341898	24093	410	237	Rv0558	ubiE	ubiquinone/menaquinone biosynthesis methyltransferase
BCG_0924c	0.854479	8.41557	0.00396378	0.0343657	12989	627	424	Rv0872c	PE_PGRS15	PE-PGRS family protein
BCG_2792	0.83856	7.47021	0.00397692	0.0343673	6845	392	184	Rv2775	-	hypothetical protein
BCG_2307	-0.757005	8.63066	0.00405675	0.0349433	31576	562	302	Rv2290	lppOb	lipoprotein lppOb
BCG_0701	0.849359	7.11554	0.00411616	0.0351131	5338	312	142	Rv0652	rplL	50S ribosomal protein L7/L12
BCG_1641	-0.832799	8.0049	0.00411362	0.0351131	20937	300	221	Rv1603	hisA	phosphoribosyl isomerase A
BCG_3679c	1.21874	10.1438	0.00409553	0.0351131	35064	1540	1811	Rv3615c	-	hypothetical protein
BCG_0692c	0.812712	9.46278	0.00417645	0.0355132	27411	1538	729	Rv0643c	mmaA3	methoxy mycolic acid synthase
BCG_1293c	-0.76707	8.0732	0.00420314	0.035626	21500	401	192	Rv1233c	-	hypothetical protein
BCG_2799c	-0.773888	7.74037	0.00425737	0.0358814	17085	320	150	Rv2781c	-	alanine rich oxidoreductase
BCG_3776c	0.904306	8.49974	0.00426033	0.0358814	13422	889	332	Rv3716c	-	hypothetical protein
BCG_0533c	-0.785073	7.03991	0.00434068	0.0363275	10496	192	93	Rv0492c	-	oxidoreductase GMC-type
BCG_1735	0.817811	9.17527	0.00432716	0.0363275	22411	1280	588	Rv1697	-	hypothetical protein
BCG_2373	-0.839057	7.01893	0.00436246	0.036395	10497	152	110	Rv2359	furB	ferric uptake regulation protein furB
BCG_1076	-0.806784	7.09058	0.00456538	0.0379685	10925	170	112	Rv1019	-	TetR family transcriptional regulator
BCG_3787	0.805987	8.07563	0.00467091	0.0387247	10558	577	286	Rv3727	-	oxidoreductase
BCG_1638	-1.01699	9.3409	0.00472381	0.0389201	56747	562	607	Rv1600	hisC1	histidinol-phosphate aminotransferase
BCG_3229	-0.817528	7.69096	0.00472226	0.0389201	16713	245	177	Rv3203	lipV	lipase lipV
BCG_0937	0.812096	7.82041	0.00474414	0.0389666	8818	440	265	Rv0885	-	hypothetical protein
BCG_1035c	-0.775316	8.27406	0.00476344	0.0390044	24822	484	207	Rv0980c	PE_PGRS18	PE-PGRS family protein
BCG_0860	-0.778022	8.63448	0.00492949	0.0402398	31875	498	335	Rv0808	purF	amidophosphoribosyltransferase
BCG_2297c	-0.779561	6.7482	0.00506464	0.0412162	8526	153	78	Rv2282c	-	LysR family transcriptional regulator
BCG_1115	-0.747788	8.10631	0.00510975	0.0414561	21845	409	200	Rv1057	-	hypothetical protein
BCG_2469c	-0.814205	7.22147	0.00517338	0.0418445	12004	178	127	Rv2449c	-	hypothetical protein
BCG_2036	0.818936	6.66277	0.00524941	0.0420746	3971	203	118	Rv2019	-	hypothetical protein
BCG_3127c	0.81094	8.07768	0.00524759	0.0420746	10549	601	274	Rv3102c	ftsE	cell division ATP-binding protein ftsE
BCG_3539c	0.822662	7.26282	0.00523397	0.0420746	5974	292	186	Rv3476c	kgtP	dicarboxylic acid transport integral membrane protein kgtP
BCG_0227	-0.78121	7.67685	0.00531808	0.0420857	16399	323	133	Rv0190	-	hypothetical protein
BCG_1289c	-0.732954	9.17184	0.00531224	0.0420857	45602	801	457	Rv1229c	mrp	MRP-related protein mrp
BCG_1667	-0.746897	8.85679	0.00531099	0.0420857	36803	616	379	Rv1629	polA	DNA polymerase I
BCG_3409c	-0.736285	8.5263	0.00530457	0.0420857	29135	522	285	Rv3339c	icd1	isocitrate dehydrogenase
BCG_3977c	-0.942167	8.16285	0.00533011	0.0420857	24377	497	140	Rv3919c	gidB	16S rRNA methyltransferase GidB
BCG_1204c	-0.769304	6.90406	0.00540153	0.0423973	9482	172	87	Rv1142c	echA10	enoyl-CoA hydratase
BCG_1984	-0.741592	8.03019	0.00538562	0.0423973	20654	371	200	Rv1148c	-	hypothetical protein
BCG_0274c	-0.800766	8.19713	0.00559085	0.0436415	23753	479	181	Rv0236A	-	hypothetical protein
BCG_2811c	-0.784535	7.50005	0.00559295	0.0436415	14452	225	152	Rv2793c	truB	tRNA pseudouridine synthase B
BCG_1307c	0.810316	6.8487	0.00563939	0.0437465	4529	228	135	Rv1247c	relB	antitoxin RelB
BCG_2205c	-0.760291	7.61501	0.00563366	0.0437465	15539	258	159	Rv2189c	-	hypothetical protein
BCG_2401	0.783403	8.1678	0.00569516	0.0440503	11379	576	324	Rv2387	-	hypothetical protein
BCG_0093	-0.743001	7.63181	0.00575759	0.0444037	15644	283	150	Rv0062	celA1	cellulase celA1 (endoglucanase)
BCG_1951c	0.92639	7.39638	0.00583362	0.0448597	6194	276	235	Rv1912c	fadB5	oxidoreductase fadB5
BCG_2791c	-0.730925	8.26002	0.0058529	0.0448779	24159	447	230	Rv2774c	-	hypothetical protein
BCG_0420c	-0.855996	6.83205	0.00601964	0.0457596	9247	124	101	Rv0382c	pyrE	orotate phosphoribosyltransferase
BCG_0526	-0.714768	9.92284	0.00600307	0.0457596	76345	1397	753	Rv0485	-	transcriptional regulatory protein
BCG_3561c	-0.729521	8.52115	0.00600963	0.0457596	28950	508	292	Rv3497c	mce4C	Mce-family protein mce4C
BCG_2626	-0.807957	6.43248	0.00607302	0.0457952	6911	137	52	Rv2601A	-	hypothetical protein
BCG_3182c	0.841404	7.70371	0.00605503	0.0457952	8028	493	198	Rv3159c	PPE53	PPE family protein
BCG_3373	-0.736096	8.07891	0.0060761	0.0457952	21343	408	194	Rv3308	pmmB	phosphomannomutase pmmB
BCG_0077c	0.860206	9.07653	0.00612911	0.0458043	20441	926	704	Rv0046c	ino1	myo-inositol-1-phosphate synthase INO1
BCG_1356	-0.781209	7.92683	0.00609586	0.0458043	19531	393	154	Rv1296	thrB	homoserine kinase
BCG_2162c	0.844772	9.71213	0.00611589	0.0458043	32017	2006	779	Rv2145c	wag31	hypothetical protein
BCG_1361	-0.724414	8.38907	0.00619441	0.0461623	26362	478	259	Rv1301	-	hypothetical protein
BCG_1041	0.822113	7.02836	0.00624796	0.0464309	5103	298	130	Rv0986	-	adhesion component transport atp-binding protein ABC transporter
BCG_3836	-0.727538	8.03651	0.00633066	0.046914	20638	374	202	Rv3774	echA21	enoyl-CoA hydratase
BCG_1023	-0.742905	7.25824	0.00638542	0.0471881	12046	222	113	Rv0969	ctpV	metal cation transporter P-type atpase ctpV
BCG_2650	2.55369	8.7792	0.00653466	0.0481568	6123	207	1050	Rv2623	TB31.7	hypothetical protein
BCG_1408	0.785124	7.75686	0.00656757	0.048229	8561	415	255	Rv1346	mbtN	acyl-CoA dehydrogenase mbtN
BCG_1752	-0.738032	7.66281	0.00660152	0.048229	15975	308	143	Rv1713	engA	GTP-binding protein EngA
BCG_1911	0.820578	6.83023	0.00660179	0.048229	4444	211	142	Rv1875	-	hypothetical protein
BCG_3300c	-0.725015	8.34246	0.00661718	0.048229	25514	446	260	Rv3271c	-	integral membrane protein
BCG_3162	0.775781	8.16982	0.00665871	0.0483988	11450	623	298	Rv3139	fadE24	acyl-CoA dehydrogenase fadE24
BCG_3466c	-0.709756	9.23989	0.00673367	0.0488099	47403	860	475	Rv3396c	guaA	GMP synthase
BCG_0750	0.98204	10.3099	0.00691177	0.0499643	44908	3419	1029	Rv0700	rpsJ	30S ribosomal protein S10
BCG_0569	-0.744629	7.05065	0.00705559	0.0508371	10405	181	104	Rv0526	-	thioredoxin protein
BCG_3133	0.798253	6.94745	0.00707082	0.0508371	4874	235	149	Rv3108	-	hypothetical protein
BCG_0268	0.786366	7.56353	0.00715875	0.0513302	7488	357	227	Rv0231	fadE4	acyl-CoA dehydrogenase fadE4
BCG_0581c	-0.72114	8.19808	0.00721702	0.0516085	23034	401	237	Rv0537c	-	integral membrane protein
BCG_0187c	0.76925	7.57677	0.00740312	0.052797	7637	406	202	Rv0151c	PE1	PE family protein
BCG_0439c	0.782369	7.97697	0.0076191	0.0540653	9994	566	250	Rv0402c	mmpL1b	transmembrane transport protein mmpL1b
BCG_2617c	-0.703524	8.86439	0.00762172	0.0540653	36436	699	347	Rv2594c	ruvC	Holliday junction resolvase
BCG_3372	-0.750096	7.95307	0.00773661	0.0547339	19603	310	212	Rv3307	deoD	purine nucleoside phosphorylase
BCG_2439	0.795498	6.70571	0.00783741	0.055007	4136	198	127	Rv2423	-	hypothetical protein
BCG_3388c	-0.760705	7.25981	0.00781711	0.055007	12104	191	130	Rv3322c	-	methyltransferase
BCG_3775c	0.775342	8.25805	0.00780363	0.055007	12174	685	304	Rv3715c	recR	recombination protein RecR
BCG_0441c	0.794634	7.05021	0.00789087	0.0551336	5255	300	132	Rv0403c	mmpS1	membrane protein mmpS1
BCG_2432c	-1.09251	8.23829	0.00793858	0.0551336	26964	217	295	Rv2416c	-	hypothetical protein
BCG_2983c	0.809558	7.54593	0.00793025	0.0551336	7305	333	237	Rv2962c	-	glycosyl transferase family protein
BCG_3117c	-0.722834	7.90153	0.00793543	0.0551336	18732	320	196	Rv3092c	-	integral membrane protein
BCG_2039c	0.778076	7.23894	0.00796296	0.0551586	6017	288	180	Rv2022c	-	hypothetical protein
BCG_1240	-0.714074	9.40287	0.00811065	0.0560353	53156	891	570	Rv1177	fdxC	ferredoxin fdxC
BCG_3101	-0.757335	6.54309	0.00817487	0.0561864	7302	122	75	Rv3076	-	hypothetical protein
BCG_3239	-0.722293	9.55532	0.00816311	0.0561864	59343	1206	513	Rv3212	-	hypothetical protein
BCG_2433c	-0.725847	7.24882	0.00828103	0.056769	11877	208	121	Rv2417c	-	hypothetical protein
BCG_3009c	1.31451	8.5168	0.00834443	0.0570561	10772	1191	224	Rv2988c	leuC	isopropylmalate isomerase large subunit
BCG_2422c	0.775228	6.6691	0.00844373	0.0575867	4079	200	119	Rv2406c	-	hypothetical protein
BCG_2186	0.764633	8.04232	0.00861094	0.0585764	10534	493	315	Rv2171	lppM	lipoprotein lppM
BCG_1565	0.736482	8.58169	0.00870531	0.059067	15526	789	412	Rv1501	-	hypothetical protein
BCG_1670c	0.762433	7.66027	0.00877189	0.0593669	8121	445	205	Rv1632c	-	hypothetical protein
BCG_0946	-0.755423	6.57739	0.00890609	0.0598394	7514	151	61	Rv0894	-	LuxR family transcriptional regulator
BCG_1793c	0.751331	7.29959	0.00890429	0.0598394	6371	330	169	Rv1754c	-	hypothetical protein
BCG_3346	-0.728566	7.83282	0.00890937	0.0598394	17883	293	193	Rv3224A	-	hypothetical protein
BCG_3496c	0.994174	8.09028	0.00910564	0.0610032	9632	758	210	Rv3430c	-	transposase
BCG_3142	0.724503	10.0055	0.00914486	0.0611116	41814	2094	1108	IGR(+Rv3116+Rv3119)	cysA3	thiosulfate sulfurtransferase cysA3
BCG_1517c	-0.790366	6.78113	0.00917335	0.061148	8723	127	97	Rv1456c	-	unidentified antibiotic-transport integral membrane ABC transporter
BCG_1261c	-0.688046	8.59901	0.00921078	0.0612436	30113	580	292	Rv1201c	-	transferase
BCG_2992	0.743559	7.55363	0.00934754	0.0619976	7618	396	199	Rv2970A	-	hypothetical protein
BCG_0031	0.735411	10.3525	0.00942699	0.0622367	52869	2835	1321	Rv0001	dnaA	chromosomal replication initiation protein
BCG_2408	-0.6908	8.39957	0.00943051	0.0622367	26240	513	249	Rv2394	ggtB	gamma-glutamyltranspeptidase precursor ggtB
BCG_1819	0.733243	9.26447	0.00960168	0.063209	24934	1323	628	Rv1787	PPE25	PPE family protein
BCG_0119	-0.772342	7.20815	0.00975644	0.0638276	11714	173	131	Rv0086	hycQ	hydrogenase hycQ
BCG_0345c	0.731322	8.49569	0.00972531	0.0638276	14664	701	411	Rv0304c	PPE6	PPE family protein
BCG_0523	0.765702	6.94365	0.00976889	0.0638276	4944	231	149	Rv0482	murB	UDP-N-acetylenolpyruvoylglucosamine reductase
BCG_2562c	-0.824637	6.72771	0.00979533	0.0638276	8496	113	97	Rv2540c	aroF	chorismate synthase
BCG_2897	0.813493	7.39356	0.00981593	0.0638276	6564	289	220	Rv2875	mpb70	hypothetical protein
BCG_3843	0.799722	7.69158	0.00987605	0.0640615	8140	491	192	Rv3781	rbfE	O-antigen/lipopolysaccharide transport ATP-binding protein ABC transporter rfbE
BCG_2701c	-0.706045	7.35237	0.00995548	0.0644192	12680	225	131	Rv2688c	-	antibiotic-transport ATP-binding protein ABC transporter
BCG_0483c	-0.72275	6.6317	0.0100299	0.064743	7706	149	70	Rv0444c	-	hypothetical protein
BCG_2981c	0.734724	9.43821	0.0101026	0.0650538	28096	1517	695	Rv2960c	-	hypothetical protein
BCG_1894	-0.710058	7.1391	0.0101864	0.0653706	10933	193	113	Rv1858	modB	molbdenum-transport integral membrane protein ABC transporter modB
BCG_2421	-0.702129	7.39702	0.0102011	0.0653706	13065	233	135	Rv2405	-	hypothetical protein
BCG_0923	-0.698232	7.476	0.0102944	0.065716	13790	248	142	Rv0871	cspB	cold shock-like protein B cspB
BCG_1315c	-0.773981	7.88612	0.0103119	0.065716	18861	270	214	Rv1255c	-	hypothetical protein
BCG_2187c	0.747284	9.4392	0.0103293	0.065716	27908	1265	836	Rv2172c	-	hypothetical protein
BCG_0996	0.738826	7.13698	0.0103798	0.0658797	5731	282	158	Rv0942	-	hypothetical protein
BCG_0521c	-0.722315	7.23762	0.0104943	0.066447	11757	195	127	Rv0480c	-	hypothetical protein
BCG_1046c	1.00925	7.76322	0.0106036	0.0669795	7630	306	335	Rv0991c	-	hypothetical protein
BCG_3639	0.735859	7.08827	0.0108406	0.0683136	5556	286	145	Rv3574	-	TetR family transcriptional regulator
BCG_1162c	0.748519	6.75122	0.0108669	0.0683171	4375	211	125	Rv1102c	-	hypothetical protein
BCG_0282c	0.711672	9.30999	0.0109203	0.0684909	26015	1248	707	Rv0244c	fadE5	acyl-CoA dehydrogenase fadE5
BCG_3548	-0.666279	9.28592	0.0110511	0.0691479	48142	895	500	Rv3484	cpsA	protein cpsA
BCG_2494c	-0.687797	7.6909	0.0111913	0.06986	15992	318	149	Rv2474c	-	hypothetical protein
BCG_3581c	0.725825	7.50645	0.0112339	0.0699614	7442	377	195	Rv3518c	cyp142b	cytochrome P450 monooxygenase 142 cyp142b
BCG_3235c	-0.672166	8.69237	0.0112762	0.0700603	31922	581	336	Rv3208A	TB9.4	hypothetical protein
BCG_2637c	-0.757681	6.53273	0.0113382	0.0702809	7238	112	80	Rv2612c	pgsA1	phosphatidylinositol synthase pgsA1
BCG_3664c	0.773678	7.57417	0.0114214	0.0706319	7613	446	179	Rv3600c	-	pantothenate kinase
BCG_1960c	0.723087	7.29967	0.011816	0.072837	6463	320	173	Rv1921c	lppF	lipoprotein lppF
BCG_3813	-0.710511	6.59412	0.0118329	0.072837	7456	135	75	Rv3754	tyrA	prephenate dehydrogenase
BCG_2476c	0.712651	8.03627	0.0119387	0.0733178	10787	519	293	Rv2456c	-	integral membrane transport protein
BCG_2579c	-0.670602	8.47134	0.012	0.073524	27379	549	260	Rv2556c	-	hypothetical protein
BCG_2238c	-0.677255	8.70777	0.0121005	0.0739695	32318	563	352	Rv2221c	glnE	bifunctional glutamine-synthetase adenylyltransferase/deadenyltransferase
BCG_2142	-0.780938	7.53409	0.0123192	0.0751332	14772	204	171	Rv2125	-	hypothetical protein
BCG_0806c	0.724796	7.59642	0.0126939	0.0772408	7927	423	195	Rv0755c	PPE12	PPE family protein
BCG_2447	0.777637	8.79091	0.0127913	0.0776555	17538	752	570	Rv2428	ahpC	alkyl hydroperoxide reductase
BCG_0941c	-0.672892	7.53047	0.0129372	0.0783066	14212	280	137	Rv0889c	citA	citrate synthase 2
BCG_2431c	-0.699722	6.80001	0.0130167	0.0783066	8578	150	91	Rv2415c	-	hypothetical protein
BCG_3228	-0.789226	6.44133	0.0129675	0.0783066	6852	96	79	Rv3202A	-	hypothetical protein
BCG_3924	-0.928334	7.6997	0.0129987	0.0783066	17541	383	89	Rv3861	-	hypothetical protein
BCG_3825	0.740657	7.35288	0.0131264	0.0787882	6633	296	201	Rv3766	-	hypothetical protein
BCG_1736	0.729291	8.56956	0.0133089	0.0797033	15465	858	366	Rv1698	-	hypothetical protein
BCG_0957	-0.672645	7.31044	0.0135127	0.0807412	12182	239	118	Rv0905	echA6	enoyl-CoA hydratase
BCG_0822	0.713248	8.79196	0.0136547	0.0814066	18162	815	526	Rv0770	-	dehydrogenase/reductase
BCG_1912	0.746045	8.27512	0.0137668	0.0818907	12513	719	290	Rv1876	bfrA	bacterioferritin bfrA
BCG_1585	-0.662639	8.20606	0.0138197	0.0820215	22694	462	214	Rv1533	-	hypothetical protein
BCG_2230c	-0.682639	8.9092	0.0140889	0.0834329	37251	616	421	Rv2214c	ephD	short chain dehydrogenase
BCG_2599c	-0.655723	8.57413	0.0141983	0.0838934	29211	529	316	Rv2576c	-	hypothetical protein
BCG_0264c	0.688678	8.23162	0.014357	0.0843113	12503	611	323	Rv0227c	-	hypothetical protein
BCG_2067c	-0.662133	10.6748	0.0143409	0.0843113	126145	2653	1150	Rv2048c	pks12	polyketide synthase
BCG_2352	-0.693216	6.45006	0.0143644	0.0843113	6707	131	63	Rv2331	-	hypothetical protein
BCG_0915	0.689555	8.08279	0.0145331	0.0847629	11279	556	289	Rv0863	-	hypothetical protein
BCG_2264	-0.64102	9.10643	0.0144842	0.0847629	42095	825	429	Rv2247	accD6	acetyl/propionyl CoA carboxylase subunit beta
BCG_2435c	-0.679861	8.13926	0.0145372	0.0847629	21756	366	244	Rv2419c	-	phosphoglycerate mutase
BCG_1895	-0.645528	8.30498	0.0149267	0.0868432	24135	463	250	Rv1859	modC	molybdenum-transport ATP-binding protein ABC transporter modC
BCG_3410	0.88053	8.71941	0.0150748	0.0875131	15803	631	604	Rv3340	metC	O-acetylhomoserine aminocarboxypropyltransferase
BCG_1859	0.716329	6.8925	0.0152067	0.0880858	4898	224	141	Rv1824	-	hypothetical protein
BCG_1812c	-0.639725	8.58317	0.01537	0.0886446	29231	563	304	Rv1779c	-	hypothetical protein
BCG_2348	-0.664753	7.10246	0.0153413	0.0886446	10490	199	107	Rv2327	-	hypothetical protein
BCG_2347c	-0.644694	8.68732	0.0154811	0.0890921	31476	578	341	Rv2326c	-	transmembrane ABC transporter ATP-binding protein
BCG_2867c	-0.677222	7.37981	0.015555	0.0893231	12826	269	113	Rv2847c	cysG	multifunctional enzyme siroheme synthase cysG: uroporphyrin-III c-methyltransferase + precorrin-2 oxidase + ferrochelatase
BCG_0443	0.833218	7.73019	0.0157298	0.0901323	8209	547	176	Rv0405	pks6a	membrane bound polyketide synthase pks6a
BCG_3075c	0.885028	11.2207	0.0157771	0.0902081	88978	6375	1887	Rv3051c	nrdE	ribonucleotide-diphosphate reductase subunit alpha
BCG_1530	-0.679744	6.86129	0.0158747	0.0905709	8891	157	96	Rv1469	ctpD	cation transporter P-type atpase D ctpD
BCG_0267c	0.71688	8.02507	0.0161055	0.0912987	10672	465	319	Rv0230c	php	phosphotriesterase PHP
BCG_1242c	-0.649331	8.57362	0.0160916	0.0912987	29125	520	322	Rv1179c	-	hypothetical protein
BCG_3882c	0.690424	8.79265	0.0161031	0.0912987	18410	966	440	Rv3820c	papA2	polyketide synthase associated protein papA2
BCG_3238	-0.632207	10.7301	0.0164486	0.0930451	129558	2682	1260	Rv3211	rhlE	ATP-dependent RNA helicase rhlE
BCG_0555	-0.636992	8.70199	0.0165619	0.0934868	31736	649	310	Rv0512	hemB	delta-aminolevulinic acid dehydratase
BCG_3309	0.669367	8.89007	0.0166919	0.0940205	19903	973	500	Rv3280	accD5	propionyl-CoA carboxylase beta chain 5 accD5
BCG_1669	-0.661455	8.98346	0.0168629	0.0947824	38977	835	346	Rv1631	coaE	dephospho-CoA kinase/protein folding accessory domain-containing protein
BCG_0101c	0.764756	7.56037	0.0173474	0.0972993	7577	459	167	Rv0070c	glyA	serine hydroxymethyltransferase
BCG_1871c	-0.620864	9.36638	0.0177456	0.099323	50043	1004	512	Rv1836c	-	hypothetical protein
BCG_1055	-0.634413	7.87278	0.0178162	0.0995082	17778	343	186	Rv0998	-	hypothetical protein
BCG_1299c	0.745669	7.31023	0.0178768	0.0996367	6423	269	206	Rv1239c	corA	magnesium and cobalt transport transmembrane protein corA
BCG_1252	-0.666338	8.39405	0.0180411	0.100342	25854	429	298	Rv1192	-	hypothetical protein
BCG_1554c	-0.650756	8.51554	0.0182494	0.101288	28035	600	253	Rv1491c	-	hypothetical protein
BCG_2806	-0.629933	8.06748	0.0182947	0.101328	20342	410	204	Rv2788	sirR	transcriptional repressor sirR
BCG_2812c	-0.64398	7.50744	0.0184703	0.102087	13812	254	150	Rv2794c	-	hypothetical protein
BCG_0525c	-0.72059	8.05095	0.0185269	0.102187	20757	303	247	Rv0484c	-	short-chain type oxidoreductase
BCG_2468c	-0.63686	8.64573	0.0185841	0.10229	30478	545	342	Rv2448c	valS	valyl-tRNA synthetase
BCG_3688	-0.649408	7.30372	0.0186768	0.102587	11998	218	131	Rv3630	-	integral membrane protein
BCG_2950	0.750284	8.65621	0.0189782	0.104027	16238	978	355	Rv2928	tesA	thioesterase tesA
BCG_1469	-0.75834	7.59016	0.019151	0.104758	15241	205	184	Rv1408	rpe	ribulose-phosphate 3-epimerase
BCG_3333c	-0.613719	9.23865	0.0191925	0.104769	45665	918	471	Rv3213c	-	soj/parA-related protein
BCG_1314	-0.698901	9.51464	0.0192437	0.104833	57110	857	679	Rv1254	-	acyltransferase
BCG_3653c	0.688246	6.95619	0.0193606	0.105254	5191	232	147	Rv3588c	canB	carbonic anhydrase
BCG_0661	-0.641612	6.94317	0.0197594	0.106332	9308	185	93	Rv0614	-	hypothetical protein
BCG_1362	-0.637636	7.28092	0.0196485	0.106332	11782	240	115	Rv1302	rfe	undecapaprenyl-phosphate alpha-n-acetylglucosaminyltransferase rfe
BCG_2952	0.650585	11.6442	0.0196199	0.106332	135259	6702	3262	Rv2930	fadD26	acyl-CoA synthetase
BCG_3269c	0.648207	10.0296	0.0197432	0.106332	44258	2033	1150	Rv3240c	secA1	preprotein translocase subunit SecA
BCG_3865c	-0.621339	8.4783	0.0197563	0.106332	26971	507	295	Rv3803c	fbpD	hypothetical protein
BCG_3888c	0.648632	9.35493	0.019811	0.106394	27746	1332	690	Rv3825c	pks2	polyketide synthase
BCG_3691	0.784876	7.92015	0.0202232	0.108388	9579	382	331	Rv3633	-	hypothetical protein
BCG_1344	-0.702673	6.62887	0.0204174	0.109208	7596	119	89	Rv1285	cysD	sulfate adenylyltransferase subunit 2
BCG_2232	-0.664962	7.92767	0.0205031	0.109446	18657	306	218	Rv2216	-	hypothetical protein
BCG_1658c	-0.730695	6.94665	0.0210429	0.112102	9597	137	116	Rv1620c	cydC	cytochrome assembly ABC transporter ATP-binding protein CydC
BCG_0442	0.842371	8.7129	0.0211185	0.112279	16069	1116	329	Rv0404	fadD30	acyl-CoA synthetase
BCG_3826c	0.665084	7.27177	0.0211884	0.112426	6528	295	177	Rv3767c	-	hypothetical protein
BCG_0205	0.644727	9.17633	0.0213144	0.112763	24575	1201	596	Rv0168	yrbE1B	integral membrane protein YrbE1b
BCG_1826	0.649791	10.3492	0.021337	0.112763	55188	2786	1301	Rv1794	-	hypothetical protein
BCG_0185	0.645508	8.37365	0.0214861	0.112876	14101	652	363	Rv0149	-	quinone oxidoreductase
BCG_0517	-0.630197	7.47738	0.0214285	0.112876	13454	249	148	Rv0476	-	hypothetical protein
BCG_0732	0.712732	9.03834	0.0214642	0.112876	21565	1240	474	Rv0683	rpsG	30S ribosomal protein S7
BCG_1442	-0.712465	6.53581	0.0216867	0.113705	7135	108	85	Rv1381	pyrC	dihydroorotase
BCG_3663c	0.666489	8.48395	0.0217423	0.113772	15065	788	348	Rv3598c	lysS	lysyl-tRNA synthetase
BCG_2781c	0.675551	9.54511	0.0222123	0.116002	31215	1686	704	Rv2764c	thyA	thymidylate synthase
BCG_1527	-0.61069	9.09056	0.0224413	0.116784	41166	875	400	Rv1466	-	hypothetical protein
BCG_3008c	1.04179	7.63449	0.02245	0.116784	6845	608	126	Rv2987c	leuD	isopropylmalate isomerase small subunit
BCG_1477	-0.619589	7.34539	0.0225183	0.11691	12234	244	126	Rv1416	ribH	6,7-dimethyl-8-ribityllumazine synthase
BCG_0610c	0.662851	7.03172	0.0225626	0.116911	5542	252	149	Rv0565c	-	monooxygenase
BCG_2847c	-0.656437	6.62659	0.0227429	0.117616	7469	131	84	Rv2828c	-	hypothetical protein
BCG_0685	0.63787	9.63756	0.0230513	0.118521	33933	1673	807	Rv0636	hadB	(3R)-hydroxyacyl-ACP dehydratase subunit HadB
BCG_2530c	-0.624852	7.16987	0.0230421	0.118521	10852	226	105	Rv2510c	-	hypothetical protein
BCG_2951	0.72048	7.77581	0.0230519	0.118521	8993	524	195	Rv2929	-	hypothetical protein
BCG_0488c	0.646462	7.44773	0.0231866	0.118753	7446	353	187	Rv0449c	-	hypothetical protein
BCG_2371c	0.642728	7.89415	0.0231478	0.118753	10142	464	263	Rv2357c	glyS	glycyl-tRNA synthetase
BCG_1950c	-0.63811	8.26629	0.0233238	0.119225	23398	398	274	Rv1911c	lppC	lipoprotein lppC
BCG_0184	0.672531	8.33157	0.0237026	0.119973	13496	568	392	Rv0148	-	short-chain type dehydrogenase/reductase
BCG_0696c	-0.602254	8.11143	0.0237615	0.119973	20742	409	222	Rv0647c	-	hypothetical protein
BCG_0972c	0.736202	7.96618	0.0238312	0.119973	10167	612	216	Rv0920c	-	transposase
BCG_1561c	0.668933	7.44468	0.023581	0.119973	7354	386	169	Rv1498c	-	methyltransferase
BCG_2175c	-0.652679	7.30037	0.0236959	0.119973	11971	201	140	Rv2158c	murE	UDP-N-acetylmuramoylalanyl-D-glutamate--2,6-diaminopimelate ligase
BCG_2488c	-0.663984	7.74184	0.0235404	0.119973	16375	263	195	Rv2468c	-	hypothetical protein
BCG_2678	-0.605834	7.89374	0.0237718	0.119973	17856	366	182	Rv2665	-	hypothetical protein
BCG_3052c	0.627579	9.51942	0.0238317	0.119973	31432	1475	777	Rv3029c	fixA	electron transfer flavoprotein (beta-subunit) fixA
BCG_2960	0.710198	9.60081	0.0239349	0.120264	31855	1851	688	Rv2938	drrC	daunorubicin-DIM-transport integral membrane protein ABC transporter drrC
BCG_1043	0.685021	7.7558	0.0241889	0.12131	9035	496	201	Rv0988	-	hypothetical protein
BCG_1986	-0.62906	7.37739	0.0243573	0.121924	12576	272	115	Rv1947	-	hypothetical protein
BCG_2963	0.635756	10.317	0.0244502	0.122159	54368	2724	1266	Rv2941	fadD28	acyl-CoA synthetase
BCG_2350c	0.647856	8.18503	0.0246181	0.122625	12376	630	287	Rv2329c	narK1	nitrite extrusion protein 1 narK1
BCG_2892c	-0.621383	7.91222	0.024636	0.122625	18163	324	209	Rv2870c	dxr	1-deoxy-D-xylulose 5-phosphate reductoisomerase
BCG_2736	0.636126	8.20085	0.0256533	0.12745	12586	624	296	Rv2723	-	integral membrane protein
BCG_2072c	-0.606324	7.68444	0.0257572	0.127727	15441	327	151	Rv2053c	fxsA	FxsA protein
BCG_2604c	-0.628589	6.48744	0.0259931	0.128417	6726	136	67	Rv2581c	-	glyoxalase II
BCG_3223	0.631252	8.9641	0.0259541	0.128417	21374	1061	499	Rv3198A	-	glutaredoxin protein
BCG_2713	-0.617749	7.58938	0.0260512	0.128464	14475	261	166	Rv2700	-	hypothetical protein
BCG_0479	-0.680258	11.903	0.0262635	0.129121	297674	4390	3645	Rv0440	groEL	chaperonin GroEL
BCG_2493	-0.614685	6.85044	0.0262817	0.129121	8639	178	86	Rv2473	-	hypothetical protein
BCG_0976c	0.632267	7.46635	0.026336	0.129148	7596	353	191	Rv0924c	mntH	manganese transport protein MntH
BCG_0979c	-0.61106	7.40514	0.0272331	0.133081	12695	234	144	Rv0927c	-	short chain dehydrogenase
BCG_3408	-0.633664	6.56423	0.0272382	0.133081	7091	128	80	Rv3338	-	hypothetical protein
BCG_1097c	0.773515	7.114	0.0275662	0.133698	5535	210	196	Rv1039c	PPE15	PPE family protein
BCG_2477c	0.616584	10.7198	0.0275228	0.133698	72579	3535	1697	Rv2457c	clpX	ATP-dependent protease ATP-binding subunit ClpX
BCG_2979c	0.642113	8.40999	0.0275027	0.133698	14476	612	403	Rv2958c	-	glycosyl transferase family protein
BCG_3730c	-0.599804	7.2937	0.0275252	0.133698	11714	239	121	Rv3672c	-	hypothetical protein
BCG_0342	-0.623783	6.88768	0.027623	0.133729	8910	194	81	Rv0302	-	TetR family transcriptional regulator
BCG_1803c	0.644223	6.85482	0.0278294	0.134484	4954	220	133	Rv1762c	-	hypothetical protein
BCG_2149	0.63085	7.20621	0.0280107	0.135114	6357	298	158	Rv2132	-	hypothetical protein
BCG_1569	0.631628	7.63858	0.0282432	0.135742	8563	424	200	Rv1517	-	hypothetical protein
BCG_3854	-0.604017	7.0621	0.0282108	0.135742	9966	194	108	Rv3792	-	hypothetical protein
BCG_3607c	0.64031	7.30691	0.0284301	0.136393	6771	293	185	Rv3543c	fadE29	acyl-CoA dehydrogenase fadE29
BCG_2204c	-0.600576	7.43483	0.0286164	0.137038	12914	244	145	Rv2188c	-	hypothetical protein
BCG_3604c	0.634096	7.18143	0.0288	0.137669	6232	273	167	Rv3540c	ltp2	lipid-transfer protein
BCG_2518c	-0.601542	7.31757	0.0292047	0.139353	11900	224	134	Rv2498c	citE	citrate (pro-3s)-lyase subunit beta
BCG_0376c	-0.702168	9.72316	0.0294281	0.140166	66104	915	824	Rv0337c	aspC	aminotransferase
BCG_0200	0.655041	9.05345	0.0295424	0.140459	22461	1214	489	Rv0164	TB18.5	hypothetical protein
BCG_1790	-0.56788	9.67041	0.0297071	0.140989	60540	1254	646	Rv1751	-	hypothetical protein
BCG_0419c	-0.593393	7.37087	0.0297661	0.141017	12320	239	136	Rv0381c	-	hypothetical protein
BCG_3824c	0.624721	7.68092	0.0299357	0.141568	8833	384	235	Rv3765c	-	two component transcriptional regulator
BCG_0394c	0.643944	6.80846	0.030297	0.142767	4797	206	133	Rv0356c	-	hypothetical protein
BCG_1665c	0.612839	8.61629	0.0302716	0.142767	16954	737	443	Rv1627c	-	lipid-transfer protein
BCG_0204	0.602167	9.13601	0.0304331	0.143154	24427	1105	605	Rv0167	yrbE1A	integral membrane protein YrbE1a
BCG_1091c	0.632255	6.94328	0.0306442	0.143385	5307	259	126	Rv1033c	trcR	two component transcriptional regulator trcR
BCG_2233	-0.601759	7.9502	0.0306027	0.143385	18510	331	218	Rv2217	lipB	lipoate-protein ligase B
BCG_3291	-0.608744	6.81779	0.0305502	0.143385	8404	158	94	Rv3262	fbiB	F420-0--gamma-glutamyl ligase
BCG_1290c	0.691558	7.05677	0.0307698	0.143538	5549	220	174	Rv1230c	-	hypothetical protein
BCG_3380c	-0.603941	8.44877	0.0307852	0.143538	26228	459	313	Rv3314c	deoA	thymidine phosphorylase
BCG_1123	0.652255	7.80722	0.030923	0.143675	9496	388	276	Rv1065	-	hypothetical protein
BCG_2462c	0.613921	8.07955	0.0309003	0.143675	11695	509	306	Rv2442c	rplU	50S ribosomal protein L21
BCG_3212c	0.616968	7.77571	0.0311938	0.14468	9481	460	222	Rv3190c	-	hypothetical protein
BCG_2137c	0.622703	7.6511	0.031261	0.144739	8661	371	233	Rv2120c	-	integral membrane protein
BCG_1067	-0.58393	7.76237	0.0313291	0.144802	16164	347	161	Rv1010	ksgA	dimethyladenosine transferase
BCG_3126c	0.622429	8.49381	0.0315091	0.14538	15519	785	349	Rv3101c	ftsX	cell division protein ftsX
BCG_1734	-0.58235	7.42968	0.0316033	0.145562	12797	264	134	Rv1696	recN	DNA repair protein recN
BCG_0194	0.6294	7.41079	0.0317542	0.146003	7331	369	167	Rv0158	-	TetR family transcriptional regulator
BCG_0182	0.658706	7.37903	0.0319978	0.146434	7045	286	208	Rv0146	-	hypothetical protein
BCG_1546	-0.568215	8.82366	0.0320135	0.146434	33627	717	347	Rv1484	inhA	enoyl-ACP reductase
BCG_2125	0.619304	7.02108	0.0319082	0.146434	5632	265	137	Rv2108	PPE36	PPE family protein
BCG_0348	0.631704	9.61382	0.0321985	0.147027	33467	1371	941	Rv0308	-	integral membrane protein
BCG_2115c	0.635627	6.7079	0.0328433	0.149534	4496	192	124	Rv2095c	-	hypothetical protein
BCG_2612	-0.581199	7.73181	0.0328603	0.149534	15776	301	180	Rv2589	gabT	4-aminobutyrate aminotransferase
BCG_0223	-0.561141	8.74327	0.0331505	0.150596	31699	652	344	Rv0186	bglS	beta-glucosidase bglS
BCG_0303c	-0.584609	7.12776	0.0332345	0.15072	10359	204	114	Rv0265c	-	periplasmic iron-transport lipoprotein
BCG_1620c	0.63559	7.30456	0.0334115	0.151006	6795	351	151	Rv1567c	-	hypothetical protein
BCG_1854c	0.623019	7.95483	0.0333891	0.151006	10676	445	294	Rv1819c	-	drugs-transport transmembrane ATP-binding protein ABC transporter
BCG_2223	-0.678948	6.57639	0.0334923	0.151114	7254	108	91	Rv2207	cobT	nicotinate-nucleotide--dimethylbenzimidazole phosphoribosyltransferase
BCG_2527	-0.594743	7.56335	0.0335663	0.151191	14088	255	166	Rv2507	-	proline rich membrane protein
BCG_0245c	0.622001	6.8061	0.0338041	0.151429	4856	236	114	Rv0208c	trmB	tRNA (guanine-N(7)-)-methyltransferase
BCG_1087	-0.584694	7.01931	0.0338813	0.151429	9616	202	98	Rv1029	kdpA	potassium-transporting ATPase subunit A
BCG_2319c	0.664591	6.85537	0.0339582	0.151429	4899	196	148	Rv2303c	-	antibiotic-resistance protein
BCG_2909c	-0.565289	9.01674	0.0337505	0.151429	38417	834	390	Rv2888c	amiC	amidase
BCG_3527c	0.661172	9.81481	0.0339616	0.151429	37903	2119	797	Rv3462c	infA	translation initiation factor IF-1
BCG_3770	-0.558546	9.54246	0.0338337	0.151429	55197	1183	575	Rv3710	leuA	2-isopropylmalate synthase
BCG_0234	-0.593536	7.10561	0.0341662	0.151843	10223	190	118	Rv0197	-	oxidoreductase
BCG_1629	-0.579215	7.17719	0.0342263	0.151843	10708	217	115	Rv1591	-	hypothetical protein
BCG_2334c	0.598623	7.74309	0.0341922	0.151843	9351	424	230	Rv2313c	-	hypothetical protein
BCG_1135	-0.567272	7.86252	0.0343029	0.151929	17213	361	181	Rv1077	cbs	cystathionine beta-synthase
BCG_1680	0.712134	9.73696	0.0345643	0.152832	34962	2126	707	Rv1641	infC	translation initiation factor IF-3
BCG_1519c	-0.574928	7.63933	0.0354223	0.156365	14786	323	146	Rv1458c	-	unidentified antibiotic-transport ATP-binding protein ABC transporter
BCG_1042	0.618761	8.51369	0.0354908	0.156407	15765	811	345	Rv0987	-	adhesion component transport transmembrane protein
BCG_1980	-0.590304	7.37789	0.0357694	0.157374	12399	278	115	Rv1941	-	short-chain type dehydrogenase/reductase
BCG_0909	0.607702	7.74556	0.0358639	0.157528	9315	393	249	Rv0857	-	hypothetical protein
BCG_0834c	-0.584049	8.90484	0.0359918	0.157828	35818	814	333	Rv0783c	emrB	multidrug resistance integral membrane efflux protein emrB
BCG_1892c	-0.560108	7.91342	0.0361651	0.158327	17779	366	193	Rv1856c	-	short chain dehydrogenase
BCG_3448c	0.705229	10.1062	0.0363612	0.158662	45304	2743	912	Rv3377c	-	cyclase
BCG_3756A	0.587163	8.23165	0.0363502	0.158662	13178	599	318	Rv3697Ac	-	antitoxin
BCG_1445	-0.589831	8.41501	0.0367163	0.159357	25477	445	310	Rv1384	carB	carbamoyl phosphate synthase large subunit
BCG_1520c	-0.552347	8.56131	0.0367609	0.159357	27828	565	310	Rv1459c	-	hypothetical protein
BCG_2911c	0.582107	8.82127	0.0367044	0.159357	19855	893	481	Rv2890c	rpsB	30S ribosomal protein S2
BCG_3277c	0.578376	10.4668	0.036698	0.159357	62130	2863	1460	Rv3248c	sahH	S-adenosyl-L-homocysteine hydrolase
BCG_0912	0.601801	9.12804	0.0374035	0.161608	24287	1001	655	Rv0860	fadB	fatty oxidation protein fadB
BCG_1026c	0.602748	7.04705	0.0374158	0.161608	5774	250	150	Rv0972c	fadE12	acyl-CoA dehydrogenase fadE12
BCG_2108	0.616252	7.09349	0.0374628	0.161608	5917	247	162	Rv2088	pknJ	transmembrane serine/threonine-protein kinase j pknJ
BCG_3006	0.580999	8.64421	0.0375242	0.16161	17576	780	431	Rv2985	mutT1	hydrolase mutT1
BCG_0145	0.6624	7.59463	0.0377454	0.162036	8183	460	169	Rv0112	gca	GDP-mannose 4,6-dehydratase
BCG_1506c	-0.574237	6.9674	0.0376851	0.162036	9224	185	101	Rv1445c	devB	6-phosphogluconolactonase devB
BCG_2865c	-0.553596	8.07011	0.037831	0.162141	19778	405	218	Rv2845c	proS	prolyl-tRNA synthetase
BCG_0721	0.608609	7.75826	0.0379787	0.162512	9391	388	256	Rv0672	fadE8	acyl-CoA dehydrogenase fadE8
BCG_1040c	0.594063	7.93602	0.0382161	0.163265	10715	517	244	Rv0985c	mscL	large-conductance mechanosensitive channel
BCG_0545	0.579539	9.3687	0.0383913	0.163317	29039	1366	668	Rv0502	-	hypothetical protein
BCG_0886c	-0.694637	7.12431	0.038413	0.163317	10737	146	139	Rv0834c	PE_PGRS14	PE-PGRS family protein
BCG_3141	0.59152	8.50226	0.0383168	0.163317	15859	771	357	Rv3116	moeB2	molybdenum cofactor biosynthesis protein moeB2
BCG_0132	0.673072	8.44925	0.0385941	0.163824	14635	558	457	Rv0099	fadD10	acyl-CoA synthetase
BCG_1518c	-0.563283	7.21943	0.0390078	0.165316	10961	223	120	Rv1457c	-	unidentified antibiotic-transport integral membrane ABC transporter
BCG_1595	0.572095	9.05182	0.039654	0.167787	23408	1053	559	Rv1543	-	fatty acyl-CoA reductase
BCG_0100c	0.848623	7.90551	0.0398384	0.168298	9171	681	165	Rv0069c	sdaA	l-serine dehydratase sdaA
BCG_0751	0.716629	10.5065	0.0400545	0.168942	59407	3699	1167	Rv0701	rplC	50S ribosomal protein L3
BCG_1265	0.606128	7.24392	0.0401888	0.169239	6596	272	180	Rv1205	-	hypothetical protein
BCG_1331c	-0.560533	7.86506	0.0403111	0.169486	17212	383	170	Rv1272c	-	drugs-transport transmembrane ATP-binding protein ABC transporter
BCG_2467c	-0.567449	7.85886	0.0407102	0.170893	17140	317	205	Rv2447c	folC	folylpolyglutamate synthase folC
BCG_0377c	-0.533819	9.70325	0.0409059	0.171328	61097	1264	685	Rv0338c	-	iron-sulfur-binding reductase
BCG_0726c	-0.568276	7.34935	0.040943	0.171328	12011	227	141	Rv0677c	mmpS5	membrane protein mmpS5
BCG_1160	-0.66632	6.74449	0.0410427	0.171475	8131	118	105	Rv1100	-	hypothetical protein
BCG_2132c	0.568605	10.3621	0.0412517	0.172077	58081	2713	1326	Rv2115c	-	ATPase
BCG_0224	-0.557154	7.08068	0.0416958	0.173423	9929	208	106	Rv0187	-	o-methyltransferase
BCG_0973	-0.612687	6.67654	0.0417051	0.173423	7605	128	94	Rv0921	-	resolvase
BCG_3671c	-0.596706	6.93208	0.0417723	0.17343	9105	211	79	Rv3607c	folB	dihydroneopterin aldolase folB
BCG_1364	0.568726	8.90822	0.0419895	0.17406	21236	980	491	Rv1304	atpB	F0F1 ATP synthase subunit A
BCG_1421	0.57508	7.75917	0.0421554	0.174475	9572	435	227	Rv1359	-	transcriptional regulator
BCG_2727	0.56666	8.64473	0.0423278	0.174915	17713	782	428	Rv2714	-	hypothetical protein
BCG_1390	-0.545489	8.75743	0.0426909	0.175595	31795	611	377	Rv1328	glgP	glycogen phosphorylase glgP
BCG_1440	-0.542294	8.28085	0.042568	0.175595	22820	498	238	Rv1379	pyrR	bifunctional pyrimidine regulatory protein PyrR/uracil phosphoribosyltransferase
BCG_3867c	-0.546729	9.05856	0.0426828	0.175595	39267	883	393	Rv3805c	-	hypothetical protein
BCG_2274c	0.564401	9.24636	0.0427711	0.175653	26881	1162	661	Rv2256c	-	hypothetical protein
BCG_0195c	0.576001	7.64134	0.042865	0.175766	8823	407	206	Rv0159c	PE3	PE family protein
BCG_0086	0.580437	7.56282	0.0433861	0.177339	8343	397	189	Rv0055	rpsR	30S ribosomal protein S18
BCG_0181	0.584817	8.48512	0.0433491	0.177339	15706	642	418	Rv0145	-	hypothetical protein
BCG_3932	-0.543549	9.22972	0.043449	0.177339	44168	994	444	Rv3869	-	hypothetical protein
BCG_2081c	-0.53816	8.03521	0.0435588	0.177514	19190	402	211	Rv2062c	cobN	cobaltochelatase subunit CobN
BCG_0591c	-0.59124	7.12678	0.0439489	0.178502	10356	179	128	Rv0547c	-	short chain dehydrogenase
BCG_0811c	0.568309	7.85976	0.0443457	0.178502	10292	455	249	Rv0759c	-	hypothetical protein
BCG_0942c	-0.535928	8.86578	0.0442609	0.178502	34192	756	355	Rv0890c	-	LuxR family transcriptional regulator
BCG_1241	-0.574902	8.83979	0.0443632	0.178502	34048	588	425	Rv1178	-	N-succinyldiaminopimelate aminotransferase
BCG_1398	-0.545383	7.45671	0.0444069	0.178502	12848	262	144	Rv1336	cysM	cysteine synthase b cysM
BCG_1769c	-0.628892	8.12647	0.0441891	0.178502	21213	511	166	Rv1730c	-	penicillin-binding protein
BCG_3060c	0.577597	7.27751	0.0440619	0.178502	6856	300	170	Rv3036c	TB22.2	hypothetical protein
BCG_3192	0.584135	7.26651	0.0440392	0.178502	6777	284	177	Rv3168	-	hypothetical protein
BCG_3589c	0.571339	7.65342	0.0441577	0.178502	8911	388	220	Rv3525c	-	siderophore-binding protein
BCG_3016c	-0.568111	8.46626	0.0445669	0.178741	26181	463	324	Rv2995c	leuB	3-isopropylmalate dehydrogenase
BCG_3569	0.804413	7.36388	0.044601	0.178741	6476	219	251	Rv3505	fadE27	acyl-CoA dehydrogenase fadE27
BCG_0265	-0.582328	6.44245	0.0446881	0.17882	6386	119	75	Rv0228	-	integral membrane acyltransferase
BCG_3225c	-0.526256	9.7283	0.0447565	0.178824	61974	1257	716	Rv3200c	-	transmembrane cation transporter
BCG_2967c	0.570202	9.04272	0.0449315	0.179253	23293	1118	516	Rv2945c	lppX	lipoprotein lppX
BCG_2657	-0.548793	7.15105	0.0454864	0.181194	10405	227	107	Rv2630	-	hypothetical protein
BCG_0780	0.577289	7.1851	0.04589	0.182528	6431	272	165	Rv0730	-	hypothetical protein
BCG_3976c	-0.580568	8.41843	0.0459854	0.182634	25511	603	225	Rv3918c	parA_1	chromosome partitioning protein parA
BCG_3779	0.576278	8.96106	0.0461008	0.182818	21948	1080	476	Rv3719	-	hypothetical protein
BCG_1488c	-0.539069	7.52032	0.046286	0.183005	13411	288	143	Rv1427c	fadD12	acyl-CoA synthetase
BCG_2492	-0.550942	6.88791	0.0462839	0.183005	8652	180	94	Rv2472	-	hypothetical protein
BCG_2087c	-0.529375	10.1454	0.046485	0.183519	82880	1610	992	Rv2068c	blaC	beta-lactamase
BCG_1860	0.566526	7.62114	0.0468226	0.184577	8734	372	219	Rv1825	-	hypothetical protein
BCG_3188c	0.576604	6.73147	0.0469925	0.184972	4715	211	114	Rv3164c	moxR3	methanol dehydrogenase transcriptional regulatory protein moxR3
BCG_1507c	-0.542882	7.43143	0.0472946	0.185885	12604	250	146	Rv1446c	opcA	OXPP cycle protein opcA
BCG_2692	-0.576383	6.57347	0.0473785	0.18594	6985	128	84	Rv2679	-	enoyl-CoA hydratase
BCG_2367c	-0.592559	6.52631	0.0475641	0.186392	6792	118	84	Rv2344c	dgt	deoxyguanosinetriphosphate triphosphohydrolase-like protein
BCG_3662c	0.568167	8.31339	0.047641	0.186418	14069	578	365	Rv3597c	lsr2	lsr2 protein precursor
BCG_0349	0.563276	9.3496	0.0478926	0.187127	28882	1183	745	Rv0309	-	hypothetical protein
BCG_0756	-0.577508	8.86108	0.0488526	0.190531	34661	827	304	Rv0706	rplV	50S ribosomal protein L22
BCG_1304	-0.528469	7.96366	0.0489075	0.190531	18178	370	209	Rv1244	lpqZ	lipoprotein lpqZ
BCG_0350c	0.568148	7.22351	0.0491076	0.19075	6634	279	169	Rv0310c	-	hypothetical protein
BCG_0655	-0.533576	7.43025	0.0490449	0.19075	12566	270	135	Rv0609	-	hypothetical protein
BCG_0391	-0.517382	8.77654	0.0495421	0.192043	31882	670	360	Rv0352	dnaJ1	chaperone protein DnaJ
BCG_0602	-0.537799	9.31556	0.0495853	0.192043	46779	1081	459	Rv0557	pimB	mannosyltransferase
BCG_0771	-0.557839	9.3516	0.0497021	0.192075	48352	1142	446	Rv0721	rpsE	30S ribosomal protein S5
BCG_0839	-0.525632	7.82635	0.049772	0.192075	16509	349	183	Rv0787	-	hypothetical protein
BCG_2609c	-0.511652	9.90926	0.0498106	0.192075	69868	1465	797	Rv2586c	secF	preprotein translocase subunit SecF
BCG_0977c	0.551328	8.37746	0.0499353	0.192276	14838	630	365	Rv0925c	-	divalent cation-transport integral membrane protein mntH
BCG_2996c	-0.558976	7.20827	0.0501721	0.192908	10836	198	133	Rv2974c	-	hypothetical protein
BCG_1573	0.560117	9.50024	0.050495	0.193869	32131	1554	695	Rv1521	fadD25	acyl-CoA synthetase
BCG_3100c	-0.519317	8.22269	0.0507337	0.194504	21702	455	245	Rv3075c	-	hypothetical protein
BCG_0925	0.564278	8.7459	0.0508955	0.194842	19009	765	499	Rv0873	fadE10	acyl-CoA dehydrogenase fadE10
BCG_0950c	-0.533948	7.29647	0.0509746	0.194864	11433	232	131	Rv0898c	-	hypothetical protein
BCG_3193	0.574417	7.17468	0.051317	0.195891	6391	259	170	Rv3169	-	hypothetical protein
BCG_1850	-0.524392	7.92237	0.0514352	0.19606	17632	357	205	Rv1816	-	transcriptional regulatory protein
BCG_1424c	0.553083	7.79587	0.0516307	0.196523	9921	421	245	Rv1362c	-	hypothetical protein
BCG_2903c	0.557141	8.51196	0.0523807	0.199092	16251	779	353	Rv2882c	frr	ribosome recycling factor
BCG_0891	0.727757	7.17443	0.0525392	0.199409	5921	385	107	Rv0839	-	hypothetical protein
BCG_2636c	-0.604656	6.83851	0.0527008	0.199736	8495	136	110	Rv2611c	-	lipid A biosynthesis lauroyl acyltransferase
BCG_0392	-0.53692	6.82256	0.0529499	0.200109	8215	168	93	Rv0353	hspR	heat shock protein transcriptional regulator HspR
BCG_3868c	-0.541701	8.21438	0.0529332	0.200109	21798	510	208	Rv3806c	-	phosphoribose diphosphate:decaprenyl-phosphate phosphoribosyltransferase
BCG_0389	0.541088	10.0733	0.0533695	0.201121	48236	2235	1067	Rv0350	dnaK	molecular chaperone DnaK
BCG_1294	-0.54672	7.17019	0.0533553	0.201121	10504	197	128	Rv1234	-	hypothetical protein
BCG_1637	-0.767895	8.43986	0.0535278	0.201432	27742	293	372	Rv1599	hisD	histidinol dehydrogenase
BCG_1288	-0.510919	8.26425	0.0543516	0.204242	22266	471	252	Rv1228	lpqX	lipoprotein lpqX
BCG_0774	-0.509589	9.81998	0.0554156	0.207067	65598	1296	794	Rv0724	sppA	protease IV sppA (endopeptidase IV)
BCG_0866c	0.537448	8.14737	0.0553917	0.207067	12752	557	299	IGR(+Rv3116+Rv3119)	sseC2	hypothetical protein
BCG_1453	0.534959	9.72193	0.055356	0.207067	37940	1733	845	Rv1392	metK	S-adenosylmethionine synthetase
BCG_2464c	-0.538677	10.3013	0.0552308	0.207067	92750	2202	879	Rv2444c	rne	ribonuclease E rne
BCG_0162	0.560105	7.667	0.0554998	0.20709	9060	438	195	Rv0128	-	hypothetical protein
BCG_2766	-0.508005	8.72157	0.055582	0.207106	30586	680	329	Rv2750	-	3-ketoacyl-ACP reductase
BCG_0782	0.57559	9.96132	0.0557567	0.207465	43859	2254	900	Rv0732	secY	preprotein translocase subunit SecY
BCG_0191	0.547712	8.28093	0.0559161	0.207767	13921	658	303	Rv0155	pntAa	NAD(p) transhydrogenase (subunit alpha) pntAa
BCG_0745	-0.548027	6.4215	0.0560449	0.207954	6219	123	72	Rv0696	-	membrane sugar transferase
BCG_2971c	0.614861	11.4734	0.0562026	0.208248	122444	6790	2413	Rv2950c	fadD29	acyl-CoA synthetase
BCG_3383	0.546409	7.68696	0.0564491	0.20887	9232	383	231	Rv3317	sdhD	succinate dehydrogenase (hydrophobic membrane anchor subunit) sdhD
BCG_1386	-0.543093	9.46215	0.0568107	0.209915	51905	1242	482	Rv1324	-	thioredoxin
BCG_1264c	-0.544878	7.86314	0.0569108	0.209992	17035	306	215	Rv1204c	-	hypothetical protein
BCG_1206	0.536064	7.97872	0.0569991	0.210026	11358	494	267	Rv1144	-	short-chain type dehydrogenase/reductase
BCG_0623c	-0.510192	8.78644	0.0570923	0.210077	32031	729	334	Rv0578c	PE_PGRS7	PE-PGRS family protein
BCG_2195c	-0.527865	6.80074	0.0572491	0.210363	8078	179	84	Rv2180c	-	integral membrane protein
BCG_1009	-0.510478	8.00869	0.0576026	0.211369	18623	380	219	Rv0955	-	integral membrane protein
BCG_1538	0.564094	6.88703	0.0577731	0.21141	5288	254	115	Rv1476	-	hypothetical protein
BCG_2529	-0.513868	7.69128	0.0577635	0.21141	14945	305	175	Rv2509	-	short-chain type dehydrogenase/reductase
BCG_0216c	0.556875	9.24761	0.0579985	0.211642	27027	1339	564	Rv0179c	lprO	lipoprotein lprO
BCG_1062c	0.54406	8.35361	0.057934	0.211642	14665	694	317	Rv1005c	pabB	aminodeoxychorismate synthase component I
BCG_2052c	0.701833	7.09631	0.0580759	0.211642	5679	193	198	Rv2033c	-	hypothetical protein
BCG_0735	0.591977	7.6805	0.0584061	0.212553	9001	475	181	Rv0686	-	hypothetical protein
BCG_0087	0.620669	8.74316	0.0586904	0.212662	18454	1036	358	Rv0056	rplI	50S ribosomal protein L9
BCG_0294c	-0.502265	8.57457	0.0587295	0.212662	27551	614	298	Rv0256c	PPE2	PPE family protein
BCG_1572	0.539351	7.8646	0.0588368	0.212662	10473	430	262	Rv1520	-	sugar transferase
BCG_2959	0.572366	9.34492	0.0586868	0.212662	28680	1475	584	Rv2937	drrB	daunorubicin-DIM-transport integral membrane protein ABC transporter drrB
BCG_3180	-0.529848	9.48901	0.0587925	0.212662	52602	1252	503	Rv3157	nuoM	NADH dehydrogenase subunit M
BCG_0739c	-0.518518	8.72212	0.0593023	0.213246	30740	720	305	Rv0690c	-	hypothetical protein
BCG_1514	0.550532	6.62546	0.0592602	0.213246	4442	196	105	Rv1453	-	transcriptional activator protein
BCG_1621	-0.535187	6.919	0.0592514	0.213246	8772	169	106	Rv1568	bioA	adenosylmethionine-8-amino-7-oxononanoate aminotransferase
BCG_3660c	0.554446	7.45605	0.0593198	0.213246	7837	312	206	Rv3595c	PE_PGRS59	PE-PGRS family protein
BCG_0691c	0.559651	9.8341	0.0599991	0.215014	40494	2039	832	Rv0642c	mmaA4	methoxy mycolic acid synthase
BCG_3352c	0.764367	9.00512	0.0600017	0.215014	20490	1425	357	Rv3229c	desA3_2	linoleoyl-CoA desaturase desA3
BCG_3928	0.525907	8.58731	0.0600547	0.215014	17387	772	394	Rv3865	-	hypothetical protein
BCG_0159	0.589611	8.90507	0.0606484	0.216847	20944	778	603	Rv0125	pepA	serine protease pepA
BCG_1481	-0.496553	8.52493	0.0607729	0.217	26551	584	294	Rv1420	uvrC	excinuclease ABC subunit C
BCG_0524	-0.506064	10.3248	0.0608874	0.217116	92994	1788	1157	Rv0483	lprQ	lipoprotein lprQ
BCG_1275c	-0.497354	8.81781	0.0613758	0.218564	32537	664	389	Rv1215c	-	hypothetical protein
BCG_0802c	-0.520851	7.0175	0.0615299	0.218819	9353	187	111	Rv0751c	mmsB	3-hydroxyisobutyrate dehydrogenase
BCG_2584	0.524234	8.16435	0.0617408	0.219144	12991	569	298	Rv2562	-	hypothetical protein
BCG_2656	-0.491031	9.2251	0.0617865	0.219144	43082	903	506	Rv2629	-	hypothetical protein
BCG_0728c	0.543202	6.98513	0.0620524	0.2195	5713	263	127	Rv0679c	-	hypothetical protein
BCG_3758	-0.583824	7.43801	0.0620298	0.2195	12840	204	170	Rv3699	-	hypothetical protein
BCG_3085c	-0.522249	8.00554	0.0622538	0.219919	18706	443	181	Rv3060c	-	GntR family transcriptional regulator
BCG_3130c	0.521075	8.31698	0.062679	0.221127	14458	630	332	Rv3105c	prfB	peptide chain release factor 2
BCG_0217c	0.525797	8.39849	0.0631444	0.221883	15265	697	335	Rv0180c	-	hypothetical protein
BCG_1020c	-0.503755	7.41206	0.0630857	0.221883	12259	263	138	Rv0966c	-	hypothetical protein
BCG_3084	0.525336	8.05002	0.0629871	0.221883	11991	498	291	Rv3059	cyp136	cytochrome P450 136 cyp136
BCG_3668c	-0.537395	7.25175	0.0634066	0.22251	11077	202	140	Rv3604c	-	transmembrane protein rich in alanine and arginine and proline
BCG_2308	-0.488909	8.82567	0.0635771	0.22252	32614	693	379	Rv2291	sseB	thiosulfate sulfurtransferase SseB
BCG_2889c	-0.493902	8.71197	0.063571	0.22252	30214	684	325	Rv2867c	-	hypothetical protein
BCG_0919c	-0.489834	10.1739	0.0640447	0.223861	83240	1904	892	Rv0867c	rpfA	resuscitation-promoting factor rpfA
BCG_1536c	-0.526437	6.48993	0.0641451	0.223917	6497	148	65	Rv1474c	-	transcriptional regulatory protein
BCG_2528c	-0.509391	6.89601	0.0646317	0.225319	8564	183	96	Rv2508c	-	integral membrane leucine and alanine rich protein
BCG_0708c	-0.494088	8.3298	0.0650957	0.226505	23166	526	248	Rv0659c	-	hypothetical protein
BCG_3361	-0.488558	9.319	0.0651425	0.226505	45933	938	555	Rv3296	lhr_2	atp-dependent helicase lhr
BCG_0613	-0.520632	8.57833	0.0652711	0.226655	27783	508	355	Rv0568	cyp135B1	cytochrome p450 135b1 cyp135B1
BCG_0095	-0.483539	9.2997	0.0657312	0.227536	45253	1008	504	Rv0064	-	hypothetical protein
BCG_0672	-0.504488	7.22506	0.0656315	0.227536	10754	224	125	Rv0626	-	hypothetical protein
BCG_0928c	-0.527451	8.08761	0.0657821	0.227536	19788	357	254	Rv0876c	-	hypothetical protein
BCG_0770	-0.50878	7.91613	0.0663285	0.229056	17482	412	174	Rv0720	rplR	50S ribosomal protein L18
BCG_0855	-0.513294	8.36661	0.0663943	0.229056	23906	447	303	Rv0803	purL	phosphoribosylformylglycinamidine synthase II
BCG_1480	-0.504648	7.55772	0.0666406	0.229433	13594	315	139	Rv1419	-	hypothetical protein
BCG_2389	0.523496	7.49863	0.066763	0.229433	8212	365	185	Rv2375	-	hypothetical protein
BCG_3338	0.515867	8.06435	0.0667551	0.229433	12177	535	275	Rv3218	-	hypothetical protein
BCG_1823	0.509895	9.49327	0.0672313	0.230743	32792	1351	784	Rv1791	PE19	PE family protein
BCG_0572	-0.527644	7.104	0.0674039	0.231037	9951	184	126	Rv0529	ccsA	cytochrome c-type biogenesis protein ccsA
BCG_1439c	-0.494382	7.60107	0.0677018	0.231759	13946	313	151	Rv1378c	-	hypothetical protein
BCG_3703	-0.48235	8.87809	0.0678127	0.231839	33749	756	374	Rv3645	-	hypothetical protein
BCG_1685	0.665475	8.14092	0.0681134	0.232567	11881	402	396	Rv1646	PE17	PE family protein
BCG_1600	0.502688	10.5153	0.0684855	0.233537	66804	2900	1501	Rv1547	dnaE	DNA polymerase III subunit alpha
BCG_2991c	-0.487763	8.82144	0.0686496	0.233796	32526	751	345	Rv2970c	lipN	lipase/esterase lipN
BCG_0616c	0.561356	7.15778	0.0691651	0.23525	6356	239	177	Rv0571c	-	hypothetical protein
BCG_0371	0.532946	6.71176	0.069772	0.23701	4747	192	120	Rv0332	-	hypothetical protein
BCG_0356	0.518502	7.44909	0.0707318	0.239533	7958	357	176	Rv0316	-	muconolactone isomerase
BCG_0471	-0.480156	8.48503	0.0707856	0.239533	25640	539	305	Rv0432	sodC	periplasmic superoxide dismutase [Cu-Zn] sodC
BCG_2555c	-0.489131	7.45599	0.0707008	0.239533	12570	274	142	Rv2533c	nusB	transcription antitermination protein NusB
BCG_2119	-0.487782	8.17286	0.070961	0.239821	20721	479	219	Rv2100	-	hypothetical protein
BCG_0744	-0.505362	6.77724	0.0713611	0.240663	7882	181	81	Rv0695	-	hypothetical protein
BCG_2261	0.499632	10.2511	0.0715452	0.240663	55725	2457	1226	Rv2244	acpP	acyl carrier protein
BCG_2288	0.609125	7.93096	0.071573	0.240663	10600	599	198	Rv2271	-	hypothetical protein
BCG_2675	0.525297	6.72173	0.0715151	0.240663	4804	206	113	Rv2663	-	hypothetical protein
BCG_3014c	-0.478127	8.23232	0.0719093	0.241182	21498	472	245	Rv2993c	-	2-hydroxyhepta-2,4-diene-1,7-dioate isomerase
BCG_3215c	0.499773	9.67609	0.0718335	0.241182	37420	1643	827	Rv3193c	-	hypothetical protein
BCG_0835	-0.47198	9.90198	0.0721421	0.241658	68425	1552	760	Rv0784	-	hypothetical protein
BCG_0830	-0.475085	8.41316	0.0728554	0.243739	24351	536	278	Rv0778	cyp126	cytochrome P450 126 cyp126
BCG_3345	-0.476266	9.69459	0.0733007	0.24492	59325	1203	733	Rv3224	-	short chain dehydrogenase
BCG_2237	0.502735	10.0856	0.0737791	0.245899	49596	1977	1210	Rv2220	glnA1	glutamine synthetase glnA1
BCG_3541	-0.476379	8.19703	0.0737685	0.245899	20967	470	234	Rv3478	PPE60	PE family protein
BCG_2998c	-0.479718	11.9044	0.0743198	0.247391	275230	5391	3483	Rv2977c	thiL	thiamine monophosphate kinase
BCG_0080	0.526138	7.74976	0.0756614	0.250207	9735	374	254	Rv0049	-	hypothetical protein
BCG_0229	0.518661	8.28956	0.0764152	0.250207	14190	545	366	Rv0192	-	hypothetical protein
BCG_0556	-0.478424	8.13964	0.0754243	0.250207	20170	465	217	Rv0513	-	hypothetical protein
BCG_0975c	-0.47981	7.52203	0.0762049	0.250207	13109	281	153	Rv0923c	-	hypothetical protein
BCG_1161c	0.516029	6.73713	0.0762584	0.250207	4874	201	118	Rv1101c	-	hypothetical protein
BCG_1205	-0.496233	6.63147	0.0764582	0.250207	7089	161	75	Rv1143	mcr	alpha-methylacyl-CoA racemase mcr
BCG_1433	-0.480716	7.56263	0.0761601	0.250207	13505	307	147	Rv1372	-	hypothetical protein
BCG_1972c	-0.487606	6.99186	0.0758645	0.250207	9086	201	101	Rv1933c	fadE18	acyl-CoA dehydrogenase fadE18
BCG_2145	0.586494	8.39093	0.0759354	0.250207	14728	810	277	Rv2128	-	hypothetical protein
BCG_2252	-0.501214	6.74951	0.0756073	0.250207	7694	157	92	Rv2235	-	hypothetical protein
BCG_2942c	-0.496895	7.25683	0.0764861	0.250207	10951	216	136	Rv2921c	ftsY	cell division protein ftsY
BCG_3002c	-0.5104	7.12636	0.0758973	0.250207	10042	189	128	Rv2981c	ddl	D-alanyl-alanine synthetase A
BCG_3532	-0.515754	7.13178	0.0757204	0.250207	10151	248	94	Rv3467	-	hypothetical protein
BCG_3886c	0.533581	8.16492	0.0752812	0.250207	12947	638	261	Rv3823c	mmpL8	integral membrane transport protein mmpL8
BCG_0421c	-0.470748	8.43132	0.0768628	0.251129	24606	520	295	Rv0383c	-	hypothetical protein
BCG_3584c	-0.468273	8.54923	0.0771299	0.251692	26686	571	317	Rv3520c	-	coenzyme F420-dependent oxidoreductase
BCG_3967	-0.465855	9.50516	0.0773199	0.252002	51798	1083	631	Rv3910	-	hypothetical protein
BCG_2069	0.502587	8.1453	0.0776369	0.252725	12952	516	317	Rv2050	-	hypothetical protein
BCG_0275	-0.478863	7.39609	0.078263	0.254019	12000	256	141	Rv0237	lpqI	lipoprotein lpqI
BCG_0803c	-0.478228	7.44473	0.078358	0.254019	12426	282	136	Rv0752c	fadE9	acyl-CoA dehydrogenase fadE9
BCG_2027	-0.510776	8.23244	0.0783734	0.254019	21746	390	286	Rv2010	-	hypothetical protein
BCG_3838	-0.498882	6.90293	0.0784174	0.254019	8554	169	106	Rv3776	-	hypothetical protein
BCG_0719	-0.479107	7.25323	0.078725	0.254394	10872	243	121	Rv0670	end	endonuclease IV
BCG_1742c	0.488761	9.02916	0.0786298	0.254394	24048	1032	536	Rv1704c	cycA	D-serine/alanine/glycine transporter protein cycA
BCG_0560	0.493955	7.96686	0.0790194	0.254725	11509	491	260	Rv0517	-	membrane acyltransferase
BCG_2026	-0.48422	7.89139	0.0789624	0.254725	16973	336	213	Rv2009	-	hypothetical protein
BCG_0103	0.555843	8.04747	0.0795784	0.254865	11806	617	227	Rv0072	-	glutamine ABC transporter
BCG_0527	-0.467486	8.09857	0.0801511	0.254865	19495	417	232	Rv0486	-	mannosyltransferase
BCG_0700	-0.4735	7.84122	0.0794503	0.254865	16330	342	197	Rv0651	rplJ	50S ribosomal protein L10
BCG_1581	0.497595	8.12453	0.0799992	0.254865	12816	575	275	Rv1529	fadD24	acyl-CoA synthetase
BCG_2299	-0.474264	7.54428	0.0792947	0.254865	13286	287	155	Rv2284	lipM	esterase LipM
BCG_2661c	0.51032	6.941	0.0802809	0.254865	5621	225	139	Rv2634c	PE_PGRS46	PE-PGRS family protein
BCG_2764c	-0.467022	9.4663	0.0795301	0.254865	50437	1030	627	Rv2748c	ftsK	cell division transmembrane protein ftsK
BCG_3305c	-0.474961	7.74844	0.0800279	0.254865	15314	318	186	Rv3276c	purK	phosphoribosylaminoimidazole carboxylase ATPase subunit
BCG_3461c	0.504697	7.54972	0.080304	0.254865	8591	389	184	Rv3392c	cmaA1	cyclopropane-fatty-acyl-phospholipid synthase 1 cmaA1
BCG_3781c	-0.462279	8.53714	0.0803119	0.254865	26407	585	305	Rv3721c	dnaZX	DNA polymerase III subunits gamma and tau
BCG_3821c	0.518125	6.95009	0.0799814	0.254865	5632	220	144	Rv3762c	-	hydrolase
BCG_3858	0.494715	7.6832	0.0801581	0.254865	9455	391	221	Rv3796	-	hypothetical protein
BCG_3919c	-0.466851	8.05695	0.0800064	0.254865	18938	413	221	Rv3856c	-	hypothetical protein
BCG_1913	-0.462152	9.29446	0.0814703	0.258233	44676	927	551	Rv1877	-	integral membrane protein
BCG_3509c	-0.490199	8.23512	0.0818288	0.259059	21613	408	280	Rv3443c	rplM	50S ribosomal protein L13
BCG_1360	-0.474639	9.08673	0.0822524	0.25978	38908	935	401	Rv1300	hemK	hemk protein hemK
BCG_2995c	-0.466272	8.02013	0.0821959	0.25978	18447	391	222	Rv2973c	recG	ATP-dependent DNA helicase RecG
BCG_0842c	0.517126	7.71819	0.0825867	0.259908	9568	362	250	Rv0789c	-	hypothetical protein
BCG_3479c	-0.462064	8.32213	0.0824967	0.259908	22728	487	272	Rv3409c	choD	cholesterol oxidase precursor choD
BCG_3563c	0.488287	8.37969	0.082522	0.259908	15355	673	334	Rv3499c	mce4A	Mce-family protein mce4A
BCG_1431	-0.560244	7.41662	0.0828984	0.260271	12598	326	98	Rv1371	-	hypothetical protein
BCG_3195c	-0.468604	8.25886	0.0828858	0.260271	21831	513	233	Rv3171c	hpx	non-heme haloperoxidase hpx
BCG_3310	0.493646	8.06037	0.083655	0.262027	12286	553	261	Rv3281	-	hypothetical protein
BCG_3734	0.488497	9.45108	0.0836495	0.262027	32213	1455	678	Rv3676	-	CRP/FNR family transcriptional regulator
BCG_0315c	0.488886	8.45051	0.0844163	0.263479	16123	721	343	Rv0277c	-	hypothetical protein
BCG_0741	0.485991	8.58298	0.0843609	0.263479	17693	782	380	Rv0692	-	hypothetical protein
BCG_2245	0.500517	6.80162	0.0844164	0.263479	5141	223	115	Rv2227	-	hypothetical protein
BCG_0690	-0.503217	10.1015	0.0851475	0.263898	79609	1998	740	Rv0641	rplA	50S ribosomal protein L1
BCG_1059c	-0.469944	7.67305	0.0847673	0.263898	14499	300	178	Rv1002c	-	hypothetical protein
BCG_2357	-0.465886	7.57743	0.0850504	0.263898	13549	291	161	Rv2335	-	serine acetyltransferase cysE
BCG_2495c	-0.485853	8.09687	0.0847009	0.263898	19649	481	193	Rv2475c	-	hypothetical protein
BCG_2977	0.57107	9.11798	0.085096	0.263898	24530	1341	455	Rv2956	-	hypothetical protein
BCG_2993	0.477848	9.21511	0.0848623	0.263898	27497	1139	626	Rv2971	-	oxidoreductase
BCG_2491	-0.460004	7.88824	0.0858819	0.265863	16791	366	198	Rv2471	aglA	alpha-glucosidase aglA
BCG_2427c	0.498702	7.38332	0.0875106	0.270589	7666	297	192	Rv2411c	-	hypothetical protein
BCG_1870c	-0.471105	8.04128	0.0876485	0.2707	18789	453	193	Rv1835c	-	hypothetical protein
BCG_2810c	-0.459178	8.0441	0.0879554	0.271332	18727	436	205	Rv2792c	-	resolvase
BCG_0824	0.475558	8.4999	0.0883745	0.271832	16788	708	374	Rv0772	purD	phosphoribosylamine--glycine ligase
BCG_0896c	-0.485391	6.85069	0.0884249	0.271832	8203	163	103	Rv0844c	narL	nitrate/nitrite response transcriptional regulatory protein narL
BCG_0964	-0.476833	6.60934	0.0883795	0.271832	6923	155	77	Rv0912	-	hypothetical protein
BCG_1548c	-0.45557	8.31638	0.0887876	0.272632	22573	476	277	Rv1486c	-	hypothetical protein
BCG_2374c	-0.471091	6.851	0.0891614	0.273463	8186	188	89	Rv2360c	-	hypothetical protein
BCG_2448	0.479544	10.0617	0.0893743	0.273799	49382	2227	1028	Rv2429	ahpD	alkyl hydroperoxide reductase
BCG_2961	0.53949	10.189	0.0896267	0.274256	52309	2730	989	Rv2939	papA5	acyltransferase
BCG_1449	-0.4482	9.22901	0.0903935	0.276283	42450	896	525	Rv1388	mihF	integration host factor mihF
BCG_3337c	-0.470116	7.58406	0.0909817	0.277761	13620	272	173	Rv3217c	-	integral membrane protein
BCG_3641	0.482404	7.22978	0.0911853	0.278063	6959	286	161	Rv3576	lppH	lipoprotein lppH
BCG_1905c	-0.450158	9.2676	0.0913688	0.278302	43670	1033	477	Rv1869c	-	reductase
BCG_1400	-0.462734	7.75238	0.0916224	0.278755	15313	366	161	Rv1338	murI	glutamate racemase
BCG_3158	-0.441264	9.70415	0.0920138	0.279368	58885	1277	716	Rv3135	PPE50	PPE family protein
BCG_3864c	0.468706	8.86491	0.0920345	0.279368	21684	917	477	Rv3802c	-	hypothetical protein
BCG_0586c	-0.48034	7.33187	0.0924252	0.279528	11510	284	112	Rv0542c	menE	O-succinylbenzoic acid--CoA ligase
BCG_0829	-0.457311	7.96643	0.0923197	0.279528	17699	366	221	Rv0777	purB	adenylosuccinate lyase
BCG_1491	-0.450361	8.2862	0.0924112	0.279528	22058	468	271	Rv1430	PE16	PE family protein
BCG_3881	0.482173	7.56183	0.0925087	0.279528	8746	346	210	Rv3819	-	hypothetical protein
BCG_1004c	0.468915	9.17769	0.0929623	0.280579	26911	1075	627	Rv0950c	-	hypothetical protein
BCG_3265c	-0.460579	7.06636	0.0931643	0.280869	9472	214	107	Rv3236c	-	integral membrane transport protein
BCG_3458c	-0.449721	7.81157	0.0934095	0.281289	15855	352	186	Rv3389c	-	dehydrogenase
BCG_2449c	0.528936	10.9938	0.0939157	0.282492	91827	4742	1734	Rv2430c	PPE41	PPE family protein
BCG_3367c	-0.437816	9.84498	0.0944473	0.28377	64857	1491	746	Rv3302c	glpD2_2	glycerol-3-phosphate dehydrogenase glpD2
BCG_3386c	0.541834	8.51067	0.0948362	0.284616	16368	863	304	Rv3320c	-	hypothetical protein
BCG_2085	-0.471108	6.52194	0.0955422	0.286087	6492	142	75	Rv2066	cobI	bifunctional protein, CobI-CobJ fusion protein: S-adenosyl-L-methionine-precorrin-2 methyl transferase + precorrin-3 methylase
BCG_3678c	0.616039	10.4552	0.0954406	0.286087	60432	1961	1941	Rv3614c	-	hypothetical protein
BCG_3105c	-0.501725	7.09745	0.0958036	0.286547	9802	175	132	Rv3080c	pknK	serine/threonine-protein kinase transcriptional regulatory protein pknK
BCG_3520c	-0.527724	8.41828	0.096156	0.287277	24984	652	207	Rv3455c	truA	tRNA pseudouridine synthase A
BCG_0382	0.522172	8.42431	0.0964214	0.287746	15546	551	428	Rv0343	iniC	isoniazid inductible gene protein iniC
BCG_2583	0.616797	8.27515	0.0969375	0.288313	13369	429	435	Rv2560	-	proline and glycine rich transmembrane protein
BCG_3595c	-0.435625	9.36178	0.09688	0.288313	46320	1013	563	Rv3531c	-	hypothetical protein
BCG_3929	0.46606	8.69188	0.0967262	0.288313	19255	764	450	Rv3866	-	hypothetical protein
BCG_0921c	-0.450455	7.34595	0.0972212	0.288375	11463	255	134	Rv0869c	moaA	molybdenum cofactor biosynthesis protein A
BCG_1077	-0.448602	8.2763	0.0972845	0.288375	21885	453	276	Rv1020	mfd	transcription-repair coupling factor mfd
BCG_2412c	-0.448065	7.5172	0.0972808	0.288375	12910	293	148	Rv2397c	cysA1	sulfate-transport ATP-binding protein ABC transporter cysA1
BCG_3964c	-0.448136	7.47024	0.0977364	0.289391	12489	277	147	Rv3907c	pcnA	poly(A) polymerase
BCG_3451c	-0.451684	7.23692	0.0981694	0.290349	10636	245	119	Rv3382c	lytB1	lytB-related protein lytB1
BCG_1229c	-0.462647	6.95303	0.0985936	0.290632	8741	182	108	Rv1167c	-	transcriptional regulatory protein
BCG_1309c	-0.445334	7.61862	0.0985274	0.290632	13834	306	164	Rv1249c	-	hypothetical protein
BCG_1567c	0.476908	7.42264	0.0984778	0.290632	7980	352	169	Rv1504c	-	TDP-4-oxo-6-deoxy-D-glucose transaminase
BCG_3704c	-0.471903	9.85771	0.0987142	0.290665	66374	1673	646	Rv3646c	topA	DNA topoisomerase I
BCG_2219	0.481592	9.0394	0.0992873	0.291382	24319	1137	485	Rv2203	-	hypothetical protein
BCG_2804c	-0.456971	6.89608	0.09915	0.291382	8404	197	91	Rv2786c	ribF	bifunctional riboflavin kinase/FMN adenylyltransferase
BCG_3657	-0.438514	8.44369	0.0992157	0.291382	24498	530	300	Rv3592	TB11.2	hypothetical protein
BCG_3565c	0.466746	7.67323	0.0996348	0.292079	9522	385	219	Rv3501c	yrbE4A	integral membrane protein YrbE4a
BCG_3871c	0.474246	9.39481	0.0999629	0.292717	31211	1435	629	Rv3809c	glf	UDP-galactopyranose mutase
BCG_0686	0.482283	9.95455	0.100471	0.293235	45792	2163	904	Rv0637	hadC	(3R)-hydroxyacyl-ACP dehydratase subunit HadC
BCG_0974	-0.446281	9.19901	0.100457	0.293235	41531	835	538	Rv0922	-	transposase
BCG_2165c	0.472088	7.36059	0.100438	0.293235	7663	333	164	Rv2148c	-	hypothetical protein
BCG_0753	-0.49166	9.4829	0.10076	0.293755	51586	1328	470	Rv0703	rplW	50S ribosomal protein L23
BCG_2485c	-0.494906	6.56829	0.101123	0.29449	6744	124	90	Rv2465c	rpiB	ribose-5-phosphate isomerase B
BCG_1914	0.626335	9.24898	0.101756	0.296007	26083	822	862	Rv1877	-	integral membrane protein
BCG_1559	-0.453893	6.82089	0.101968	0.29618	7952	176	93	Rv1496	-	arginine/ornithine transport system ATPase
BCG_3167c	0.484757	7.54624	0.102039	0.29618	8636	321	220	Rv3144c	PPE52	PPE family protein
BCG_3953c	-0.483411	6.9831	0.102227	0.296404	8985	167	120	Rv3896c	-	hypothetical protein
BCG_1136	0.45577	9.1473	0.102597	0.29715	26526	1049	613	Rv1078	pra	hypothetical protein
BCG_3862c	-0.435774	10.4197	0.102805	0.297429	96568	2333	1053	Rv3800c	pks13	polyketide synthase
BCG_3493c	-0.438534	7.66453	0.103068	0.297865	14250	323	166	Rv3423c	alr	alanine racemase
BCG_2249c	-0.461296	6.58774	0.103189	0.297891	6788	162	71	Rv2231c	cobC	hypothetical protein
BCG_1258	0.471152	7.00299	0.103486	0.298422	5983	238	141	Rv1198	esxL	ESAT-6 like protein 4
BCG_0474c	-0.434517	7.95298	0.103839	0.298792	17392	394	204	Rv0435c	-	atpase
BCG_3343c	-0.424831	9.69518	0.103811	0.298792	58135	1317	692	Rv3222c	-	hypothetical protein
BCG_2934c	0.522952	7.54948	0.104113	0.299255	8490	294	239	Rv2913c	-	D-amino acid aminohydrolase
BCG_1528c	-0.436269	7.94972	0.104385	0.299713	17354	376	213	Rv1467c	fadE15	acyl-CoA dehydrogenase fadE15
BCG_3980c	-0.678036	9.13693	0.104868	0.300772	43606	1185	242	Rv3922c	-	hypothetical protein
BCG_3947c	0.469742	6.91538	0.104989	0.300795	5638	227	131	Rv3891c	esxD	hypothetical protein
BCG_2917c	-0.459835	7.08112	0.105875	0.303006	9543	191	123	Rv2896c	-	hypothetical protein
BCG_0742	-0.445662	8.36881	0.106226	0.303355	23355	576	243	Rv0693	pqqE	coenzyme PQQ synthesis protein E pqqE
BCG_2203	0.461948	7.62537	0.106145	0.303355	9231	361	218	Rv2187	fadD15	long-chain-fatty-acid-CoA ligase fadD15
BCG_0884c	0.456218	9.91763	0.106665	0.303954	45226	2011	924	Rv0831c	-	hypothetical protein
BCG_3859	0.471511	6.69596	0.106578	0.303954	4849	205	107	Rv3797	fadE35	acyl-CoA dehydrogenase fadE35
BCG_2196	-0.464837	8.70907	0.10694	0.304411	29756	551	403	Rv2181	-	integral membrane protein
BCG_0259c	0.449581	8.46354	0.107166	0.304464	16584	676	369	Rv0223c	-	aldehyde dehydrogenase
BCG_3155c	0.668298	8.67033	0.107303	0.304464	17113	511	607	Rv3132c	devS	two component sensor histidine kinase devS
BCG_3853	0.458541	7.60207	0.107232	0.304464	9101	361	211	Rv3791	-	short chain dehydrogenase
BCG_0927c	-0.459371	6.48351	0.107951	0.305975	6281	131	78	Rv0875c	-	hypothetical protein
BCG_3395	0.45636	7.67571	0.10822	0.306412	9595	406	207	Rv1267c	embR2	transcriptional regulatory protein embR2
BCG_0206	0.446881	9.80444	0.108668	0.306795	42011	1804	881	Rv0169	mce1A	MCE-family protein mce1A
BCG_2719c	0.47148	9.71334	0.108702	0.306795	38964	1827	763	Rv2706c	-	hypothetical protein
BCG_3768c	-0.467201	8.0872	0.108494	0.306795	19314	357	262	Rv3708c	asd	aspartate-semialdehyde dehydrogenase
BCG_1267	-0.44893	6.80435	0.109291	0.308129	7836	166	97	Rv1207	folP2	dihydropteroate synthase 2 folP2
BCG_0192	0.501147	7.71728	0.109804	0.308163	9667	480	182	Rv0156	pntAb	NAD(p) transhydrogenase (subunit alpha) pntAb
BCG_0226c	-0.423111	8.63262	0.109861	0.308163	27780	646	322	Rv0189c	ilvD	dihydroxy-acid dehydratase
BCG_0777c	-0.455433	7.17646	0.109884	0.308163	10182	202	133	Rv0727c	fucA	L-fuculose phosphate aldolase
BCG_1112	-0.448893	6.76586	0.109858	0.308163	7652	184	81	Rv1054	-	integrase
BCG_1401	-0.421328	8.85207	0.10946	0.308163	32323	728	389	Rv1339	-	hypothetical protein
BCG_1074c	0.450374	9.23122	0.110207	0.308417	28186	1083	664	Rv1017c	prsA	ribose-phosphate pyrophosphokinase
BCG_3357	0.449861	8.02385	0.110171	0.308417	12233	487	279	Rv3292	-	hypothetical protein
BCG_2198c	-0.43687	7.5661	0.110666	0.309292	13310	321	144	Rv2183c	-	hypothetical protein
BCG_2737c	-0.456577	8.1527	0.110753	0.309292	20132	382	271	Rv2724c	fadE20	acyl-CoA dehydrogenase fadE20
BCG_1549	-0.440382	6.90568	0.11112	0.309666	8392	186	100	Rv1487	-	hypothetical protein
BCG_1681	0.545817	7.39299	0.111094	0.309666	7559	411	133	Rv1642	rpmI	50S ribosomal protein L35
BCG_1228	-0.421357	8.53511	0.111429	0.309875	25929	577	316	Rv1166	lpqW	lipoprotein lpqW
BCG_3055	0.46061	6.89531	0.111423	0.309875	5584	220	131	Rv3032	-	transferase
BCG_0239c	-0.419217	9.5062	0.112005	0.311152	50856	1098	640	Rv0202c	mmpL11	transmembrane transport protein mmpL11
BCG_1348	-0.444132	6.60978	0.11243	0.311353	6834	153	80	Rv1289	-	hypothetical protein
BCG_2455	-0.436213	7.07384	0.112295	0.311353	9433	219	107	Rv2436	rbsK	ribokinase rbsK
BCG_3525c	0.482831	9.15234	0.112424	0.311353	26280	1275	500	Rv3460c	rpsM	30S ribosomal protein S13
BCG_0914c	-0.456469	6.50914	0.113159	0.313047	6385	131	81	Rv0862c	-	hypothetical protein
BCG_0106	0.450821	7.70736	0.114475	0.315155	9837	424	206	Rv0075	-	aminotransferase
BCG_0332	0.443725	8.27141	0.114849	0.315155	14559	571	334	Rv0292	-	hypothetical protein
BCG_0400	0.463922	7.47911	0.11452	0.315155	8332	311	206	Rv0362	mgtE	Mg2+ transport transmembrane protein mgtE
BCG_1863	0.460287	8.92373	0.11488	0.315155	22664	833	562	Rv1828	-	hypothetical protein
BCG_1976	-0.421054	7.96122	0.1149	0.315155	17396	396	207	Rv1937	-	oxygenase
BCG_2042c	0.47117	6.7664	0.114379	0.315155	5098	231	103	NA	-	hypothetical protein
BCG_2697	0.466338	8.00446	0.114283	0.315155	11989	554	236	Rv2684	arsA	arsenic-transport integral membrane protein arsA
BCG_3066c	-0.452671	9.00512	0.11499	0.315155	36381	680	496	Rv3042c	serB2	phosphoserine phosphatase serB2
BCG_3293c	-0.417035	8.48406	0.114885	0.315155	24986	569	299	Rv3264c	manC	mannose-1-phosphate guanyltransferase manC
BCG_0674c	0.455891	7.06031	0.115224	0.315468	6269	242	149	Rv0628c	-	hypothetical protein
BCG_2761c	-0.432468	8.14128	0.115685	0.316405	19831	490	210	Rv2745c	-	transcriptional regulatory protein
BCG_2250	-0.431149	7.49139	0.115833	0.316483	12606	305	137	Rv2232	-	hypothetical protein
BCG_2306	-0.437139	6.72165	0.11652	0.318033	7378	172	83	Rv2290	lppOa	lipoprotein lppOa
BCG_1472c	-0.410852	9.21541	0.117558	0.320208	41431	962	490	Rv1411c	lprG	lipoprotein lprG
BCG_3833	-0.440499	6.79633	0.117444	0.320208	7766	165	97	Rv3772	hisC2	aminotransferase
BCG_3231c	-0.411573	10.0178	0.117739	0.32037	72313	1565	917	Rv3205c	-	hypothetical protein
BCG_2066c	-0.423477	8.36558	0.118014	0.320642	23089	564	252	Rv2047c	-	hypothetical protein
BCG_3806	0.443286	7.42843	0.11808	0.320642	8139	331	180	Rv3747	-	hypothetical protein
BCG_3102	0.448699	7.05287	0.118287	0.320874	6266	256	139	Rv3077	-	hydrolase
BCG_0163c	0.458534	9.06321	0.118608	0.321418	24983	909	623	Rv0129c	fbpC	hypothetical protein
BCG_2258	-0.409499	9.13056	0.118733	0.321428	39031	882	476	Rv2241	aceE	pyruvate dehydrogenase subunit E1
BCG_2970c	0.573497	10.0615	0.119635	0.32354	47049	2735	792	Rv2949c	-	hypothetical protein
BCG_0403c	-0.430795	6.81942	0.120123	0.323907	7879	183	90	Rv0365c	-	hypothetical protein
BCG_0709c	-0.420257	8.39959	0.120137	0.323907	23573	496	304	Rv0660c	-	hypothetical protein
BCG_1056	-0.449867	6.87359	0.120096	0.323907	8217	162	109	Rv0999	-	hypothetical protein
BCG_2658	-0.413005	8.19591	0.120649	0.324955	20411	459	249	Rv2631	-	hypothetical protein
BCG_1182	-0.411313	9.11618	0.121819	0.326818	38690	933	438	Rv1121	zwf1	glucose-6-phosphate 1-dehydrogenase
BCG_2242	-0.432792	8.60827	0.121833	0.326818	27386	539	368	Rv2225	panB	3-methyl-2-oxobutanoate hydroxymethyltransferase
BCG_2870c	-0.413468	8.227	0.121576	0.326818	20856	459	260	Rv2850c	-	magnesium chelatase
BCG_3319c	-0.46351	8.59174	0.121726	0.326818	27472	721	254	Rv3290c	lat	L-lysine aminotransferase
BCG_1048	0.448072	6.93594	0.122063	0.327103	5779	228	133	Rv0993	galU	UTP--glucose-1-phosphate uridylyltransferase galU
BCG_1522	0.425092	11.2229	0.122298	0.327404	113445	4514	2498	Rv1461	-	hypothetical protein
BCG_1961	-0.447628	6.79534	0.122479	0.327557	7772	154	103	Rv1922	-	lipoprotein
BCG_1282	-0.412593	8.31566	0.122708	0.327838	22173	484	279	Rv1222	-	hypothetical protein
BCG_3729c	-0.41867	7.46303	0.123186	0.328785	12276	272	151	Rv3671c	-	membrane-associated serine protease
BCG_3348c	-0.404496	9.70458	0.123315	0.328798	58015	1279	730	Rv3225c	-	transferase
BCG_2521c	-0.411353	8.12797	0.123546	0.329083	19452	432	241	Rv2501c	accA1	acetyl-/propionyl-coenzyme A carboxylase alpha chain subunit alpha accA1
BCG_1628	-0.453433	6.68007	0.124163	0.329991	7183	140	96	Rv1590	-	hypothetical protein
BCG_1965c	0.461022	7.96149	0.12426	0.329991	11642	417	296	Rv1926c	mpt63	immunogenic protein mpt63
BCG_3880	0.426958	8.93227	0.124052	0.329991	23198	940	503	Rv3818	-	hypothetical protein
BCG_2263	-0.403369	9.10119	0.125249	0.331953	38156	897	450	Rv2246	kasB	3-oxoacyl-ACP synthase
BCG_2524c	-0.463744	7.4722	0.125207	0.331953	12613	333	114	Rv2504c	scoA	succinyl-CoA:3-ketoacid-coenzyme A transferase subunit alpha scoA
BCG_2315c	0.430937	9.33416	0.125428	0.332095	30566	1163	708	Rv2299c	htpG	heat shock protein 90
BCG_3178	0.463429	7.56779	0.125801	0.332751	8886	417	170	Rv3155	nuoK	NADH dehydrogenase subunit K
BCG_1334	0.431786	8.11227	0.126698	0.33479	13119	506	301	Rv1275	lprC	lipoprotein lprC
BCG_2893	-0.41809	7.12314	0.126861	0.334888	9686	220	116	Rv2871	-	hypothetical protein
BCG_2366c	-0.436528	7.82111	0.127085	0.335146	15849	308	215	Rv2343c	dnaG	DNA primase
BCG_0958	-0.421209	6.82253	0.127527	0.335669	7860	178	94	Rv0906	-	hypothetical protein
BCG_1013	-0.427972	7.89166	0.127536	0.335669	16594	332	222	Rv0959	-	hypothetical protein
BCG_3010	0.629853	7.60011	0.128773	0.338587	8336	534	127	Rv2989	-	transcriptional regulatory protein
BCG_2710c	-0.406927	8.49571	0.128963	0.338751	25100	610	283	Rv2697c	dut	deoxyuridine 5'-triphosphate nucleotidohydrolase
BCG_2061c	0.450726	7.04913	0.12947	0.339412	6233	229	154	Rv2042c	-	hypothetical protein
BCG_3907	-0.432157	6.98426	0.12943	0.339412	8861	224	90	IGR(-Rv3843Ec+Rv3845)	-	transposase
BCG_2060c	0.44081	7.03812	0.129669	0.339598	6232	264	131	Rv2041c	-	sugar-binding lipoprotein
BCG_0449c	-0.409502	8.75499	0.13003	0.340208	30049	630	394	Rv0410c	pknG	Serine/threonine-protein kinase pknG
BCG_0203	0.455862	8.28994	0.130871	0.342069	14679	690	278	Rv0166	fadD5	long-chain-fatty-acid--CoA ligase
BCG_0251	0.437743	7.27978	0.131011	0.342077	7358	278	174	Rv0214	fadD4	long-chain-fatty-acid--CoA ligase
BCG_1664	0.438971	9.18853	0.131132	0.342077	27547	1246	536	Rv1626	-	two-component system transcriptional regulator
BCG_1896	0.448939	7.25324	0.131737	0.34332	7181	260	179	Rv1860	apa	hypothetical protein
BCG_0440c	0.426036	8.37008	0.132699	0.345148	15740	673	321	Rv0402c	mmpL1a	transmembrane transport protein mmpL1a
BCG_0734	0.465626	10.7043	0.132572	0.345148	77615	3786	1429	Rv0685	tuf	elongation factor Tu
BCG_2611c	0.462189	7.53475	0.133141	0.345958	8692	413	163	Rv2588c	yajC	preprotein translocase subunit YajC
BCG_0171c	0.440725	8.40469	0.133559	0.346364	16009	727	310	Rv0135c	-	transcriptional regulatory protein
BCG_2295	-0.403578	8.46466	0.133524	0.346364	24499	526	317	Rv2280	-	dehydrogenase
BCG_3971	0.500791	7.29962	0.133855	0.346794	7226	237	206	Rv3913	trxB2_1	thioredoxin reductase trxB2
BCG_1128c	0.436285	7.76655	0.134236	0.347443	10303	380	248	Rv1070c	echA8	enoyl-CoA hydratase
BCG_0550	0.45418	8.79199	0.134665	0.348213	20783	985	389	Rv0507	mmpL2	transmembrane transport protein mmpL2
BCG_0107c	0.44143	6.7526	0.135435	0.349272	5122	223	104	Rv0076c	-	hypothetical protein
BCG_0599	0.431909	7.04707	0.135623	0.349272	6287	242	145	Rv0554	bpoC	peroxidase bpoC
BCG_1103	-0.490518	7.61557	0.135651	0.349272	14082	387	113	Rv1045	-	hypothetical protein
BCG_1399	-0.398056	8.63006	0.135733	0.349272	27454	667	314	Rv1337	-	integral membrane protein
BCG_1616c	-0.436226	6.99016	0.135456	0.349272	8915	232	86	Rv1563c	treY	maltooligosyltrehalose synthase TreY
BCG_2354	0.432627	6.96035	0.136197	0.350127	5930	248	125	Rv2332	mez	malate dehydrogenase
BCG_2745c	-0.456697	6.70894	0.137066	0.35202	7334	134	103	Rv2732c	-	hypothetical protein
BCG_0111c	0.41975	7.74978	0.13799	0.353026	10283	423	217	Rv0078Bc	-	hypothetical protein
BCG_0285c	0.435838	9.74646	0.137764	0.353026	40592	1856	776	Rv0247c	-	fumarate reductase iron-sulfur subunit
BCG_0596c	0.417981	7.86109	0.137681	0.353026	11112	450	238	Rv0551c	fadD8	acyl-CoA synthetase
BCG_1675c	0.462541	7.83182	0.137942	0.353026	10635	365	280	Rv1637c	-	hypothetical protein
BCG_1553	0.427901	7.12825	0.138613	0.353907	6674	282	138	Rv1490	-	hypothetical protein
BCG_1907c	0.409009	9.72013	0.138555	0.353907	40382	1601	873	Rv1871c	-	hypothetical protein
BCG_2167c	0.409888	9.73716	0.138868	0.353907	40840	1588	901	Rv2150c	ftsZ	cell division protein FtsZ
BCG_3783	-0.392392	8.40344	0.138757	0.353907	23383	534	289	Rv3723	-	hypothetical protein
BCG_2882c	-0.396508	8.03395	0.139022	0.35396	18127	436	210	Rv2860c	glnA4	glutamine synthetase
BCG_1672	-0.418416	7.37967	0.139703	0.355142	11565	235	155	Rv1634	-	drug efflux membrane protein
BCG_2179c	0.430979	6.70429	0.140022	0.355142	4974	204	107	Rv2162c	PE_PGRS38	PE-PGRS family protein
BCG_3005	0.410449	8.74072	0.139958	0.355142	20487	821	439	Rv2984	ppk	polyphosphate kinase
BCG_3175	-0.423119	9.24769	0.139905	0.355142	42610	1113	427	Rv3152	nuoH	NADH dehydrogenase subunit H
BCG_0078c	0.472179	8.11195	0.140208	0.355145	12846	431	347	Rv0047c	-	hypothetical protein
BCG_2059c	0.461655	6.89063	0.140291	0.355145	5582	265	104	Rv2040c	-	sugar-transport integral membrane protein ABC transporter
BCG_3370c	-0.394581	8.7441	0.140791	0.356071	29644	640	386	Rv3305c	amiA1	N-acyl-L-amino acid amidohydrolase amiA1
BCG_3975c	-0.383767	9.68357	0.141735	0.358117	56697	1324	693	Rv3917c	parB_1	chromosome partitioning protein parB
BCG_3489c	-0.427857	6.9794	0.142149	0.358821	8772	174	119	Rv3419c	gcp	DNA-binding/iron metalloprotein/AP endonuclease
BCG_0503	0.426363	8.00292	0.143102	0.359023	12216	540	239	Rv0463	-	hypothetical protein
BCG_1526	-0.387456	8.84333	0.142937	0.359023	31694	762	373	Rv1465	-	nitrogen fixation-like protein
BCG_2724	-0.393394	9.01701	0.14312	0.359023	35815	764	472	Rv2711	ideR	Iron-dependent repressor and activator ideR
BCG_2936c	-0.405838	7.17903	0.14245	0.359023	10010	216	129	Rv2915c	-	hypothetical protein
BCG_3349c	-0.410616	7.56961	0.142915	0.359023	13165	271	176	Rv3226c	-	hypothetical protein
BCG_3486	-0.381637	10.1165	0.143176	0.359023	76500	1801	930	Rv3416	whiB3	transcriptional regulatory protein whiB-like whib3
BCG_3978c	-0.575192	9.37437	0.142811	0.359023	49433	1400	318	Rv3920c	-	hypothetical protein
BCG_2370c	0.408514	8.34242	0.143873	0.359749	15570	627	331	Rv2353c	PPE71	PPE family protein
BCG_2886c	0.457653	6.9763	0.143828	0.359749	5905	202	156	Rv2864c	-	penicillin-binding lipoprotein
BCG_3841	0.412281	8.30659	0.143713	0.359749	15166	634	311	Rv3779	-	transmembrane protein alanine and leucine rich
BCG_0083	-0.436749	6.73228	0.14465	0.360675	7449	198	69	Rv0052	-	hypothetical protein
BCG_0104	0.460754	7.67692	0.144546	0.360675	9594	466	174	Rv0073	-	glutamine ABC transporter ATP-binding protein
BCG_0917	-0.427286	7.16505	0.144566	0.360675	10036	264	97	Rv0865	mog	molybdopterin biosynthesis mog protein
BCG_0506	0.410705	8.19163	0.145102	0.361122	14018	582	289	Rv0466	-	hypothetical protein
BCG_2489c	-0.43513	6.65772	0.145022	0.361122	7020	137	96	Rv2469c	-	hypothetical protein
BCG_3340c	-0.419422	10.3577	0.145252	0.361156	91892	2418	920	Rv3220c	-	two component sensor kinase
BCG_0633	0.438668	7.77552	0.145783	0.362136	10381	478	196	Rv0588	yrbE2B	integral membrane protein YrbE2b
BCG_3795	0.446609	6.94778	0.146372	0.36292	5822	204	149	Rv3735	-	hypothetical protein
BCG_3968	0.420058	6.974	0.146286	0.36292	6015	234	135	Rv3911	sigMa_1	RNA polymerase sigma factor SigM
BCG_2956	0.399275	11.1314	0.146605	0.363158	107868	4218	2332	Rv2934	ppsD	phenolpthiocerol synthesis type-I polyketide synthase ppsD
BCG_3013c	-0.387836	8.40397	0.146762	0.363207	23339	516	300	Rv2992c	gltX	glutamyl-tRNA synthetase
BCG_0179c	-0.394249	7.94027	0.147129	0.363778	16942	366	221	Rv0143c	-	hypothetical protein
BCG_0041c	0.499425	8.75973	0.147819	0.365143	19862	1057	337	Rv0011c	-	septation inhibitor protein
BCG_3174	-0.380183	9.94918	0.148817	0.367267	68082	1662	797	Rv3151	nuoG	NADH dehydrogenase subunit G
BCG_0462c	0.407358	9.36287	0.149597	0.368524	31549	1168	726	Rv0423c	thiC	thiamine biosynthesis protein ThiC
BCG_1224	-0.397377	6.92465	0.149604	0.368524	8362	192	102	Rv1162	narH	respiratory nitrate reductase subunit beta narH
BCG_0541	-0.410995	6.80307	0.149957	0.36905	7743	198	80	Rv0499	-	hypothetical protein
BCG_0431c	-0.397236	7.03395	0.150235	0.369392	9038	221	102	Rv0394c	-	hypothetical protein
BCG_1938c	-0.422799	6.74744	0.150607	0.369963	7442	149	101	Rv1899c	lppD	lipoprotein lppD
BCG_3384	0.448292	9.18841	0.151982	0.372997	27385	923	714	Rv3318	sdhA	succinate dehydrogenase flavoprotein subunit
BCG_0188c	0.413539	6.92881	0.152419	0.373032	5855	238	124	Rv0152c	PE2	PE family protein
BCG_0244c	0.437499	9.78946	0.152319	0.373032	41785	1977	765	Rv0207c	-	hypothetical protein
BCG_1064c	-0.384839	7.81568	0.152364	0.373032	15483	351	195	Rv1007c	metS	methionyl-tRNA synthetase
BCG_1723c	0.411487	7.03857	0.152574	0.373068	6315	244	141	Rv1685c	-	hypothetical protein
BCG_1864	0.401943	8.49896	0.152819	0.373322	17412	722	355	Rv1829	-	hypothetical protein
BCG_0716	0.430965	12.6328	0.153062	0.373574	300497	14067	5539	Rv0667	rpoB	DNA-directed RNA polymerase subunit beta
BCG_1403	-0.385731	7.49498	0.153341	0.37391	12395	291	150	Rv1341	-	deoxyribonucleotide triphosphate pyrophosphatase
BCG_2930c	0.413691	7.77969	0.153729	0.374511	10514	382	249	Rv2909c	rpsP	30S ribosomal protein S16
BCG_1820	0.397394	8.54928	0.154021	0.374879	18064	722	381	Rv1788	PE18	PE family protein
BCG_3564c	0.437131	7.02709	0.154279	0.375163	6178	215	157	Rv3500c	yrbE4B	integral membrane protein YrbE4b
BCG_3062c	-0.387445	7.81535	0.154543	0.37546	15488	338	202	Rv3038c	-	hypothetical protein
BCG_0085	0.403439	8.14273	0.154724	0.375556	13603	569	275	Rv0054	ssb	single-stranded DNA-binding protein
BCG_3682c	-0.38151	7.79005	0.155215	0.376402	15201	364	181	Rv3624c	hpt	hypoxanthine-guanine phosphoribosyltransferase hpt
BCG_2633	-0.384935	7.44432	0.156315	0.378725	11954	272	150	Rv2608	PPE42	PPE family protein
BCG_0355	0.401647	8.95432	0.156545	0.378935	23865	1016	472	Rv0315	-	beta-1,3-glucanase
BCG_0399	0.408154	7.75383	0.157116	0.379625	10357	379	242	Rv0361	-	hypothetical protein
BCG_3644c	-0.377698	8.31979	0.157051	0.379625	21943	536	257	Rv3579c	-	tRNA/rRNA methyltransferase
BCG_3296	-0.370258	9.35658	0.157499	0.380204	44933	1067	550	Rv3267	-	hypothetical protein
BCG_1476	-0.370679	9.04111	0.158605	0.38218	36093	831	456	Rv1415	ribA2	bifunctional 3,4-dihydroxy-2-butanone 4-phosphate synthase/GTP cyclohydrolase II protein
BCG_3262c	0.443223	8.19911	0.158503	0.38218	13875	667	249	Rv3232c	pvdS	transcriptional regulatory protein pvdS
BCG_2430c	-0.389204	7.4309	0.159164	0.383177	11853	256	156	Rv2414c	-	hypothetical protein
BCG_0989	-0.401471	7.39114	0.159561	0.383786	11625	304	119	Rv0935	pstC1	phosphate ABC transporter transmembrane protein
BCG_1152c	-0.396213	6.74929	0.160333	0.385292	7385	162	95	Rv1092c	coaA	pantothenate kinase
BCG_3311	-0.40301	7.22519	0.160594	0.385571	10363	272	105	Rv3282	-	Maf-like protein
BCG_0883	0.389167	9.2507	0.160923	0.386013	29464	1131	640	Rv0830	-	hypothetical protein
BCG_0810	-0.369668	8.49671	0.16205	0.388364	24721	583	305	Rv0758	phoR	two component system response sensor kinase membrane associated phoR
BCG_0542	-0.386359	7.33442	0.162402	0.388855	11101	281	122	Rv0500	proC	pyrroline-5-carboxylate reductase
BCG_0510c	0.386361	9.48902	0.163067	0.388862	34807	1400	718	Rv0470c	pcaA	mycolic acid synthase PcaA
BCG_1404c	0.408899	6.89108	0.162777	0.388862	5721	238	117	Rv1342c	-	hypothetical protein
BCG_2018	0.403683	6.89254	0.162917	0.388862	5735	226	124	Rv2001	-	hypothetical protein
BCG_3053	0.407189	7.07601	0.16274	0.388862	6489	239	151	Rv3030	-	hypothetical protein
BCG_3927	0.46296	9.34453	0.163137	0.388862	30318	1540	521	Rv3864	-	hypothetical protein
BCG_0045c	-0.366201	8.80147	0.16424	0.38938	30507	720	378	Rv0015c	pknA	Ser/Thr protein kinase
BCG_0918	-0.411158	8.10554	0.164161	0.38938	19185	517	186	Rv0866	moaE2	molybdenum cofactor biosynthesis protein e2 moaE2
BCG_1285c	-0.383644	7.06685	0.164382	0.38938	9180	208	116	Rv1225c	-	hypothetical protein
BCG_2160	-0.382969	7.27087	0.16387	0.38938	10579	236	136	Rv2143	-	hypothetical protein
BCG_2923c	-0.406686	8.78621	0.163979	0.38938	30724	824	304	Rv2902c	rnhB	ribonuclease HII
BCG_3450c	-0.386481	8.03073	0.163552	0.38938	18025	465	194	Rv3379c	dxs2	1-deoxy-D-xylulose-5-phosphate synthase
BCG_3544c	-0.361375	10.7563	0.16437	0.38938	118217	2748	1498	Rv3480c	-	hypothetical protein
BCG_1687	0.401491	6.95707	0.164922	0.390311	6000	232	132	Rv1648	-	hypothetical protein
BCG_0457	-0.364824	8.90932	0.165801	0.39168	32856	761	416	Rv0418	lpqL	lipoprotein aminopeptidase lpqL
BCG_0658c	0.392476	7.5524	0.166206	0.39168	9088	350	198	Rv0611c	-	hypothetical protein
BCG_1329c	0.402453	7.29945	0.166015	0.39168	7589	280	175	Rv1270c	lprA	lipoprotein lprA
BCG_2711	0.397354	7.83639	0.166239	0.39168	11025	405	253	Rv2698	-	alanine rich transmembrane protein
BCG_3658	-0.365762	8.86402	0.165669	0.39168	31848	730	407	Rv3593	lpqF	lipoprotein lpqF
BCG_3341c	0.402376	9.4402	0.166636	0.392267	33394	1476	632	Rv3221c	TB7.3_2	acetyl-CoA carboxylase biotin carboxyl carrier protein subunit
BCG_0864	-0.385943	6.83591	0.167238	0.393336	7815	173	101	Rv0812	-	4-amino-4-deoxychorismate lyase
BCG_3786	0.412393	6.78394	0.167478	0.393552	5310	231	103	Rv3726	-	dehydrogenase
BCG_3121	0.39474	7.06137	0.167901	0.394197	6469	250	141	Rv3096	-	hypothetical protein
BCG_0809	0.382877	8.77434	0.168386	0.394986	21258	832	449	Rv0757	phoP	two component system response transcriptional positive regulator phoP
BCG_0402	0.387522	7.98637	0.168581	0.395093	12302	493	255	Rv0364	-	hypothetical protein
BCG_1268	-0.393664	7.09028	0.169396	0.395955	9354	193	128	Rv1208	-	glucosyl-3-phosphoglycerate synthase
BCG_3275c	0.385797	9.50633	0.169375	0.395955	35223	1300	790	Rv3246c	mtrA	two component sensory transduction transcriptional regulatory protein mtrA
BCG_3547c	-0.369228	8.0237	0.169374	0.395955	17778	401	230	Rv3483c	-	hypothetical protein
BCG_2269	0.5955	7.72512	0.169677	0.396261	9262	248	322	Rv2251	-	flavoprotein
BCG_0180	0.392552	8.00894	0.170245	0.396819	12471	525	246	Rv0144	-	TetR family transcriptional regulator
BCG_0384	0.399607	6.67167	0.170215	0.396819	4935	193	107	Rv0345	-	hypothetical protein
BCG_1829	-0.361385	9.87065	0.170364	0.396819	63968	1585	757	Rv1797	-	hypothetical protein
BCG_0704	0.379563	9.0938	0.170913	0.396866	26561	1033	562	Rv0655	mkl	ribonucleotide-transport ATP-binding protein ABC transporter mkl
BCG_1305c	-0.370724	7.53293	0.170946	0.396866	12657	310	149	Rv1245c	-	short-chain type dehydrogenase/reductase
BCG_1640	-0.437492	7.90034	0.170934	0.396866	16752	286	249	Rv1602	hisH	imidazole glycerol phosphate synthase subunit HisH
BCG_2896	-0.367839	7.82627	0.170983	0.396866	15490	356	197	Rv2874	dipZ	integral membrane C-type cytochrome biogenesis protein dipZ
BCG_1508c	-0.370409	8.38652	0.17154	0.397811	22923	582	259	Rv1447c	zwf2	glucose-6-phosphate 1-dehydrogenase
BCG_2154c	-0.358211	9.17434	0.172132	0.398834	39388	920	499	Rv2137c	-	hypothetical protein
BCG_0189c	0.400161	7.14237	0.173071	0.400534	6815	246	160	Rv0153c	ptbB	phosphotyrosine protein phosphatase ptpB
BCG_1943	0.381507	8.16651	0.173167	0.400534	13971	546	295	Rv1904	-	hypothetical protein
BCG_3754	-0.368442	7.60708	0.173341	0.400586	13299	304	170	Rv3695	-	hypothetical protein
BCG_0060	-0.361888	8.07498	0.174342	0.401666	18382	441	225	Rv0029	-	hypothetical protein
BCG_3234	-0.359998	9.74255	0.174288	0.401666	58464	1294	778	Rv3208	-	TetR family transcriptional regulator
BCG_3375	0.39	8.59429	0.174005	0.401666	18690	672	432	Rv3310	sapM	acid phosphatase
BCG_3800c	0.418088	6.94087	0.174414	0.401666	5902	268	109	Rv3741c	-	oxidoreductase
BCG_1543	-0.367666	8.3034	0.174742	0.402053	21612	549	245	Rv1481	-	hypothetical protein
BCG_3015	-0.372552	7.18564	0.174885	0.402053	9927	224	128	Rv2994	-	integral membrane protein
BCG_3667c	0.383199	7.71302	0.175246	0.402534	10203	397	217	Rv3603c	-	hypothetical protein
BCG_1787	-0.384893	6.8551	0.175761	0.403369	7913	171	105	Rv1748	-	hypothetical protein
BCG_1542	-0.359041	8.39433	0.17621	0.403741	22915	530	293	Rv1480	-	hypothetical protein
BCG_1609	0.384054	8.09062	0.176228	0.403741	13232	488	297	Rv1557	mmpL6	transmembrane transport protein mmpL6
BCG_0176	0.389747	6.9746	0.176535	0.404095	6107	233	134	Rv0140	-	hypothetical protein
BCG_1090c	0.390042	7.37269	0.177042	0.404907	8031	293	184	Rv1032c	trcS	two component sensor histidine kinase trcS
BCG_2387c	-0.361298	8.29307	0.177393	0.40536	21371	481	280	Rv2373c	dnaJ2	chaperone protein DnaJ
BCG_0120	-0.397086	7.00601	0.177729	0.405778	8827	176	124	Rv0087	hycE	formate hydrogenase hycQ (FHL)
BCG_3437c	-0.357533	8.189	0.178522	0.407239	19862	476	245	Rv3365c	-	hypothetical protein
BCG_0278	0.428467	7.22962	0.17946	0.409028	7164	341	126	Rv0240	-	hypothetical protein
BCG_0280c	0.385452	7.53423	0.179856	0.40923	9016	372	180	Rv0242c	fabG	3-ketoacyl-ACP reductase
BCG_1184c	-0.374496	6.89812	0.180166	0.40923	8125	181	106	Rv1123c	bpoB	peroxidase bpoB
BCG_1221c	0.389315	6.90498	0.180118	0.40923	5830	237	119	Rv1159A	phhB	pterin-4-alpha-carbinolamine dehydratase
BCG_3935c	0.380921	7.7103	0.180009	0.40923	10190	381	225	Rv3880c	-	hypothetical protein
BCG_1484	0.390022	7.44813	0.18102	0.410818	8459	303	197	Rv1423	whiA	transcriptional regulatory protein whiA
BCG_2715	-0.373268	7.28222	0.181728	0.412072	10614	229	143	Rv2702	ppgK	polyphosphate glucokinase ppgK
BCG_0110c	0.377708	8.21935	0.18208	0.412518	14526	596	289	Rv0078A	-	hypothetical protein
BCG_2720	0.374029	10.0539	0.183702	0.415837	51793	2162	1007	Rv2707	-	transmembrane alanine and leucine rich protein
BCG_0401c	0.390611	8.37907	0.184093	0.4159	16096	560	383	Rv0363c	fba	fructose-bisphosphate aldolase
BCG_0954c	-0.396833	7.85652	0.183938	0.4159	15983	303	232	Rv0902c	prrB	two component sensor histidine kinase prrB
BCG_1111c	0.420909	7.26738	0.184357	0.4159	7380	348	130	Rv1053c	-	hypothetical protein
BCG_2428	-0.35027	9.61446	0.184272	0.4159	53302	1330	636	Rv2412	rpsT	30S ribosomal protein S20
BCG_2707c	0.376151	9.11592	0.184597	0.416088	27029	1133	524	Rv2694c	-	hypothetical protein
BCG_0592c	-0.365904	8.2855	0.184993	0.416272	21334	557	234	Rv0548c	menB	naphthoate synthase
BCG_2465c	0.402037	7.84362	0.184915	0.416272	11080	501	202	Rv2445c	ndk	nucleoside diphosphate kinase
BCG_1143c	-0.363278	6.91915	0.185991	0.41781	8225	201	98	Rv1085c	-	hemolysin-like protein
BCG_2616c	-0.362228	7.54471	0.185923	0.41781	12695	283	168	Rv2593c	ruvA	Holliday junction DNA helicase RuvA
BCG_2901c	-0.349436	8.75253	0.186315	0.418183	29290	721	355	Rv2880c	-	ribosomal RNA large subunit methyltransferase N
BCG_1243	0.370606	8.76444	0.186832	0.418571	21234	784	467	Rv1181	pks3	polyketide beta-ketoacyl synthase pks3
BCG_1367	-0.343631	10.1147	0.186943	0.418571	75191	1800	948	Rv1307	atpH	F0F1 ATP synthase subunit delta
BCG_2635c	-0.358617	7.50099	0.186961	0.418571	12301	282	159	Rv2610c	pimA	Alpha-mannosyltransferase pimA
BCG_0916	0.372226	8.10729	0.187191	0.418734	13478	544	271	Rv0864	moaC	molybdenum cofactor biosynthesis protein MoaC
BCG_0561	0.374832	7.88946	0.188005	0.419724	11566	424	258	Rv0518	-	hypothetical protein
BCG_3406c	-0.381051	7.18124	0.187991	0.419724	9963	268	101	Rv3335c	-	integral membrane protein
BCG_3439	-0.392037	7.15658	0.188108	0.419724	9786	192	140	Rv3367	PE_PGRS51	PE-PGRS family protein
BCG_0874c	0.372265	7.87293	0.188626	0.419782	11451	426	251	Rv0821c	phoY2	phosphate-transport system transcriptional regulatory protein phoY2
BCG_1383	-0.350445	8.00808	0.188798	0.419782	17460	416	219	Rv1322	-	hypothetical protein
BCG_1479	-0.353005	7.77895	0.188702	0.419782	14910	366	180	Rv1418	lprH	lipoprotein lprH
BCG_1635	-0.378872	7.5782	0.189069	0.419782	13070	264	185	Rv1597	-	hypothetical protein
BCG_1881c	-0.394034	7.28438	0.189084	0.419782	10708	206	155	Rv1845c	-	hypothetical protein
BCG_2964	-0.388764	10.261	0.18901	0.419782	84847	2328	842	Rv2942	mmpL7	transmembrane transport protein mmpL7
BCG_0497c	-0.357087	7.29207	0.189258	0.419818	10632	250	134	Rv0457c	-	peptidase
BCG_1676	-0.351381	9.07843	0.189867	0.420466	36730	809	497	Rv1638	uvrA	excinuclease ABC subunit A
BCG_2723	0.360908	11.292	0.189764	0.420466	122903	4866	2487	Rv2710	sigB	RNA polymerase sigma factor SigB
BCG_2276c	-0.350207	7.87959	0.190511	0.421189	15970	388	196	Rv2258c	-	transcriptional regulatory protein
BCG_3680c	0.501262	11.3757	0.190459	0.421189	121324	3512	3662	Rv3616c	-	hypothetical protein
BCG_2248c	-0.367547	6.5589	0.191204	0.422368	6411	161	73	Rv2230c	-	hypothetical protein
BCG_3083c	0.379743	6.80644	0.191442	0.422542	5466	209	118	Rv3058c	-	TetR family transcriptional regulator
BCG_0660c	-0.347232	8.67767	0.191904	0.423211	27760	631	367	Rv0613c	-	hypothetical protein
BCG_1783c	-0.378537	6.60401	0.192303	0.423445	6618	141	90	Rv1744c	-	hypothetical protein
BCG_2483	-0.346175	9.08611	0.192489	0.423445	36879	930	437	Rv2463	lipP	esterase/lipase lipP
BCG_3164	-0.346275	8.91567	0.192468	0.423445	32738	741	435	Rv3141	fadB4	NADPH quinone oxidoreductase fadB4
BCG_2113c	0.362415	8.63967	0.192999	0.424214	19563	752	409	Rv2093c	tatC	Sec-independent protein translocase transmembrane protein tatC
BCG_0740c	-0.397849	8.93357	0.193233	0.424377	33909	946	321	Rv0691c	-	transcriptional regulatory protein
BCG_3965	0.372962	7.19904	0.193581	0.42479	7187	269	157	Rv3908	-	hypothetical protein
BCG_1381c	0.367419	8.67571	0.193826	0.424975	20018	824	391	Rv1320c	-	adenylate cyclase
BCG_3945c	0.408968	7.85707	0.194859	0.426887	11114	362	285	Rv3889c	-	hypothetical protein
BCG_0225	0.367711	8.26036	0.195854	0.427255	15000	543	335	Rv0188	-	hypothetical protein
BCG_0281	0.363047	8.89526	0.195993	0.427255	23350	949	460	Rv0243	fadA2	acetyl-CoA acetyltransferase
BCG_0993	-0.342702	8.39516	0.195845	0.427255	22776	539	291	Rv0939	-	bifunctional enzyme: 2-hydroxyhepta-2,4-diene-1,7-dioate isomerase + cyclase/dehydrase
BCG_2808c	0.367999	8.09108	0.195194	0.427255	13358	546	263	Rv2790c	ltp1	lipid-transfer protein
BCG_3530	0.396344	8.09589	0.195494	0.427255	13225	602	237	Rv3465	rmlC	dTDP-4-dehydrorhamnose 3,5-epimerase rmlC
BCG_3643	-0.375119	6.71275	0.195838	0.427255	7169	191	74	Rv3578	arsB2	arsenical pump integral membrane protein arsB2
BCG_0801	-0.358468	6.85745	0.19755	0.430296	7851	181	101	Rv0750	-	hypothetical protein
BCG_0743	-0.34794	8.32391	0.197798	0.430481	21743	558	251	Rv0694	lldD1	L-lactate dehydrogenase (cytochrome) lldD1
BCG_3676c	-0.339656	8.68635	0.198202	0.431007	27847	656	359	Rv3612c	-	hypothetical protein
BCG_0262	-0.343139	7.93696	0.198752	0.431851	16569	400	207	Rv0225	-	hypothetical protein
BCG_2705	-0.352065	7.26809	0.198937	0.431898	10430	241	135	Rv2692	ceoC	TRK system potassium uptake protein ceoC
BCG_1496c	-0.343878	8.0063	0.199818	0.432907	17402	436	208	Rv1435c	-	hypothetical protein
BCG_1749	-0.362328	8.1219	0.199679	0.432907	19017	510	202	Rv1710	-	hypothetical protein
BCG_2522c	-0.351845	8.36363	0.199891	0.432907	22392	587	250	Rv2502c	accD1	acetyl-/propionyl-coa carboxylase subunit beta accD1
BCG_2938	0.369008	7.42884	0.200289	0.433347	8435	304	190	Rv2917	-	hypothetical protein
BCG_3737c	-0.344668	7.63167	0.200421	0.433347	13410	329	164	Rv3678A	-	hypothetical protein
BCG_3290	-0.344039	7.60674	0.201344	0.434988	13175	322	162	Rv3261	fbiA	LPPG:FO 2-phospho-L-lactate transferase
BCG_2369c	0.353427	9.36767	0.20188	0.435437	32523	1229	683	Rv2346c	esxO	ESAT-6 like protein 6
BCG_3032c	-0.345606	7.61735	0.201811	0.435437	13269	307	173	Rv3010c	pfkA	6-phosphofructokinase
BCG_0764	0.413454	9.68595	0.203496	0.43644	39368	1909	667	Rv0714	rplN	50S ribosomal protein L14
BCG_0963	-0.357452	6.61203	0.202702	0.43644	6620	161	80	Rv0911	-	hypothetical protein
BCG_2193c	0.352521	9.22075	0.203003	0.43644	29393	1128	607	Rv2178c	aroG	3-deoxy-D-arabinoheptulosonate-7-phosphate synthase
BCG_2281c	-0.349933	7.16842	0.203466	0.43644	9721	225	126	Rv2264c	-	hypothetical protein
BCG_2906c	-0.334592	8.96699	0.203335	0.43644	33769	798	437	Rv2885c	-	transposase
BCG_3125c	0.371471	7.33283	0.202738	0.43644	7903	330	152	Rv3100c	smpB	SsrA-binding protein
BCG_3480c	0.382001	7.09983	0.203445	0.43644	6674	229	160	Rv3410c	guaB3	inosine 5-monophosphate dehydrogenase
BCG_0076c	0.358164	7.99344	0.203796	0.436729	12534	467	269	Rv0045c	-	hydrolase
BCG_1131	0.350092	9.99259	0.204288	0.437077	50225	1947	1023	Rv1073	-	hypothetical protein
BCG_2210	-0.355448	9.2732	0.204281	0.437077	42112	865	601	Rv2194	qcrC	ubiquinol-cytochrome C reductase QcrC (cytochrome C subunit)
BCG_1202	-0.339886	7.80345	0.204493	0.437123	15081	368	187	Rv1140	-	integral membrane protein
BCG_3852	0.355423	8.15354	0.204639	0.437123	14025	538	291	Rv3790	-	oxidoreductase
BCG_2802c	0.361234	8.13222	0.20489	0.437308	13790	565	268	Rv2784c	lppU	hypothetical protein
BCG_0733	0.428023	11.0224	0.206416	0.439857	98600	4957	1624	Rv0684	fusA1	elongation factor G
BCG_0837	-0.355743	7.46013	0.20639	0.439857	11971	319	129	Rv0785	-	hypothetical protein
BCG_0518	-0.341512	7.40716	0.207078	0.440913	11451	277	143	Rv0477	-	hypothetical protein
BCG_0622	-0.355793	6.72321	0.208311	0.443184	7135	160	95	Rv0577	TB27.3	hypothetical protein
BCG_2954	0.3473	11.2033	0.209421	0.445188	116368	4645	2289	Rv2932	ppsB	phenolpthiocerol synthesis type-I polyketide synthase ppsB
BCG_2739c	0.358117	7.3584	0.20964	0.445297	8080	297	176	Rv2726c	dapF	diaminopimelate epimerase
BCG_1332c	-0.344322	7.78711	0.210058	0.445826	14953	391	169	Rv1273c	-	drugs-transport transmembrane ATP-binding protein ABC transporter
BCG_1236	-0.325472	10.2104	0.210998	0.446585	79738	1935	1017	Rv1173	fbiC	FO synthase
BCG_2461c	0.353536	7.61859	0.211425	0.446585	9695	361	207	Rv2441c	rpmA	50S ribosomal protein L27
BCG_2972c	0.359621	8.66178	0.211186	0.446585	19906	836	375	Rv2951c	-	oxidoreductase
BCG_3093c	-0.343198	7.01463	0.211338	0.446585	8715	210	109	Rv3068c	pgmA	phosphoglucomutase
BCG_3930	0.360235	8.72676	0.211066	0.446585	20815	877	391	Rv3867	-	hypothetical protein
BCG_3981c	-0.385108	9.00878	0.210953	0.446585	35538	1005	337	Rv3923c	rnpA	ribonuclease P
BCG_0635	0.380935	7.54541	0.212222	0.446819	9114	405	164	Rv0590	mce2B	mce-family protein mce2B
BCG_1661c	-0.432534	8.65616	0.212113	0.446819	28314	441	444	Rv1623c	cydA	integral membrane cytochrome D ubiquinol oxidase (subunit I) cydA
BCG_1838c	0.3598	9.22537	0.21188	0.446819	29367	1021	671	Rv1805c	-	hypothetical protein
BCG_2434c	-0.332393	8.03687	0.212378	0.446819	17679	424	226	Rv2418c	-	hypothetical protein
BCG_2748c	0.363831	6.96258	0.212129	0.446819	6143	249	121	Rv2735c	-	hypothetical protein
BCG_2827	0.442433	7.44103	0.21264	0.447016	8226	425	130	Rv2809	-	hypothetical protein
BCG_2017	0.36012	6.8245	0.212893	0.447192	5586	209	120	Rv2000	-	hypothetical protein
BCG_1610	0.365215	7.06904	0.213254	0.447597	6608	272	128	Rv1558	-	hypothetical protein
BCG_2375c	-0.34527	7.54061	0.213863	0.44852	12604	333	140	Rv2361c	-	UDP pyrophosphate synthase
BCG_1318	0.36699	8.33309	0.214584	0.449676	15805	685	289	Rv1260	-	oxidoreductase
BCG_3230	-0.327588	8.55762	0.215213	0.450639	25346	626	316	Rv3204	-	DNA-methyltransferase
BCG_1592	-0.345928	7.48983	0.215575	0.451041	12131	264	168	Rv1540	-	hypothetical protein
BCG_2838c	0.409477	7.24523	0.215933	0.451434	7309	352	122	Rv2819c	-	hypothetical protein
BCG_2368	-0.362109	8.0004	0.216377	0.452006	17421	345	255	Rv2345	-	hypothetical protein
BCG_1946c	-0.348351	6.51938	0.217807	0.454636	6175	145	79	Rv1907c	-	hypothetical protein
BCG_3651	0.346507	9.07812	0.21817	0.455036	26699	959	583	Rv3586	-	DNA integrity scanning protein DisA
BCG_0273c	-0.323062	9.10095	0.219019	0.455679	36893	917	460	Rv0236c	-	hypothetical protein
BCG_1740c	-0.345933	7.24533	0.218968	0.455679	10267	274	112	Rv1702c	-	hypothetical protein
BCG_1845	-0.331675	7.83668	0.218942	0.455679	15368	356	204	Rv1811	-	Mg2+ transporter
BCG_2166c	0.346229	7.86256	0.219166	0.455679	11519	433	241	Rv2149c	yfiH	hypothetical protein
BCG_2361	0.36198	8.49548	0.220219	0.457511	17726	766	323	Rv2339	mmpL9a	transmembrane transport protein mmpL9a
BCG_0309c	0.345343	8.21833	0.221504	0.459461	14733	534	319	Rv0271c	fadE6	acyl-CoA dehydrogenase fadE6
BCG_2649	-0.375097	7.40581	0.2215	0.459461	11622	331	109	Rv2622	-	methyltransferase
BCG_0248	0.365406	10.7673	0.223733	0.460087	85227	2823	2033	Rv0211	pckA	phosphoenolpyruvate carboxykinase
BCG_0333c	0.337439	9.29648	0.223761	0.460087	31203	1159	652	Rv0293c	-	hypothetical protein
BCG_1003	-0.32941	8.09021	0.223514	0.460087	18311	415	249	Rv0949	uvrD1	ATP dependent DNA helicase uvrD1
BCG_1104c	-0.324201	9.67742	0.223636	0.460087	55078	1429	653	Rv1046c	-	hypothetical protein
BCG_1746	-0.328284	9.107	0.223002	0.460087	37143	973	432	Rv1707	-	hypothetical protein
BCG_1952	-0.339812	6.69541	0.223643	0.460087	6963	167	88	Rv1913	-	hypothetical protein
BCG_2161c	0.33931	8.8957	0.223081	0.460087	23628	921	471	Rv2144c	-	hypothetical protein
BCG_2289	-0.36848	7.17515	0.223311	0.460087	9872	280	94	Rv2272	-	hypothetical protein
BCG_2407	-0.329062	7.7632	0.222076	0.460087	14588	342	192	Rv2393	-	hypothetical protein
BCG_2920c	-0.337388	6.88642	0.223045	0.460087	7945	187	103	Rv2899c	fdhD	formate dehydrogenase accessory protein
BCG_2935c	-0.332869	7.2026	0.223887	0.460087	9906	255	116	Rv2914c	pknI	transmembrane serine/threonine-protein kinase I pknI
BCG_3334	-0.32999	8.7371	0.223415	0.460087	28714	634	399	Rv3214	gpm2_2	acid phosphatase
BCG_1437	0.348077	7.33543	0.224336	0.460654	7993	295	171	Rv1376	-	hypothetical protein
BCG_0121	0.353389	8.28645	0.225373	0.46171	15377	528	353	Rv0088	-	hypothetical protein
BCG_0173c	-0.326064	7.78615	0.225301	0.46171	14806	350	194	Rv0137c	msrA	methionine sulfoxide reductase A
BCG_0680c	-0.325549	8.23367	0.22508	0.46171	20203	465	272	Rv0633c	-	hypothetical protein
BCG_0097c	0.336994	8.87308	0.225611	0.46184	23286	898	468	Rv0066c	icd2	isocitrate dehydrogenase
BCG_3288	0.348579	7.93314	0.22651	0.463325	12072	423	271	Rv3259	-	hypothetical protein
BCG_1158c	-0.321462	8.26876	0.227826	0.465656	20671	486	274	Rv1098c	fumC	fumarate hydratase
BCG_1832	-0.327665	7.71819	0.228115	0.465889	14152	367	166	Rv1800	PPE28	PPE family protein
BCG_1882c	-0.320478	9.07343	0.228966	0.466548	36133	823	494	Rv1846c	-	transcriptional regulatory protein
BCG_3847	-0.335377	7.9077	0.22869	0.466548	16159	349	228	Rv3785	-	hypothetical protein
BCG_3901c	-0.344861	6.7991	0.22894	0.466548	7487	165	103	Rv3838c	pheA	prephenate dehydratase
BCG_0056	-0.33652	6.58057	0.230026	0.467558	6427	163	76	Rv0025	-	hypothetical protein
BCG_0557	-0.345497	6.91787	0.230163	0.467558	8174	223	86	Rv0514	-	hypothetical protein
BCG_2801c	-0.351071	10.3851	0.230166	0.467558	91022	2544	938	Rv2783c	gpsI	polynucleotide phosphorylase
BCG_3344c	-0.313621	10.6385	0.229735	0.467558	106777	2694	1329	Rv3223c	sigH_2	RNA polymerase sigma factor RpoE
BCG_0473	-0.327126	7.27236	0.231408	0.469139	10371	263	125	Rv0434	-	hypothetical protein
BCG_0513c	0.334953	8.23389	0.23151	0.469139	14976	567	306	Rv0472c	-	TetR family transcriptional regulator
BCG_3007c	0.330018	9.97972	0.231513	0.469139	50276	1920	1011	Rv2986c	hupB	DNA-binding protein HU hupB
BCG_3236	-0.318285	9.40741	0.231652	0.469139	45521	1033	626	Rv3209	-	hypothetical protein
BCG_0905c	0.371382	7.32445	0.232001	0.469489	7833	253	194	Rv0853c	pdc	pyruvate or indole-3-pyruvate decarboxylase pdc
BCG_2490	-0.333156	7.02593	0.232468	0.470074	8736	199	118	Rv2470	glbO	globin (oxygen-binding protein) glbO
BCG_2182c	0.345215	8.87042	0.23441	0.47364	23132	790	527	Rv2165c	mraW	S-adenosyl-methyltransferase
BCG_2628c	0.341759	8.66696	0.234933	0.474335	20154	836	375	Rv2603c	-	hypothetical protein
BCG_1187c	0.343409	7.25319	0.236085	0.476208	7564	267	168	Rv1126c	-	hypothetical protein
BCG_1435c	0.339216	7.51593	0.236219	0.476208	9091	327	197	Rv1374c	-	hypothetical protein
BCG_2173c	-0.33187	7.88555	0.23756	0.478184	15887	340	227	Rv2156c	mraY	phospho-N-acetylmuramoyl-pentapeptide-transferase
BCG_3556c	0.344416	7.60394	0.237471	0.478184	9656	400	180	Rv3492c	-	Mce-associated protein
BCG_0214	0.359372	9.21561	0.238682	0.478428	29208	1303	509	Rv0177	-	mce associated protein
BCG_0306c	0.342582	7.8042	0.238111	0.478428	11097	457	208	Rv0268c	-	hypothetical protein
BCG_1908c	0.324454	10.5636	0.238299	0.478428	75545	2845	1529	Rv1872c	lldD2	L-lactate dehydrogenase (cytochrome) lldD2
BCG_3003c	-0.334863	6.72643	0.238451	0.478428	7091	161	96	Rv2982c	gpsA	NAD(P)H-dependent glycerol-3-phosphate dehydrogenase
BCG_3861c	-0.316366	9.45345	0.238081	0.478428	46998	1237	554	Rv3799c	accD4	propionyl-CoA carboxylase beta chain 4 accD4
BCG_3949c	0.351242	7.1312	0.238763	0.478428	6923	235	161	Rv3893c	PE36	PE family protein
BCG_3359c	-0.339954	6.87607	0.239596	0.479735	7922	218	83	Rv3294c	-	hypothetical protein
BCG_0208	0.348693	10.3153	0.2405	0.480128	62865	2738	1115	Rv0171	mce1C	MCE-family protein mce1C
BCG_1583	0.340158	7.72122	0.24033	0.480128	10491	430	197	Rv1531	-	hypothetical protein
BCG_2380c	-0.324276	8.23504	0.240248	0.480128	20246	545	228	Rv2366c	-	hypothetical protein
BCG_3756c	0.326367	8.79432	0.240516	0.480128	22164	838	448	Rv3697c	-	hypothetical protein
BCG_2997c	0.329995	7.99849	0.240752	0.480237	12754	472	265	Rv2976c	ung	uracil-DNA glycosylase
BCG_1015	-0.368446	7.3364	0.241774	0.481913	11043	323	100	Rv0961	-	integral membrane protein
BCG_3545c	0.358578	7.14528	0.242383	0.482765	6993	305	124	Rv3481c	-	integral membrane protein
BCG_2955	0.322652	11.7656	0.243288	0.484203	173914	6827	3362	Rv2933	ppsC	phenolpthiocerol synthesis type-I polyketide synthase ppsC
BCG_1878c	-0.314035	7.56769	0.243789	0.484837	12659	309	163	Rv1842c	-	hypothetical protein
BCG_0552	-0.307018	9.75993	0.244093	0.485078	57867	1343	791	Rv0509	hemA	glutamyl-tRNA reductase
BCG_0089	-0.318963	9.45823	0.244942	0.485673	47211	1276	536	Rv0058	dnaB	replicative DNA helicase
BCG_1101c	-0.309063	8.44884	0.244712	0.485673	23324	595	288	Rv1043c	-	hypothetical protein
BCG_1601c	0.364919	8.04072	0.244807	0.485673	12930	586	221	Rv1548c	PPE21	PPE family protein
BCG_3050c	-0.336308	6.76846	0.245391	0.4862	7299	157	104	Rv3027c	-	hypothetical protein
BCG_1320c	-0.322216	6.82244	0.24626	0.487281	7569	198	88	Rv1261c	-	hypothetical protein
BCG_2866c	-0.304592	9.16881	0.246304	0.487281	38372	969	483	Rv2846c	efpA	integral membrane efflux protein efpA
BCG_1079	-0.329837	6.69728	0.247045	0.488208	6931	155	96	Rv1022	lpqU	lipoprotein lpqU
BCG_2405	-0.357323	8.91794	0.247478	0.488208	32983	954	317	Rv2391	nirA	ferredoxin-dependent nitrite reductase NirA
BCG_3699c	-0.329882	6.84801	0.247475	0.488208	7736	212	83	Rv3641c	fic	cell filamentation protein fic
BCG_3837	-0.312712	7.46795	0.247508	0.488208	11811	299	146	Rv3775	lipE	lipase lipE
BCG_0966c	-0.322305	6.72564	0.247702	0.488227	7057	167	93	Rv0914c	-	acetyl-CoA acetyltransferase
BCG_0857	0.327074	9.45102	0.248455	0.48826	34922	1418	653	Rv0805	-	hypothetical protein
BCG_1566	0.339356	8.42174	0.248245	0.48826	17033	720	308	Rv1502	-	hypothetical protein
BCG_2159c	0.331238	7.32787	0.248332	0.48826	8027	316	156	Rv2142c	-	hypothetical protein
BCG_2305	0.337397	7.98861	0.248345	0.48826	12638	526	232	Rv2289	cdh	CDP-diacylglycerol pyrophosphatase
BCG_0499	-0.320451	6.64428	0.249114	0.489192	6676	171	80	Rv0459	-	hypothetical protein
BCG_0250c	0.32382	8.19336	0.24964	0.489863	14646	566	288	Rv0213c	-	methyltransferase
BCG_1692	0.375915	7.41996	0.251361	0.492876	8350	255	216	Rv1653	argJ	bifunctional ornithine acetyltransferase/N-acetylglutamate synthase
BCG_0046c	-0.303341	9.2313	0.252083	0.49372	40058	1039	490	Rv0016c	pbpA	penicillin-binding protein pbpA
BCG_1407	0.323995	7.85458	0.252164	0.49372	11577	419	244	Rv1345	fadD33	long-chain-fatty-acid--ACP ligase
BCG_0949c	-0.313731	7.68206	0.253239	0.494365	13691	311	190	Rv0897c	-	oxidoreductase
BCG_1269	0.33114	6.94383	0.253094	0.494365	6158	240	121	Rv1209	-	hypothetical protein
BCG_2471	-0.334438	6.87598	0.252987	0.494365	7905	222	81	Rv2451	-	hypothetical protein
BCG_2620	0.328613	7.0621	0.253057	0.494365	6679	240	143	Rv2597	-	hypothetical protein
BCG_0466c	-0.310607	7.45957	0.253894	0.494958	11717	277	157	Rv0427c	xthA	exodeoxyribonuclease III protein xthA
BCG_0573	-0.351957	8.7288	0.253916	0.494958	28801	536	444	Rv0530	-	hypothetical protein
BCG_0694c	0.326134	8.12593	0.25461	0.495947	13969	562	263	Rv0645c	mmaA1	methoxy mycolic acid synthase
BCG_2807c	-0.322586	9.29436	0.255291	0.496545	42206	1174	458	Rv2789c	fadE21	acyl-CoA dehydrogenase fadE21
BCG_3840c	-0.299361	9.1349	0.255237	0.496545	37381	892	503	Rv3778c	-	aminotransferase
BCG_0840	0.330244	6.69569	0.256037	0.497609	5189	197	105	Rv0787A	-	phosphoribosylformylglycinamidine synthase subunit PurS
BCG_1540	-0.336778	6.73804	0.256213	0.497609	7144	150	104	Rv1478	-	invasion protein
BCG_1510c	-0.308275	9.39193	0.256657	0.497763	44837	988	641	Rv1449c	tkt	transketolase
BCG_3685c	-0.330251	8.27179	0.256668	0.497763	20769	421	310	Rv3627c	-	hypothetical protein
BCG_3619c	-0.310812	7.20989	0.257941	0.499866	9845	231	133	Rv3555c	-	hypothetical protein
BCG_1867	0.31265	9.67498	0.258188	0.49998	41060	1558	811	Rv1832	gcvB	glycine dehydrogenase
BCG_2153c	-0.303574	7.77144	0.258837	0.500142	14519	349	193	Rv2136c	-	UDP pyrophosphate phosphatase
BCG_2976c	-0.307771	7.44723	0.25876	0.500142	11624	304	139	Rv2955c	-	hypothetical protein
BCG_3941c	-0.308868	7.43318	0.258824	0.500142	11493	269	156	Rv3886c	-	hypothetical protein
BCG_0084	0.32975	8.93413	0.259067	0.500221	24391	1024	439	Rv0053	rpsF	30S ribosomal protein S6
BCG_0858c	0.356568	9.11389	0.259591	0.500505	27261	1245	457	Rv0806c	cpsY	udp-glucose-4-epimerase cpsY
BCG_2257c	-0.307597	7.28939	0.259567	0.500505	10396	249	138	Rv2240c	-	hypothetical protein
BCG_0271c	0.318286	7.65565	0.260607	0.501149	10125	385	201	Rv0234c	gabD1	succinate-semialdehyde dehydrogenase
BCG_2484c	-0.308475	7.29518	0.260324	0.501149	10461	275	124	Rv2464c	-	DNA glycosylase
BCG_2502c	-0.315207	7.87934	0.26023	0.501149	15710	342	226	Rv2484c	-	hypothetical protein
BCG_3814c	0.360666	8.12115	0.260681	0.501149	13697	629	228	Rv3755c	-	hypothetical protein
BCG_0161	-0.305298	8.33353	0.261025	0.501447	21504	575	252	Rv0127	-	hypothetical protein
BCG_3966	-0.308994	8.30513	0.261578	0.502146	21076	466	301	Rv3909	-	hypothetical protein
BCG_0530	-0.312331	7.2573	0.263719	0.505161	10175	229	143	Rv0489	gpmA	phosphoglyceromutase
BCG_1080	0.315667	8.09855	0.263616	0.505161	13760	492	290	Rv1023	eno	phosphopyruvate hydratase
BCG_2717	-0.302183	7.98674	0.263509	0.505161	16876	445	202	Rv2704	-	hypothetical protein
BCG_2883c	0.326814	8.68369	0.264362	0.506027	20541	860	369	Rv2861c	mapB	methionine aminopeptidase
BCG_1644	-0.306034	6.97856	0.265095	0.506699	8370	206	108	Rv1606	hisI	phosphoribosyl-AMP cyclohydrolase
BCG_2235	-0.298612	8.4395	0.265025	0.506699	23048	537	318	Rv2219	-	hypothetical protein
BCG_1947c	0.33338	9.32062	0.265557	0.506851	31779	1035	740	Rv1908c	katG	catalase-peroxidase-peroxynitritase T katG
BCG_2552c	-0.33077	6.51759	0.265431	0.506851	6149	176	61	Rv2530A	-	hypothetical protein
BCG_2928c	0.314647	7.71982	0.265937	0.50721	10600	395	214	Rv2907c	rimM	16S rRNA-processing protein RimM
BCG_1027c	0.336242	7.23183	0.266518	0.507415	7474	244	176	Rv0973c	accA2	acetyl-/propionyl-coenzyme A carboxylase alpha chain subunit alpha accA2
BCG_1117	0.352812	7.67435	0.266865	0.507415	10068	313	250	Rv1059	-	hypothetical protein
BCG_2117c	0.307279	9.36315	0.266958	0.507415	33170	1237	662	Rv2097c	-	hypothetical protein
BCG_2329c	0.322885	7.31997	0.266258	0.507415	8017	317	153	Rv2309c	-	integrase
BCG_3807	0.320097	6.87691	0.267	0.507415	5902	212	125	Rv3748	-	hypothetical protein
BCG_3058c	0.312871	8.14214	0.267266	0.507556	14201	508	298	Rv3034c	-	transferase
BCG_1879c	0.36379	7.36962	0.267862	0.507961	8112	246	208	Rv1843c	guaB1	inosine 5-monophosphate dehydrogenase
BCG_3735c	-0.294077	8.25691	0.267789	0.507961	20272	496	268	Rv3677c	-	hydrolase
BCG_0494c	0.312709	8.85482	0.268714	0.508849	23256	811	499	Rv0455c	-	hypothetical protein
BCG_1349c	-0.302151	7.08214	0.268688	0.508849	8993	234	109	Rv1290c	-	hypothetical protein
BCG_0253	0.313158	8.80726	0.269354	0.508972	22497	781	485	Rv0216	-	hypothetical protein
BCG_2787c	0.313193	7.68752	0.269045	0.508972	10372	383	211	Rv2770c	PPE44	PPE family protein
BCG_3413c	0.311297	7.89833	0.269303	0.508972	12013	450	240	Rv3343c	PPE54	PPE family protein
BCG_2426c	0.321507	6.70618	0.269554	0.508987	5249	199	105	Rv2410c	-	hypothetical protein
BCG_0463c	0.356607	7.26117	0.270266	0.509342	7583	345	126	Rv0424c	-	hypothetical protein
BCG_1247c	0.371774	9.68834	0.270055	0.509342	40261	1937	641	Rv1185c	fadD21	acyl-CoA synthetase
BCG_1359	-0.321207	9.04918	0.270318	0.509342	35585	1013	374	Rv1299	prfA	peptide chain release factor 1
BCG_1791	-0.306849	6.86892	0.270766	0.509825	7770	206	91	Rv1752	-	hypothetical protein
BCG_0201c	0.339252	8.14219	0.272098	0.510159	14044	618	240	Rv0165c	-	GntR family transcriptional regulator
BCG_1570	0.342034	7.34692	0.271405	0.510159	8101	355	139	Rv1518	-	hypothetical protein
BCG_1599	-0.306573	7.29319	0.271759	0.510159	10444	285	118	Rv1546	-	hypothetical protein
BCG_1716	-0.303162	7.61556	0.27203	0.510159	13013	296	183	Rv1678	-	hypothetical protein
BCG_1945c	-0.293241	7.95877	0.271826	0.510159	16480	419	209	Rv1906c	-	hypothetical protein
BCG_3181	-0.307179	9.34089	0.271933	0.510159	43306	1203	483	Rv3158	nuoN	NADH dehydrogenase subunit N
BCG_3732c	-0.293411	7.87637	0.272747	0.511015	15565	398	196	Rv3674c	nth	endonuclease III nth
BCG_0832	-0.300478	7.91762	0.274129	0.512068	16078	436	186	Rv0780	purC	phosphoribosylaminoimidazole-succinocarboxamide synthase
BCG_1039	0.306747	8.30403	0.274194	0.512068	15942	605	312	Rv0984	moaB2	pterin-4-alpha-carbinolamine dehydratase moaB2
BCG_1434	-0.295093	7.4148	0.274467	0.512068	11296	285	144	Rv1373	-	glycolipid sulfotransferase
BCG_1652	-0.31499	9.67297	0.274302	0.512068	54706	1551	586	Rv1614	lgt	prolipoprotein diacylglyceryl transferase
BCG_1848	0.316147	7.21891	0.274018	0.512068	7486	263	161	Rv1814	erg3	membrane-bound C-5 sterol desaturase erg3
BCG_3049c	-0.306326	6.53919	0.273667	0.512068	6157	149	81	Rv3026c	-	hypothetical protein
BCG_1336	0.343075	7.52932	0.274675	0.512095	9150	286	224	Rv1277	-	hypothetical protein
BCG_0615	-0.326158	8.5137	0.275281	0.512505	24533	482	376	Rv0570	nrdZ	ribonucleoside-diphosphate reductase large subunit nrdZ
BCG_2607c	0.309498	8.0901	0.275193	0.512505	13735	535	262	Rv2584c	apt	adenine phosphoribosyltransferase
BCG_3917c	0.307457	8.16017	0.275557	0.512659	14429	554	279	Rv3854c	ethA	monooxygenase ethA
BCG_1865	0.302471	9.48886	0.275913	0.512963	36267	1305	745	Rv1830	-	hypothetical protein
BCG_1574c	0.312573	9.08485	0.276436	0.513259	27299	1112	497	Rv1522c	mmpL12	transmembrane transport protein mmpL12
BCG_3028	-0.301609	8.49307	0.276459	0.513259	23942	524	348	Rv3006	lppZ	lipoprotein lppZ
BCG_0505c	-0.28306	9.83749	0.277143	0.514167	60461	1513	793	Rv0465c	-	transcriptional regulatory protein
BCG_1244	0.331735	8.29702	0.278657	0.515798	15687	683	269	Rv1182	papA3	polyketide synthase associated protein papA3
BCG_1298	0.304732	8.21416	0.278799	0.515798	14997	572	291	Rv1238	sugC	sugar-transport ATP-binding protein ABC transporter sugC
BCG_1423c	-0.292064	7.52533	0.278417	0.515798	12181	304	158	Rv1361c	PPE19	PPE family protein
BCG_2151c	-0.311014	7.68972	0.278493	0.515798	13739	292	203	Rv2134c	-	hypothetical protein
BCG_0765	0.397815	9.61653	0.279741	0.51718	37808	1943	564	Rv0715	rplX	50S ribosomal protein L24
BCG_1238c	-0.282588	9.1265	0.281091	0.518953	36912	937	477	Rv1175c	fadH	NADPH dependent 2,4-dienoyl-CoA reductase fadH
BCG_3719	0.313558	7.48844	0.28096	0.518953	9048	360	169	Rv3661	-	hypothetical protein
BCG_0094	-0.30693	6.87482	0.281495	0.519337	7808	216	86	Rv0063	-	oxidoreductase
BCG_2155	-0.284694	8.58797	0.281758	0.519461	25425	655	322	Rv2138	lppL	lipoprotein LppL
BCG_2410	-0.301076	6.69278	0.282018	0.519579	6858	185	79	Rv2395	-	integral membrane protein
BCG_2209	-0.286473	9.73879	0.282306	0.519748	56522	1299	801	Rv2193	ctaE	cytochrome C oxidase (subunit III) ctaE
BCG_2243	-0.285185	8.28797	0.283558	0.521691	20633	500	279	Rv2226	-	hypothetical protein
BCG_1213	-0.328944	6.97992	0.283836	0.521842	8430	168	129	Rv1152	-	transcriptional regulatory protein
BCG_3106	0.302043	7.94514	0.284372	0.522103	12466	470	244	Rv3081	-	hypothetical protein
BCG_3780	0.298151	8.75201	0.284255	0.522103	21824	812	431	Rv3720	-	fatty acid synthase
BCG_1541	0.296872	9.32146	0.286304	0.524976	32384	1153	667	Rv1479	moxR1	transcriptional regulatory protein moxR1
BCG_2021c	0.317307	7.99209	0.286333	0.524976	12764	417	292	Rv2004c	-	hypothetical protein
BCG_0451c	-0.284188	8.55203	0.287052	0.525475	24772	585	344	Rv0412c	-	hypothetical protein
BCG_2110	-0.288682	8.01451	0.286849	0.525475	17078	398	239	Rv2090	-	5'-3' exonuclease
BCG_3294c	-0.284456	7.94419	0.287199	0.525475	16256	420	205	Rv3265c	wbbL1	dTDP-RHA:A-D-GlcNAc-diphosphoryl polyprenol, A-3-L-rhamnosyl transferase wbbL1
BCG_3240c	-0.27918	9.92955	0.287811	0.526232	64352	1683	809	Rv3213c	-	soj/parA-related protein
BCG_3465	-0.304915	7.00593	0.288885	0.527832	8549	241	92	Rv3395A	-	hypothetical protein
BCG_1310	0.304251	7.11922	0.290371	0.530182	7030	250	147	Rv1250	-	drug-transport integral membrane protein
BCG_1701	0.304798	7.3555	0.291766	0.532362	8288	324	156	Rv1662	pks8	polyketide synthase
BCG_0484c	-0.294403	6.98328	0.292183	0.532756	8375	229	96	Rv0445c	sigK	RNA polymerase sigma factor SigK
BCG_1358	0.408839	10.2106	0.292458	0.532893	56728	3019	811	Rv1298	rpmE	50S ribosomal protein L31
BCG_2226c	-0.292082	7.912	0.293806	0.53498	15918	355	231	Rv2210c	ilvE	branched-chain amino acid aminotransferase
BCG_1525	-0.274629	9.48885	0.294245	0.535412	47291	1152	645	Rv1464	csd	cysteine desulfurase csd
BCG_2999c	-0.290607	7.34243	0.294544	0.53559	10704	249	150	Rv2978c	-	transposase
BCG_3377c	-0.287233	7.76417	0.294896	0.535862	14337	331	203	Rv3312c	-	hypothetical protein
BCG_2815c	-0.297565	6.56275	0.295648	0.536862	6256	171	71	Rv2797c	-	hypothetical protein
BCG_3017c	-0.296826	8.23118	0.296006	0.537144	19912	426	297	Rv2996c	serA1	D-3-phosphoglycerate dehydrogenase
BCG_2813c	-0.280412	8.0225	0.297315	0.53915	17117	408	237	Rv2795c	-	hypothetical protein
BCG_1941c	0.298178	7.95451	0.297989	0.540004	12577	493	234	Rv1902c	nanT	sialic acid-transport integral membrane protein nanT
BCG_1024	-0.28996	6.77138	0.298629	0.540056	7210	194	85	Rv0970	-	integral membrane protein
BCG_1308c	0.295864	10.3379	0.29852	0.540056	65510	2210	1413	Rv1248c	kgd	alpha-ketoglutarate decarboxylase
BCG_2908	0.299843	7.95343	0.298252	0.540056	12559	498	231	Rv2887	-	transcriptional regulatory protein
BCG_0393c	0.293374	9.64392	0.299108	0.540554	40577	1603	745	Rv0355c	PPE8	PPE family protein
BCG_0773	-0.324709	9.23632	0.299321	0.540571	40576	1211	394	Rv0723	rplO	50S ribosomal protein L15
BCG_1144	-0.286962	7.05346	0.300256	0.541521	8740	207	121	Rv1086	-	Short (C15) chain Z-isoprenyl diphosphate synthase
BCG_3940c	-0.284618	7.80643	0.300156	0.541521	14784	405	173	Rv3885c	-	hypothetical protein
BCG_3447	0.3072	9.99042	0.300605	0.541783	51239	2162	886	Rv3376	-	hypothetical protein
BCG_0284	0.306883	9.11008	0.301906	0.541951	27861	1171	483	Rv0246	-	integral membrane protein
BCG_0608	0.289321	8.33089	0.301924	0.541951	16378	610	319	Rv0563	htpX	heat shock protein HtpX
BCG_1650	0.311072	9.59906	0.301868	0.541951	39003	1668	666	Rv1612	trpB	tryptophan synthase subunit beta
BCG_1674	0.316485	8.37567	0.30177	0.541951	16652	524	391	Rv1636	TB15.3	hypothetical protein
BCG_2578c	-0.273327	10.1128	0.301084	0.541951	72894	1944	904	Rv2555c	alaS	alanyl-tRNA synthetase
BCG_3673c	0.302629	7.24882	0.3014	0.541951	7709	304	143	Rv3609c	folE	GTP cyclohydrolase I
BCG_2869c	0.301202	6.93087	0.302357	0.542363	6193	240	117	Rv2849c	cobO	cob(I)yrinic acid a,c-diamide adenosyltransferase
BCG_0183	0.308127	8.50812	0.303028	0.543198	18327	589	419	Rv0147	-	aldehyde dehydrogenase
BCG_0219c	-0.280709	7.27186	0.304001	0.544033	10154	245	139	Rv0182c	sigG	RNA polymerase factor sigma-70
BCG_0236	-0.281309	7.335	0.30381	0.544033	10634	284	129	Rv0199	-	hypothetical protein
BCG_1929	-0.296856	7.40465	0.304109	0.544033	11197	241	167	Rv1891	-	hypothetical protein
BCG_3051c	0.293137	8.7482	0.304989	0.54524	21806	737	469	Rv3028c	fixB	electron transfer flavoprotein (alpha-subunit) fixB
BCG_0759	-0.300701	9.33731	0.306128	0.546908	43082	1253	455	Rv0709	rpmC	50S ribosomal protein L29
BCG_3504	-0.286276	6.83729	0.306588	0.547311	7516	180	103	Rv3438	-	hypothetical protein
BCG_3936c	0.292563	8.97014	0.306766	0.547311	25436	855	549	Rv3881c	-	hypothetical protein
BCG_3670c	-0.280748	7.02663	0.307418	0.548104	8578	229	104	Rv3606c	folK	2-amino-4-hydroxy-6-hydroxymethyldihydropteridine pyrophosphokinase
BCG_0807c	0.298235	7.132	0.307973	0.548358	7126	278	133	Rv0755A	-	transposase
BCG_1828	-0.265754	10.6256	0.307849	0.548358	103672	2700	1336	Rv1796	-	protease
BCG_2718c	-0.296746	7.20325	0.30869	0.549265	9729	210	145	Rv2705c	-	hypothetical protein
BCG_2760c	0.284934	9.0596	0.309568	0.550458	27168	945	563	Rv2744c	35kd_ag	hypothetical protein
BCG_1388c	-0.271177	8.811	0.310874	0.552091	29488	692	419	Rv1326c	glgB	glycogen branching protein
BCG_2406	-0.291679	7.72194	0.310902	0.552091	13988	402	151	Rv2392	cysH	phosphoadenosine phosphosulfate reductase
BCG_0035	0.295804	11.0615	0.311121	0.55211	108203	4479	1886	Rv0005	gyrB	DNA gyrase subunit B
BCG_0448	-0.270055	7.83447	0.311999	0.553297	14967	383	195	Rv0409	ackA	acetate kinase
BCG_1110	-0.304605	6.7567	0.312823	0.553649	7188	213	71	Rv1052	-	hypothetical protein
BCG_2546c	-0.295645	7.71636	0.312721	0.553649	13905	291	212	Rv2525c	-	hypothetical protein
BCG_3179	-0.275661	9.58202	0.312713	0.553649	50503	1403	593	Rv3156	nuoL	NADH dehydrogenase subunit L
BCG_1444	-0.347187	6.50766	0.314184	0.555686	6100	106	101	Rv1383	carA	carbamoyl phosphate synthase small subunit
BCG_2809c	-0.261115	12.6658	0.315509	0.557658	425658	10266	5964	Rv2791c	-	transposase
BCG_0212	-0.265739	9.92274	0.316549	0.557935	63685	1718	788	Rv0175	-	mce associated membrane protein
BCG_1509c	0.281055	8.30556	0.316717	0.557935	16151	573	327	Rv1448c	tal	transaldolase
BCG_1710c	-0.290958	7.18921	0.316639	0.557935	9611	208	144	Rv1672c	-	integral membrane transport protein
BCG_1944c	-0.26781	7.80813	0.31634	0.557935	14679	372	194	Rv1905c	aao	D-amino acid oxidase aao
BCG_3484c	-0.268853	8.55639	0.316612	0.557935	24683	581	351	Rv3414c	sigD	RNA polymerase sigma factor SigD
BCG_0813c	0.292219	9.02992	0.318079	0.559673	26546	1087	465	Rv0761c	adhB	zinc-containing alcohol dehydrogenaseAdhB
BCG_2744	-0.27344	7.17414	0.318337	0.559673	9460	233	128	Rv2731	-	hypothetical protein
BCG_3462	-0.327184	6.53726	0.318309	0.559673	6222	194	53	Rv3393	iunH	nucleoside hydrolase iunH
BCG_0604c	-0.264212	8.88849	0.318564	0.559702	31055	826	391	Rv0559c	-	hypothetical protein
BCG_1904	-0.264947	8.31223	0.318933	0.559979	20804	510	286	Rv1868	-	hypothetical protein
BCG_3920c	0.312869	7.61819	0.319435	0.560489	9907	429	165	Rv3857c	-	hypothetical protein
BCG_3165c	0.279632	8.14692	0.32001	0.561128	14482	515	292	Rv3142c	-	hypothetical protein
BCG_0984c	-0.260219	9.04946	0.320443	0.561516	34652	875	465	Rv0931c	pknDa	Ser/Thr protein kinase
BCG_2648c	-0.295923	9.40567	0.321009	0.562137	45082	1330	470	Rv2621c	-	transcriptional regulatory protein
BCG_0983c	-0.271861	9.27959	0.32182	0.563186	40881	1144	478	Rv0931c	pknDb	Ser/Thr protein kinase
BCG_2722	-0.266282	7.88473	0.322519	0.564036	15484	415	192	Rv2709	-	hypothetical protein
BCG_1153	-0.261962	9.00983	0.324622	0.566362	33723	802	479	Rv1093	glyA	serine hydroxymethyltransferase
BCG_1483	-0.261114	8.25394	0.32441	0.566362	19958	517	260	Rv1422	-	hypothetical protein
BCG_2939c	-0.269101	8.23252	0.324703	0.566362	19745	547	234	Rv2918c	glnD	PII uridylyl-transferase
BCG_3666c	0.282782	7.20079	0.324651	0.566362	7520	275	148	Rv3602c	panC	pantoate--beta-alanine ligase
BCG_1058	-0.265823	7.72753	0.325003	0.566514	13858	337	192	Rv1001	arcA	arginine deiminase
BCG_1038	0.278427	9.31178	0.325602	0.566728	32453	1097	684	Rv0983	-	serine protease
BCG_1877c	-0.269599	7.047	0.325663	0.566728	8659	231	107	Rv1841c	-	hypothetical protein
BCG_2056c	-0.280365	7.36736	0.325767	0.566728	10838	242	160	Rv2037c	-	hypothetical protein
BCG_3603	0.281275	7.34563	0.326242	0.567182	8317	303	164	Rv3539	PPE63	PPE family protein
BCG_2156	-0.280993	7.4091	0.326645	0.567512	11159	245	167	Rv2139	pyrD	dihydroorotate dehydrogenase 2
BCG_2496c	-0.255986	10.7192	0.326986	0.567731	110159	2913	1416	Rv2476c	gdh	NAD-dependent glutamate dehydrogenase gdh
BCG_3721c	-0.270356	6.76784	0.327366	0.56802	7131	190	88	Rv3663c	dppD	dipeptide-transport ATP-binding protein ABC transporter dppD
BCG_0338	-0.285235	7.93735	0.329426	0.570847	16202	475	172	Rv0298	-	hypothetical protein
BCG_2880c	-0.284128	8.11555	0.329372	0.570847	18327	536	196	Rv2858c	aldC	aldehyde dehydrogenase aldC
BCG_3860	-0.258139	9.14405	0.329763	0.571058	36985	993	465	IGR(+Rv3797-Rv3799c)	-	transposase
BCG_1420	0.277224	7.71867	0.331099	0.572625	10790	406	204	Rv1358	-	transcriptional regulatory protein
BCG_3033c	-0.274739	6.80668	0.331044	0.572625	7318	172	104	Rv3011c	gatA	aspartyl/glutamyl-tRNA amidotransferase subunit A
BCG_2420c	0.273976	8.0086	0.331656	0.573213	13195	464	267	Rv2404c	lepA	GTP-binding protein LepA
BCG_1684c	0.282583	7.40881	0.332319	0.573646	8693	340	158	Rv1645c	-	hypothetical protein
BCG_2480c	0.271139	9.19199	0.332339	0.573646	29994	1134	560	Rv2460c	clpP2	ATP-dependent Clp protease proteolytic subunit
BCG_3646c	-0.263751	7.99369	0.333232	0.574814	16689	461	200	Rv3581c	ispF	2-C-methyl-D-erythritol 2,4-cyclodiphosphate synthase
BCG_1223	-0.259386	8.59699	0.333555	0.574998	25287	599	362	Rv1161	narG	respiratory nitrate reductase (alpha chain) narG
BCG_2086c	0.309265	8.11344	0.335288	0.577235	13971	618	225	Rv2067c	-	hypothetical protein
BCG_3687c	0.271804	8.02203	0.335253	0.577235	13340	492	256	Rv3629c	-	hypothetical protein
BCG_0283	0.272089	7.63063	0.336423	0.578814	10172	367	200	Rv0245	-	oxidoreductase
BCG_3460	0.277612	7.1289	0.336785	0.57906	7166	247	149	Rv3391	acrA1	short chain dehydrogenase
BCG_1547	-0.256109	8.04567	0.337228	0.579446	17222	427	237	Rv1485	hemH	ferrochelatase
BCG_3096	-0.283783	6.78716	0.33748	0.579505	7237	158	109	Rv3071	-	hypothetical protein
BCG_0687	0.304168	9.54372	0.338295	0.580529	37665	1664	607	Rv0638	secE	preprotein translocase subunit SecE
BCG_0263c	-0.268524	6.77317	0.339326	0.581545	7135	173	99	Rv0226c	-	hypothetical protein
BCG_3025c	-0.255497	8.23649	0.339252	0.581545	19655	478	276	Rv3003c	ilvB1	acetolactate synthase 1 catalytic subunit
BCG_1346	-0.271591	6.95706	0.3401	0.581743	8114	187	118	Rv1287	-	hypothetical protein
BCG_1771c	0.276834	6.85813	0.340075	0.581743	5946	206	123	Rv1732c	-	hypothetical protein
BCG_2174c	-0.284865	6.87838	0.34004	0.581743	7715	165	118	Rv2157c	murF	UDP-N-acetylmuramoylalanyl-D-glutamyl-2,6- diaminopimelate-D-alanyl-D-alanyl ligase MurF
BCG_0654	-0.260336	7.25732	0.340625	0.582267	9970	248	136	Rv0608	-	hypothetical protein
BCG_1673c	-0.25916	7.88592	0.342209	0.584598	15422	364	222	Rv1635c	-	hypothetical protein
BCG_1646c	0.271178	7.4716	0.342582	0.584858	9117	329	179	Rv1608c	bcpB	peroxidoxin bcpB
BCG_3846	0.280274	8.01253	0.343576	0.586062	13211	534	230	Rv3784	rfbB	dTDP-glucose 4,6-dehydratase rfbB
BCG_3870c	-0.24721	9.69448	0.343729	0.586062	53919	1416	707	Rv3808c	-	galactofuranosyl transferase
BCG_2454c	0.303008	8.562	0.344614	0.587194	19107	844	306	Rv2435c	-	cyclase
BCG_0783	0.276992	8.88065	0.345042	0.587546	24119	977	418	Rv0733	adk	adenylate kinase
BCG_0812c	0.288487	7.93677	0.345332	0.587663	12490	523	210	Rv0760c	-	hypothetical protein
BCG_3159	-0.28133	7.22142	0.34564	0.58781	9837	294	101	Rv3136	PPE51	PPE family protein
BCG_0693c	0.264785	8.96778	0.347709	0.590949	25763	982	472	Rv0644c	mmaA2	methoxy mycolic acid synthase
BCG_0209	0.264951	9.96263	0.348317	0.591604	51306	1989	923	Rv0172	mce1D	MCE-family protein mce1D
BCG_1353	-0.24465	9.30813	0.349013	0.592222	41194	1071	548	Rv1293	lysA	diaminopimelate decarboxylase lysA
BCG_3356c	0.297906	8.00841	0.34935	0.592222	13065	569	211	Rv3291c	-	AsnC family transcriptional regulator
BCG_3979c	-0.390541	10.1745	0.349216	0.592222	79921	2648	547	Rv3921c	-	inner membrane protein translocase component YidC
BCG_0243c	0.278182	10.5196	0.350811	0.593348	74980	3115	1264	Rv0206c	mmpL3	transmembrane transport protein mmpL3
BCG_0553	-0.255544	8.64553	0.350352	0.593348	26105	598	387	Rv0510	hemC	porphobilinogen deaminase
BCG_0913c	-0.262992	7.78723	0.352316	0.593348	14414	322	217	Rv0861c	-	DNA helicase
BCG_1095c	0.258772	8.95455	0.353146	0.593348	25589	899	507	IGR(+Rv3618-Rv3620c)	esxI	ESAT-6 like protein 1
BCG_1767c	0.271046	7.77031	0.352675	0.593348	11222	440	200	Rv1728c	-	hypothetical protein
BCG_2169c	-0.250123	7.51133	0.352745	0.593348	11858	312	154	Rv2152c	murC	UDP-N-acetylmuramate--L-alanine ligase
BCG_2211	-0.245566	10.0105	0.351213	0.593348	67062	1612	963	Rv2195	qcrA	Rieske iron-sulfur protein QcrA
BCG_2709c	-0.244339	8.8717	0.352136	0.593348	30428	798	401	Rv2696c	-	hypothetical protein
BCG_3177	-0.256043	8.68317	0.351084	0.593348	26847	759	317	Rv3154	nuoJ	NADH dehydrogenase subunit J
BCG_3232c	-0.241251	10.3958	0.352082	0.593348	87458	2227	1195	Rv3206c	moeB1	molybdopterin biosynthesis-like protein MoeZ
BCG_3500c	0.286011	7.04366	0.352119	0.593348	6750	276	116	Rv3434c	-	hypothetical protein
BCG_3650	-0.253804	7.37712	0.350818	0.593348	10804	265	151	Rv3585	radA	DNA repair protein RadA
BCG_3817c	0.273009	7.83297	0.352993	0.593348	11709	465	206	Rv3758c	proV	osmoprotectant (glycine betaine/carnitine/choline/l-proline) transport ATP-binding protein ABC transporter proV
BCG_3916	-0.255277	7.30083	0.353114	0.593348	10249	248	145	Rv3853	menG	ribonuclease activity regulator protein RraA
BCG_2260	-0.250728	8.94854	0.35361	0.5936	32157	748	473	Rv2243	fabD	malonyl CoA-ACP transacylase
BCG_3444	-0.248695	7.91988	0.353743	0.5936	15748	425	199	Rv3372	otsB2	trehalose 6-phosphate phosphatase otsB2
BCG_1817c	0.286008	8.06279	0.354326	0.594201	13643	576	226	Rv1785c	cyp143	cytochrome P450 143 cyp143
BCG_0875c	-0.247205	8.3472	0.354775	0.594578	21151	515	300	Rv0822c	-	hypothetical protein
BCG_2978	0.312939	8.15784	0.355123	0.594786	14379	660	220	Rv2957	-	glycosyl transferase family protein
BCG_0321	0.257465	8.87859	0.355518	0.594978	24294	858	478	Rv0281	-	hypothetical protein
BCG_2188	-0.256755	7.35199	0.35591	0.594978	10624	252	153	Rv2173	idsA2	geranylgeranyl pyrophosphate synthetase idsA2
BCG_2943c	0.261828	8.8194	0.35576	0.594978	23261	781	483	Rv2922c	smc	chromosome partition protein smc
BCG_3315c	0.291079	7.22737	0.356361	0.595357	7613	230	180	Rv3286c	sigF	RNA polymerase sigma factor SigF
BCG_1890c	-0.24929	9.48024	0.356634	0.595438	46485	1071	690	Rv1854c	ndh	NADH dehydrogenase ndh
BCG_2690c	-0.258701	6.79453	0.357176	0.595592	7211	174	102	Rv2677c	hemY	protoporphyrinogen oxidase
BCG_3387c	-0.272963	7.43812	0.357171	0.595592	11396	341	119	Rv3321c	-	hypothetical protein
BCG_1550	-0.251448	8.68743	0.357918	0.596454	26829	616	399	Rv1488	-	hypothetical protein
BCG_0702c	0.274361	7.92525	0.358599	0.597107	12474	506	214	Rv0653c	-	TetR family transcriptional regulator
BCG_2922c	-0.274263	8.6949	0.358759	0.597107	27282	820	286	Rv2901c	-	hypothetical protein
BCG_3038	0.266081	6.82186	0.359394	0.597788	5831	205	117	Rv3016	lpqA	lipoprotein lpqA
BCG_0922c	0.277959	7.19888	0.359761	0.598024	7541	305	130	Rv0870c	-	hypothetical protein
BCG_0948	0.257005	9.3615	0.360555	0.598969	33964	1288	619	Rv0896	gltA	type II citrate synthase
BCG_0582	0.264769	7.36414	0.361288	0.599435	8481	284	178	Rv0538	-	hypothetical protein
BCG_1352	-0.241521	8.49754	0.361129	0.599435	23428	586	326	Rv1292	argS	arginyl-tRNA synthetase
BCG_3446	-0.252451	6.98238	0.361721	0.599779	8225	230	98	Rv3375	amiD	amidase amiD
BCG_0437c	-0.273935	6.74179	0.362231	0.600249	6981	150	108	Rv0400c	fadE7	acyl-CoA dehydrogenase fadE7
BCG_2564	-0.245579	7.45557	0.363334	0.601701	11390	308	144	Rv2542	-	hypothetical protein
BCG_0082	-0.268376	8.51676	0.363641	0.601833	24050	720	256	Rv0051	-	hypothetical protein
BCG_0910c	-0.256749	6.74706	0.363971	0.602004	6970	168	99	Rv0858c	-	aminotransferase
BCG_0048c	-0.236998	9.39396	0.366085	0.602128	43564	1080	615	Rv0018c	pstP	Serine/threonine phosphatase PPP
BCG_0051c	0.261213	7.9728	0.365674	0.602128	12944	426	274	Rv0021c	-	hypothetical protein
BCG_0136c	0.265044	8.60726	0.366201	0.602128	20046	641	436	Rv0103c	ctpB	cation-transporter P-type atpase B ctpB
BCG_0137	-0.273464	7.99293	0.366316	0.602128	16701	339	267	Rv0104	-	hypothetical protein
BCG_0629	-0.246559	7.87436	0.365479	0.602128	15250	426	185	Rv0584	-	hypothetical protein
BCG_0767	0.336005	7.81989	0.365767	0.602128	11253	553	159	Rv0717	rpsN	30S ribosomal protein S14
BCG_1415c	-0.26828	7.03925	0.365908	0.602128	8620	260	89	Rv1353c	-	transcriptional regulatory protein
BCG_1909	-0.251364	6.75903	0.364574	0.602128	7021	178	95	Rv1873	-	hypothetical protein
BCG_1985c	-0.242428	8.44152	0.36601	0.602128	22565	622	281	Rv1946c	lppG	lipoprotein
BCG_3884	0.264833	6.69692	0.365673	0.602128	5358	197	102	Rv3822	-	hypothetical protein
BCG_2598	-0.245467	8.02586	0.368164	0.604792	16899	400	247	Rv2575	-	membrane glycine rich protein
BCG_0238c	-0.255799	7.51206	0.370219	0.606666	11864	266	180	Rv0201c	-	hypothetical protein
BCG_1593c	0.256633	7.3873	0.370215	0.606666	8661	310	168	Rv1541c	lprI	lipoprotein lprI
BCG_3213c	0.25712	7.25996	0.369685	0.606666	7925	275	159	Rv3191c	-	transposase
BCG_3585	0.255483	8.41138	0.370074	0.606666	17588	586	365	Rv3521	-	hypothetical protein
BCG_0459c	0.265739	7.77936	0.371321	0.60795	11324	453	195	Rv0420c	-	hypothetical protein
BCG_2479	-0.237694	7.99109	0.371461	0.60795	16463	435	217	Rv2459	-	integral membrane transport protein
BCG_2240c	-0.258461	7.32013	0.371929	0.60834	10389	230	159	Rv2223c	-	protease
BCG_0472	-0.237434	8.88213	0.372631	0.609113	30568	841	385	Rv0433	-	carboxylate-amine ligase
BCG_0150c	0.283925	7.57735	0.373831	0.609197	9733	286	232	Rv0116c	-	hypothetical protein
BCG_0862c	0.248348	8.75267	0.373816	0.609197	22369	809	424	Rv0810c	-	hypothetical protein
BCG_1338	-0.241602	8.45066	0.373274	0.609197	22666	534	334	Rv1279	-	dehydrogenase FAD flavoprotein GMC oxidoreductase
BCG_2645	-0.247599	6.85675	0.3737	0.609197	7520	209	91	Rv2618	-	hypothetical protein
BCG_3351	0.259441	7.23204	0.373239	0.609197	7778	296	141	Rv3228	-	hypothetical protein
BCG_1551	0.260682	7.11827	0.3742	0.609425	7168	238	151	Rv1489	-	hypothetical protein
BCG_0481c	-0.236229	7.85615	0.375402	0.609885	14978	392	200	Rv0442c	PPE10	PPE family protein
BCG_0841	0.255886	8.17013	0.375052	0.609885	14877	487	314	Rv0788	purQ	phosphoribosylformylglycinamidine synthase I
BCG_1579c	0.247566	9.53651	0.375368	0.609885	38498	1314	772	Rv1527c	pks5	polyketide synthase pks5
BCG_2231	-0.260229	9.08658	0.375172	0.609885	35527	739	564	Rv2215	dlaT	dihydrolipoamide acetyltransferase
BCG_3365c	-0.246219	7.54802	0.375992	0.610469	12121	284	179	Rv3300c	-	hypothetical protein
BCG_2255c	-0.240104	7.92637	0.376667	0.611191	15767	441	193	Rv2238c	ahpE	peroxiredoxin AhpE
BCG_1739	0.259749	7.38216	0.378158	0.613236	8604	275	187	Rv1701	xerD	site-specific tyrosine recombinase XerD
BCG_3459	-0.237145	7.54997	0.3784	0.613252	12106	309	166	Rv3390	lpqD	lipoprotein lpqD
BCG_2926	0.246045	9.08944	0.378698	0.613361	28266	970	563	Rv2905	lppW	alanine rich lipoprotein lppW
BCG_2130	-0.245403	6.5818	0.380344	0.615344	6198	166	79	Rv2113	-	integral membrane protein
BCG_3483c	-0.230259	9.24358	0.380658	0.615344	39132	973	556	Rv3413c	-	hypothetical protein
BCG_3588	-0.2274	10.1608	0.38085	0.615344	73858	1884	1027	Rv3524	-	hypothetical protein
BCG_3654	-0.25484	6.57076	0.380458	0.615344	6187	183	67	Rv3589	mutY	adenine glycosylase
BCG_0072	-0.228443	9.68317	0.381659	0.616277	53066	1419	701	Rv0041	leuS	leucyl-tRNA synthetase
BCG_0562c	0.262326	7.14685	0.382217	0.616594	7301	229	162	Rv0519c	-	hypothetical protein
BCG_1861	0.254163	8.16764	0.382321	0.616594	14890	580	261	Rv1826	gcvH	glycine cleavage system protein H
BCG_3502c	0.263814	8.5096	0.382659	0.616765	18744	578	419	Rv3436c	glmS	glucosamine--fructose-6-phosphate aminotransferase
BCG_2184c	0.253822	8.39186	0.383187	0.617241	17362	558	371	Rv2169c	-	hypothetical protein
BCG_0050c	-0.226137	10.8259	0.387714	0.620123	117100	3196	1518	Rv0020c	TB39.8	hypothetical protein
BCG_0422c	-0.261967	7.55175	0.387352	0.620123	12223	253	196	Rv0384c	clpB	endopeptidase ATP binding protein subunit B
BCG_1014	-0.241535	6.56703	0.387876	0.620123	6115	155	84	Rv0960	-	hypothetical protein
BCG_1370	-0.233821	10.2625	0.388166	0.620123	79506	2265	967	Rv1310	atpD	F0F1 ATP synthase subunit beta
BCG_1575	0.251414	6.75104	0.385501	0.620123	5590	193	112	Rv1523	-	methyltransferase
BCG_1663c	-0.251979	7.43544	0.385632	0.620123	11227	247	174	Rv1625c	cya	membrane-anchored adenylyl cyclase cya
BCG_1699	0.245026	7.77943	0.388157	0.620123	11419	398	224	Rv1660	pks10	chalcone synthase pks10
BCG_1727	-0.249841	7.69623	0.387752	0.620123	13501	403	148	Rv1689	tyrS	tyrosyl-tRNA synthetase
BCG_1924	-0.230726	10.1987	0.386601	0.620123	75961	2124	950	Rv1887	-	hypothetical protein
BCG_2171c	-0.229594	8.07304	0.386633	0.620123	17363	453	235	Rv2154c	ftsW	FtsW-like protein FtsW
BCG_3092	0.256519	7.5573	0.386698	0.620123	9755	382	170	Rv3067	-	hypothetical protein
BCG_3452c	-0.274653	6.82832	0.388249	0.620123	7461	237	69	Rv3383c	idsB	polyprenyl synthetase idsB
BCG_3872	0.25806	8.5938	0.38646	0.620123	19926	622	438	Rv3810	pirG	hypothetical protein
BCG_3890c	-0.223364	10.6592	0.38804	0.620123	104172	2673	1448	Rv3827c	-	transposase
BCG_3524c	0.252664	8.40197	0.388586	0.620288	17524	691	302	Rv3459c	rpsK	30S ribosomal protein S11
BCG_2227c	-0.226542	8.78621	0.389846	0.621178	28443	715	402	Rv2211c	gcvT	glycine cleavage system aminomethyltransferase T
BCG_2500c	-0.225729	8.93438	0.3895	0.621178	31516	801	441	Rv2482c	plsB2	glycerol-3-phosphate acyltransferase
BCG_2703c	0.248376	7.85932	0.389753	0.621178	12040	394	252	Rv2690c	-	integral membrane alanine and valine and leucine rich protein
BCG_1919c	-0.232846	7.48448	0.390198	0.621366	11542	290	162	Rv1882c	-	short chain dehydrogenase
BCG_0987	0.265285	7.18931	0.390634	0.621686	7538	307	126	Rv0933	pstBb	phosphate-transport protein ABC transporter pstBb
BCG_3844	-0.222999	9.7056	0.391069	0.622005	53765	1412	730	Rv3782	-	L-rhamnosyltransferase
BCG_2078	0.249628	6.96171	0.393066	0.624808	6468	217	133	Rv2059	-	hypothetical protein
BCG_3557c	0.251968	6.86953	0.394051	0.625998	6058	195	130	Rv3493c	-	Mce-associated protein
BCG_0140c	0.254572	8.54504	0.397701	0.629159	19296	594	427	Rv0107c	ctpI	cation-transporter atpase I ctpI
BCG_0279c	0.246488	7.35913	0.397125	0.629159	8542	318	156	Rv0241c	-	hypothetical protein
BCG_1694	0.263304	7.11639	0.397076	0.629159	7144	215	164	Rv1655	argD	acetylornithine aminotransferase
BCG_2436c	-0.230032	7.20559	0.397538	0.629159	9495	240	133	Rv2420c	-	hypothetical protein
BCG_2634c	-0.230404	7.23675	0.396949	0.629159	9719	264	125	Rv2609c	-	hypothetical protein
BCG_2899c	-0.239805	7.04586	0.397594	0.629159	8519	200	127	Rv2877c	-	integral membrane protein
BCG_3030	-0.230321	7.33519	0.396299	0.629159	10396	267	143	Rv3008	-	hypothetical protein
BCG_0450c	-0.258427	7.30949	0.398009	0.629272	10308	214	166	Rv0411c	glnH	glutamine-binding lipoprotein glnH
BCG_1916	0.244629	7.52685	0.398507	0.62948	9601	359	174	Rv1879	-	hypothetical protein
BCG_2581	0.282516	7.39717	0.398616	0.62948	8599	240	212	Rv2558	-	hypothetical protein
BCG_0357c	-0.226869	7.82624	0.399267	0.630133	14622	405	185	Rv0317c	glpQ2	glycerophosphoryl diester phosphodiesterase glpQ2
BCG_1651	-0.244378	8.73056	0.399606	0.630213	27610	830	305	Rv1613	trpA	tryptophan synthase subunit alpha
BCG_3842	0.242122	8.3931	0.399792	0.630213	17502	668	309	Rv3780	-	hypothetical protein
BCG_1382	0.252743	8.07062	0.400138	0.630384	13937	560	234	Rv1321	-	hypothetical protein
BCG_1053	0.246874	8.27325	0.40063	0.630785	16076	631	276	Rv0996A	-	hypothetical protein
BCG_0501	0.281288	8.05349	0.40112	0.631181	13553	380	331	Rv0461	-	hypothetical protein
BCG_1319	-0.234128	7.1882	0.401793	0.631491	9420	270	112	Rv1260	-	oxidoreductase
BCG_3727	0.238115	7.65768	0.401718	0.631491	10536	377	199	Rv3669	-	hypothetical protein
BCG_3652c	0.263141	9.33084	0.402428	0.632114	33123	979	761	Rv3587c	-	hypothetical protein
BCG_1049	-0.240334	7.85091	0.403807	0.632782	14921	330	233	Rv0994	moeA1	molybdopterin biosynthesis protein moeA1
BCG_1254c	0.256257	7.5708	0.403376	0.632782	9851	399	164	Rv1194c	-	hypothetical protein
BCG_2571	0.240144	7.52398	0.403797	0.632782	9599	350	178	Rv2548	-	hypothetical protein
BCG_2582c	-0.29673	6.6568	0.403378	0.632782	6639	115	116	Rv2559c	-	recombination factor protein RarA
BCG_2921c	-0.21809	9.05121	0.404487	0.633474	34076	909	458	Rv2900c	fdhF	formate dehydrogenase H fdhF
BCG_2474c	-0.233081	9.09755	0.404914	0.633693	35386	791	550	Rv2454c	-	2-oxoglutarate ferredoxin oxidoreductase subunit beta
BCG_3587	-0.22771	8.70999	0.405105	0.633693	27020	778	326	Rv3523	-	acetyl-CoA acetyltransferase
BCG_2220c	0.241054	9.5346	0.405486	0.633916	38593	1511	661	Rv2204c	-	hypothetical protein
BCG_3149	0.24958	7.87669	0.407911	0.637331	12174	374	269	Rv3127	-	hypothetical protein
BCG_0146	0.289304	7.09937	0.4084	0.637344	7005	318	103	Rv0113	gmhA	phosphoheptose isomerase
BCG_0597	0.235667	7.44918	0.408161	0.637344	9124	309	182	Rv0552	-	hypothetical protein
BCG_1557	0.241112	7.36815	0.408863	0.637692	8618	321	156	Rv1494	-	hypothetical protein
BCG_2381c	0.277581	7.62768	0.409413	0.638174	10143	448	154	Rv2367c	-	metalloprotease
BCG_2191	-0.22302	7.1918	0.41015	0.638948	9382	245	128	Rv2176	pknL	transmembrane serine/threonine-protein kinase L pknL
BCG_1394	-0.215309	8.87533	0.410835	0.639391	30123	799	409	Rv1332	-	transcriptional regulatory protein
BCG_2868c	-0.226261	7.2068	0.410916	0.639391	9483	234	137	Rv2848c	cobB	cobyrinic acid a,c-diamide synthase
BCG_2734c	0.22973	8.7749	0.411331	0.639661	22914	789	445	Rv2721c	-	transmembrane alanine and glycine rich protein
BCG_2390c	-0.21966	7.65117	0.411631	0.639752	12897	340	175	Rv2376c	cfp2	low molecular weight antigen cfp2
BCG_2168c	-0.221681	7.24081	0.411905	0.639804	9700	251	134	Rv2151c	ftsQ	cell division protein ftsQ
BCG_1337	0.256117	7.84626	0.412285	0.639992	11882	352	272	Rv1278	-	hypothetical protein
BCG_1494	0.242346	7.21435	0.412509	0.639992	7724	244	166	Rv1433	-	hypothetical protein
BCG_1283	0.227329	9.65294	0.413049	0.640201	42147	1452	815	Rv1223	htrA	serine protease htrA
BCG_2857c	-0.217838	8.10454	0.413126	0.640201	17667	484	230	Rv2837c	-	hypothetical protein
BCG_2597	-0.224295	6.97926	0.413712	0.640735	8105	222	104	Rv2574	-	hypothetical protein
BCG_0387	0.252329	7.84857	0.413968	0.640757	11958	490	195	Rv0348	-	transcriptional regulatory protein
BCG_1915	-0.227223	7.01668	0.414732	0.641566	8310	205	120	Rv1878	glnA3	glutamine synthetase glnA3
BCG_0266c	0.231189	7.43668	0.417887	0.64474	9073	324	170	Rv0229c	-	hypothetical protein
BCG_0681c	0.246419	8.30036	0.418	0.64474	16387	665	269	Rv0634c	-	glyoxalase II
BCG_1119	0.257892	7.07368	0.417423	0.64474	6986	290	112	Rv1061	-	hypothetical protein
BCG_1393	-0.213274	8.62225	0.417117	0.64474	25242	653	353	Rv1331	clpS	ATP-dependent Clp protease adaptor protein ClpS
BCG_2876	-0.216582	8.18113	0.417957	0.64474	18625	519	238	Rv2856	nicT	nickel-transport integral membrane protein nicT
BCG_1698	-0.217724	7.49568	0.418444	0.645051	11573	316	151	Rv1659	argH	argininosuccinate lyase
BCG_0718c	-0.21526	8.90666	0.421808	0.64633	30799	873	387	Rv0669c	-	hydrolase
BCG_0758	-0.240562	9.04745	0.421059	0.64633	34340	1059	368	Rv0708	rplP	50S ribosomal protein L16
BCG_1281	-0.208641	9.90488	0.421021	0.64633	61346	1604	854	Rv1221	sigE	RNA polymerase sigma factor SigE
BCG_1366	-0.208649	9.72232	0.421542	0.64633	54050	1414	752	Rv1306	atpF	F0F1 ATP synthase subunit B
BCG_1376	0.226814	8.26896	0.422198	0.64633	16173	585	297	Rv1315	murA	UDP-N-acetylglucosamine 1-carboxyvinyltransferase
BCG_1417c	-0.216053	8.22341	0.421962	0.64633	19178	542	241	Rv1355c	moeY	hypothetical protein
BCG_2218c	0.22433	9.36312	0.421126	0.64633	34528	1175	673	Rv2202c	adoK	adenosine kinase
BCG_2553c	-0.231552	8.51861	0.420966	0.64633	23704	715	266	Rv2531c	-	amino acid decarboxylase
BCG_2974	0.235143	8.84091	0.421258	0.64633	23944	935	407	Rv2953	-	hypothetical protein
BCG_3176	0.230973	8.49714	0.421102	0.64633	18909	715	332	Rv3153	nuoI	NADH dehydrogenase subunit I
BCG_3283	0.232083	7.61887	0.421831	0.64633	10294	385	183	Rv3254	-	hypothetical protein
BCG_3906c	-0.213684	8.63344	0.420655	0.64633	25435	634	369	Rv3843c	-	hypothetical protein
BCG_1982c	-0.225709	6.59898	0.423234	0.647544	6211	158	87	Rv1943c	-	hypothetical protein
BCG_1730	-0.219604	6.77543	0.424001	0.647678	7021	195	89	Rv1692	-	phosphatase
BCG_2450c	0.246962	9.72384	0.424055	0.647678	43875	1824	701	Rv2431c	PE25	PE family protein
BCG_3553	0.233462	8.7554	0.423751	0.647678	22586	878	385	Rv3489	-	hypothetical protein
BCG_2565	-0.215074	8.91237	0.424481	0.647957	30920	883	385	Rv2543	lppA	lipoprotein lppA
BCG_1063	-0.211338	9.81976	0.425015	0.648025	57915	1628	741	Rv1006	-	hypothetical protein
BCG_2898	0.240064	7.71329	0.424892	0.648025	10921	335	239	Rv2876	-	hypothetical protein
BCG_1964	-0.216095	8.6869	0.425808	0.648863	26416	628	399	Rv1925	fadD31	fatty-acid--CoA ligase
BCG_2958	0.244019	9.53398	0.426597	0.649692	38525	1589	619	Rv2936	drrA	daunorubicin-DIM-transport ATP-binding protein ABC transporter drrA
BCG_0091	0.226818	9.48592	0.427722	0.651031	37569	1431	651	Rv0060	-	hypothetical protein
BCG_0335c	-0.211674	7.65363	0.428478	0.651434	12878	346	173	Rv0295c	-	hypothetical protein
BCG_3938c	-0.214359	8.72242	0.428339	0.651434	27056	646	408	Rv3883c	-	protease
BCG_0945c	0.248632	8.09602	0.428988	0.651836	14214	591	226	Rv0893c	-	hypothetical protein
BCG_1414	0.238638	7.00412	0.430804	0.654221	6715	260	115	Rv1352	-	hypothetical protein
BCG_0961	0.248969	8.11967	0.431533	0.654846	14446	604	228	Rv0909	-	hypothetical protein
BCG_1855	-0.230182	6.84921	0.43171	0.654846	7394	170	114	Rv1820	ilvG	hypothetical protein
BCG_0531	-0.205264	10.1579	0.43222	0.655245	72993	1824	1067	Rv0490	senX3	two component sensor histidine kinase senX3
BCG_1955c	0.221426	8.0231	0.433144	0.656271	13670	470	263	Rv1917c	PPE34	PPE family protein
BCG_2749c	-0.224312	6.69172	0.433524	0.656473	6614	160	98	Rv2736c	recX	recombination regulator RecX
BCG_0074c	0.231748	7.26009	0.434351	0.657314	8037	305	140	Rv0043c	-	GntR family transcriptional regulator
BCG_0566c	0.234476	7.07414	0.434824	0.657314	7061	272	121	Rv0523c	-	hypothetical protein
BCG_3731c	-0.213386	6.98177	0.434722	0.657314	8073	212	111	Rv3673c	-	membrane-anchored thioredoxin-like protein
BCG_0539	0.229394	7.65334	0.435403	0.65772	10532	331	223	Rv0497	-	hypothetical protein
BCG_0929	0.242806	7.58291	0.435587	0.65772	9964	295	225	Rv0877	-	hypothetical protein
BCG_3528	0.230001	6.74844	0.435934	0.657869	5644	204	104	Rv3463	-	hypothetical protein
BCG_1597	-0.210833	7.6652	0.436569	0.658417	12988	369	163	Rv1544	-	ketoacyl reductase
BCG_2949c	0.217671	8.71106	0.436794	0.658417	22051	756	423	Rv2927c	-	hypothetical protein
BCG_2693	-0.202622	8.98405	0.439415	0.661992	32295	829	462	Rv2680	-	hypothetical protein
BCG_2968c	-0.19934	11.011	0.439993	0.662486	131559	3409	1872	Rv2946c	pks1	polyketide synthase pks1
BCG_1169c	0.224756	7.95751	0.441025	0.663288	13058	495	226	Rv1109c	-	hypothetical protein
BCG_1378c	-0.212983	7.167	0.440957	0.663288	9172	228	134	Rv1317c	alkA	ada regulatory protein alkA
BCG_3785	-0.205887	8.67628	0.441427	0.663517	26143	743	332	Rv3725	-	oxidoreductase
BCG_2310	0.227503	6.79707	0.441728	0.663593	5843	210	108	Rv2294	-	aminotransferase
BCG_3950c	0.249964	8.27186	0.44218	0.663895	16041	685	246	Rv3894c	-	hypothetical protein
BCG_1168c	-0.203683	7.92615	0.442931	0.664647	15506	413	213	Rv1108c	xseA	exodeoxyribonuclease VII large subunit
BCG_1368	-0.199304	10.25	0.443405	0.664908	77627	2125	1043	Rv1308	atpA	F0F1 ATP synthase subunit alpha
BCG_3726c	0.228459	7.66136	0.443606	0.664908	10594	326	228	Rv3668c	-	protease
BCG_0308	0.215013	8.41084	0.44389	0.664958	17936	620	340	Rv0270	fadD2	acyl-CoA synthetase
BCG_1008	-0.203349	8.87084	0.444206	0.665055	29856	739	442	Rv0954	-	hypothetical protein
BCG_2114c	0.212834	9.34728	0.445061	0.66596	34350	1220	631	Rv2094c	tatA	twin arginine translocase A
BCG_3132c	0.222557	7.03033	0.445539	0.666299	6867	222	141	Rv3107c	agpS	alkyldihydroxyacetonephosphate synthase agpS
BCG_1354	-0.198618	8.96833	0.446755	0.667233	31897	849	442	Rv1294	thrA	homoserine dehydrogenase
BCG_2275c	-0.210635	6.84903	0.446857	0.667233	7361	204	95	Rv2257c	-	hypothetical protein
BCG_2630c	0.215565	7.8613	0.446918	0.667233	12257	423	233	Rv2605c	tesB2	acyl-CoA thioesterase II tesB2
BCG_1858	0.21637	7.74939	0.447363	0.667522	11339	391	216	Rv1823	-	hypothetical protein
BCG_1810	-0.224154	6.80495	0.448318	0.66782	7191	224	76	Rv1777	cyp144	cytochrome p450 144 CYP144
BCG_1883	-0.20129	8.27838	0.448261	0.66782	19773	505	285	Rv1847	-	hypothetical protein
BCG_2111c	0.214558	8.48161	0.447998	0.66782	18834	624	372	Rv2091c	-	hypothetical protein
BCG_2796c	-0.248619	8.17576	0.448658	0.667952	18817	616	178	Rv2779c	-	lrp/asnC family transcriptional regulator
BCG_2259	0.21986	7.29553	0.449405	0.668688	8276	298	151	Rv2242	-	hypothetical protein
BCG_2606c	-0.196483	9.53475	0.450031	0.669244	47211	1279	644	Rv2583c	relA	GTP pyrophosphokinase relA
BCG_0352	0.221547	7.13004	0.450896	0.66978	7380	274	130	Rv0312	-	hypothetical protein
BCG_3069	0.21252	9.84569	0.450786	0.66978	48507	1585	966	Rv3045	adhC	NADP-dependent alcohol dehydrogenase adhC
BCG_0520c	0.210343	8.82844	0.452508	0.671445	24009	848	442	Rv0479c	-	hypothetical protein
BCG_0784	-0.198044	8.22281	0.452891	0.671445	19006	505	264	Rv0734	mapA	methionine aminopeptidase
BCG_1114	-0.207284	6.75697	0.453029	0.671445	6884	180	96	Rv1056	-	hypothetical protein
BCG_2948c	-0.209285	8.41028	0.45254	0.671445	21729	503	339	Rv2926c	-	hypothetical protein
BCG_0090	-0.204258	7.50094	0.45603	0.674153	11558	336	142	Rv0059	-	hypothetical protein
BCG_1482	-0.198406	8.34303	0.456127	0.674153	20677	583	268	Rv1421	-	hypothetical protein
BCG_2794c	0.214637	8.5114	0.455786	0.674153	19221	613	393	Rv2777c	-	hypothetical protein
BCG_3268c	0.211994	7.52593	0.455768	0.674153	9733	331	187	Rv3239c	-	transmembrane transport protein
BCG_3915	-0.200401	7.51344	0.455968	0.674153	11620	305	163	Rv3852	hns	histone-like protein hns
BCG_2768c	-0.195693	8.56363	0.457626	0.675993	24064	665	321	Rv2752c	-	hypothetical protein
BCG_0632	0.220629	7.55851	0.458392	0.676747	9931	379	169	Rv0587	yrbE2A	integral membrane protein YrbE2a
BCG_2419c	0.236505	7.0879	0.459048	0.677069	7126	289	114	Rv2403c	lppR	lipoprotein lppR
BCG_2916c	-0.204314	7.62808	0.459121	0.677069	12591	306	190	Rv2895c	viuB	mycobactin utilization protein viuB
BCG_2100c	0.207638	8.3405	0.461037	0.67914	17147	601	317	Rv2081c	-	hypothetical protein
BCG_2234	-0.195288	8.00175	0.460854	0.67914	16284	438	224	Rv2218	lipA	lipoyl synthase
BCG_2312	-0.20308	7.54743	0.462291	0.68061	11933	352	144	Rv2296	-	haloalkane dehalogenase
BCG_0872	0.210928	7.4793	0.462906	0.681137	9437	338	171	Rv0820	phoTa	phosphate-transport ATP-binding protein ABC transporter phoTa
BCG_1578c	0.221947	7.21873	0.463706	0.681557	7850	304	131	Rv1526c	-	glycosyltransferase
BCG_3292	-0.195807	7.71742	0.463545	0.681557	13364	352	188	Rv3263	-	DNA methylase
BCG_1178	-0.192246	8.23329	0.465966	0.683366	19101	519	261	Rv1117	-	hypothetical protein
BCG_1816	0.201806	10.6171	0.465762	0.683366	83233	2863	1556	Rv1784	-	hypothetical protein
BCG_2217	-0.192872	8.48802	0.465284	0.683366	22789	586	330	Rv2201	asnB	asparagine synthetase AsnB
BCG_2277	-0.197956	7.5265	0.465665	0.683366	11731	337	148	Rv2259	adhE2	zinc-dependent alcohol dehydrogenase AdhE2
BCG_0066	0.210711	6.9855	0.467944	0.683998	6702	229	128	Rv0035	fadD34	fatty-acid-CoA ligase
BCG_0981	0.205094	9.45306	0.467719	0.683998	37106	1360	651	Rv0929	pstC2	phosphate-transport integral membrane ABC transporter pstC2
BCG_2296	0.20448	9.36142	0.467788	0.683998	34814	1140	685	Rv2281	pitB	phosphate-transport permease PitB
BCG_2795c	0.205347	8.2359	0.467049	0.683998	15967	560	294	Rv2778c	-	hypothetical protein
BCG_3763c	-0.198468	7.68711	0.466929	0.683998	13089	325	195	Rv3704c	gshA	glutamate--cysteine ligase
BCG_3874	0.205675	7.99651	0.467338	0.683998	13523	464	255	Rv3812	PE_PGRS62	PE-PGRS family protein
BCG_1715	-0.191288	8.27456	0.468298	0.684137	19650	539	266	Rv1677	dsbF	lipoprotein dsbF
BCG_1096c	0.202548	8.77057	0.469301	0.68485	23148	795	434	Rv1038c	esxJ	ESAT-6 like protein 2
BCG_2213c	-0.195434	7.64753	0.469119	0.68485	12722	325	185	Rv2197c	-	hypothetical protein
BCG_0747	-0.194615	7.85173	0.470042	0.684851	14681	421	187	Rv0698	-	hypothetical protein
BCG_1598	-0.196201	6.89263	0.4699	0.684851	7541	210	99	Rv1545	-	hypothetical protein
BCG_2706c	-0.192979	7.76418	0.470077	0.684851	13787	361	196	Rv2693c	-	integral membrane alanine and leucine rich protein
BCG_1741c	0.205886	9.06897	0.470791	0.685461	28431	1055	492	Rv1703c	-	catechol-o-methyltransferase
BCG_3168	-0.193778	8.17833	0.471012	0.685461	18410	530	234	Rv3145	nuoA	NADH dehydrogenase subunit A
BCG_0289c	0.213693	7.17805	0.472719	0.686815	7635	238	160	Rv0251c	hsp	heat shock protein hsp
BCG_1183	0.210418	7.42694	0.472601	0.686815	9109	338	158	Rv1122	gnd2	6-phosphogluconate dehydrogenase
BCG_3012	-0.196966	6.65835	0.472307	0.686815	6410	180	83	Rv2991	-	hypothetical protein
BCG_0985c	-0.188555	10.3923	0.473237	0.687192	85279	2421	1117	Rv0932c	pstS2	periplasmic phosphate-binding lipoprotein pstS2
BCG_0386	0.208871	6.94065	0.47469	0.687833	6503	222	124	Rv0347	-	hypothetical protein
BCG_1379c	-0.209086	6.95519	0.474845	0.687833	7891	183	124	Rv1318c	-	adenylate cyclase
BCG_1539	-0.192207	8.15259	0.474787	0.687833	18042	451	269	Rv1477	-	invasion protein
BCG_2414c	0.215763	7.77663	0.474672	0.687833	11576	450	191	Rv2399c	cysT	sulfate-transport integral membrane protein ABC transporter cysT
BCG_2539c	-0.203142	8.4353	0.474976	0.687833	22049	499	353	Rv2518c	lppS	lipoprotein lppS
BCG_1925c	-0.201217	8.41613	0.477701	0.691403	21790	665	253	Rv1888c	-	hypothetical protein
BCG_0341	-0.213537	7.50098	0.478023	0.691491	11609	370	122	Rv0301	-	hypothetical protein
BCG_3086c	-0.202079	6.79582	0.478995	0.69252	7079	217	80	Rv3061c	fadE22	acyl-CoA dehydrogenase fadE22
BCG_0207	0.202803	9.43237	0.479685	0.692833	36622	1372	624	Rv0170	mce1B	MCE-family protein mce1B
BCG_1002c	0.201875	7.61796	0.479734	0.692833	10428	364	192	Rv0948c	-	hypothetical protein
BCG_2560c	-0.194451	6.89396	0.480312	0.693291	7531	197	107	Rv2538c	aroB	3-dehydroquinate synthase
BCG_1705c	0.205097	8.16429	0.480884	0.693739	15180	475	312	Rv1666c	cyp139	cytochrome P450 139 CYP139
BCG_3973	-0.18391	9.50468	0.481232	0.693863	45967	1179	675	Rv3915	-	hydrolase
BCG_1768c	0.226463	7.87068	0.482007	0.694603	12294	509	189	Rv1729c	-	hypothetical protein
BCG_2646c	0.227506	7.78193	0.482374	0.694755	11557	480	177	Rv2619c	-	hypothetical protein
BCG_0544	0.205304	9.53927	0.483008	0.694913	39392	1514	653	Rv0501	galE2	udp-glucose 4-epimerase galE2
BCG_2542	-0.197228	6.8723	0.482823	0.694913	7420	186	110	Rv2521	bcp	bacterioferritin comigratory protein bcp
BCG_1647	-0.184784	8.13783	0.48376	0.695618	17815	479	249	Rv1609	trpE	anthranilate synthase component I
BCG_2726	-0.186102	8.54043	0.484328	0.696058	23559	594	351	Rv2713	sthA	soluble pyridine nucleotide transhydrogenase
BCG_0395c	-0.187627	7.40572	0.48533	0.69712	10725	287	150	Rv0357c	purA	adenylosuccinate synthetase
BCG_3487c	-0.185726	9.45694	0.485944	0.697625	44496	1090	680	Rv3417c	groEL	chaperonin GroEL
BCG_1372	-0.189126	7.96941	0.486757	0.698036	15896	467	198	Rv1312	-	hypothetical protein
BCG_3692c	0.200083	8.14081	0.486711	0.698036	14973	477	301	Rv3634c	galE1	UDP-glucose 4-epimerase
BCG_2859c	-0.179636	10.3453	0.487045	0.698071	82216	2250	1137	Rv2839c	infB	translation initiation factor IF-2
BCG_1498	0.196522	8.50822	0.487516	0.698369	19365	690	346	Rv1437	pgk	phosphoglycerate kinase
BCG_3832c	-0.189462	6.98696	0.488046	0.698751	8032	228	104	Rv3771c	-	hypothetical protein
BCG_0577c	-0.185501	7.54682	0.488524	0.699059	11819	316	166	Rv0533c	fabH	3-oxoacyl-ACP synthase
BCG_0962	-0.182592	8.08002	0.489318	0.699818	17098	461	239	Rv0910	-	hypothetical protein
BCG_0624	-0.191185	7.15087	0.489714	0.700006	8988	229	132	Rv0579	-	hypothetical protein
BCG_2055	-0.197746	6.725	0.490319	0.700494	6695	165	101	Rv2036	-	hypothetical protein
BCG_0537c	-0.187446	7.33836	0.491185	0.700989	10225	262	150	Rv0495c	-	hypothetical protein
BCG_3274c	0.197675	9.40957	0.491458	0.700989	36108	1135	730	Rv3245c	mtrB	two component sensory transduction histidine kinase mtrB
BCG_3366c	0.21141	8.47883	0.491218	0.700989	18854	751	300	Rv3301c	phoY1_2	phosphate-transport system transcriptional regulatory protein phoU 1 phoY1
BCG_3173	-0.180505	9.31801	0.492107	0.701266	40346	1144	535	Rv3150	nuoF	NADH dehydrogenase I subunit F
BCG_3792	-0.186612	7.26728	0.492181	0.701266	9733	256	139	Rv3732	-	hypothetical protein
BCG_2543c	-0.187449	7.06593	0.492733	0.701299	8469	229	117	Rv2522c	-	hypothetical protein
BCG_2603c	-0.18834	7.30595	0.492526	0.701299	9998	252	149	Rv2580c	hisS	histidyl-tRNA synthetase
BCG_2229	-0.18265	8.15771	0.493386	0.701475	18035	462	266	Rv2213	pepB	leucyl aminopeptidase
BCG_3454c	-0.1956	6.59471	0.493139	0.701475	6110	153	91	Rv3385c	-	hypothetical protein
BCG_0258	0.193942	8.2168	0.494868	0.70283	15846	561	284	Rv0221	-	hypothetical protein
BCG_2314	-0.184306	7.51877	0.494798	0.70283	11579	301	168	Rv2298	-	hypothetical protein
BCG_3495	0.238749	9.83781	0.496161	0.704289	47663	2127	673	Rv3425	PPE57	PPE family protein
BCG_0543	0.207638	7.78363	0.49686	0.704904	11678	456	189	Rv0500A	-	hypothetical protein
BCG_1862	0.188822	9.76684	0.497431	0.705222	46462	1569	869	Rv1827	cfp17	hypothetical protein
BCG_2618	0.196301	7.05516	0.497616	0.705222	7081	241	133	Rv2595	-	hypothetical protein
BCG_2793c	0.208865	7.0965	0.49851	0.706111	7229	211	159	Rv2776c	-	oxidoreductase
BCG_1116	0.197908	6.97625	0.49897	0.706387	6694	218	132	Rv1058	fadD14	long-chain-fatty-acid--CoA ligase
BCG_0679c	-0.176029	9.10517	0.499356	0.706556	34723	915	502	Rv0632c	echA3	enoyl-CoA hydratase
BCG_2704	-0.187181	7.52345	0.499749	0.706735	11621	285	178	Rv2691	ceoB	TRK system potassium uptake protein ceoB
BCG_0049c	0.191083	8.79982	0.501358	0.708633	23762	858	415	Rv0019c	-	hypothetical protein
BCG_1537c	-0.175351	9.24239	0.50203	0.709205	38195	1071	517	Rv1475c	acn	aconitate hydratase
BCG_1678c	0.193887	6.87574	0.503879	0.711438	6257	205	122	Rv1639c	-	hypothetical protein
BCG_2699c	-0.196815	6.59711	0.50492	0.712528	6153	197	65	Rv2686c	-	antibiotic ABC transporter integral membrane protein
BCG_3689	0.195917	6.96298	0.505388	0.712809	6651	236	119	Rv3631	-	transferase
BCG_2858c	-0.179088	8.13983	0.505761	0.712957	17812	521	227	Rv2838c	rbfA	ribosome-binding factor A
BCG_2746c	-0.19317	7.80086	0.506701	0.713652	14122	319	230	Rv2733c	-	(dimethylallyl)adenosine tRNA methylthiotransferase
BCG_3863c	-0.172641	9.5087	0.506792	0.713652	45886	1279	628	Rv3801c	fadD32	long-chain-fatty-acid--CoA ligase
BCG_0478c	-0.203253	7.34001	0.507123	0.713738	10288	222	172	Rv0439c	-	short chain dehydrogenase
BCG_0992	-0.176889	7.80095	0.507407	0.713759	14045	370	203	Rv0938	-	ATP-dependent DNA ligase
BCG_2686	0.188671	7.77451	0.50785	0.714004	11691	398	217	Rv2673	-	hypothetical protein
BCG_1487c	-0.181559	7.12732	0.508935	0.715151	8832	264	108	Rv1426c	lipO	esterase lipO
BCG_1785	-0.183839	7.42468	0.510013	0.715906	10834	267	166	Rv1746	pknF	anchored-membrane serine/threonine-protein kinase pknF
BCG_3683c	-0.187073	6.84097	0.509834	0.715906	7226	179	110	Rv3625c	mesJ	cell cycle protein mesJ
BCG_3273c	0.188524	8.56816	0.510294	0.715923	20244	642	402	Rv3244c	lpqB	lipoprotein LpqB
BCG_1636c	-0.174859	7.62066	0.511658	0.716665	12389	341	171	Rv1598c	-	hypothetical protein
BCG_2378c	-0.18086	7.91567	0.511621	0.716665	15262	460	186	Rv2364c	era	GTP-binding protein Era
BCG_2585	0.186049	8.1358	0.51137	0.716665	15034	517	275	Rv2563	-	glutamine-transport transmembrane protein ABC transporter
BCG_2984	-0.179291	7.21519	0.511903	0.716665	9378	279	116	Rv2963	-	integral membrane protein
BCG_0353	-0.172524	9.05556	0.513092	0.717238	33488	851	504	Rv0313	-	hypothetical protein
BCG_0712	-0.170002	9.41961	0.513026	0.717238	43086	1199	593	Rv0663	atsD	arylsulfatase atsD
BCG_1357	-0.251677	11.2277	0.513223	0.717238	156421	5520	1282	Rv1297	rho	transcription termination factor Rho
BCG_1939c	-0.171588	8.33325	0.513394	0.717238	20290	558	282	Rv1900c	lipJ	lignin peroxidase lipJ
BCG_3350	-0.186093	7.3974	0.513867	0.717521	10635	251	169	Rv3227	aroA_2	3-phosphoshikimate 1-carboxyvinyltransferase
BCG_3107c	-0.227419	8.26379	0.514644	0.71785	19783	352	360	Rv3082c	virS	virulence-regulating transcriptional regulator VirS
BCG_3939c	0.230981	8.89668	0.5144	0.71785	24936	1108	348	Rv3884c	-	hypothetical protein
BCG_0980	-0.169239	10.8287	0.515253	0.718322	114429	3247	1544	Rv0928	pstS3	periplasmic phosphate-binding lipoprotein pstS3
BCG_1170	-0.173162	8.56362	0.516376	0.719401	23805	600	361	Rv1110	ispH	4-hydroxy-3-methylbut-2-enyl diphosphate reductase
BCG_1686	0.191578	6.91348	0.516569	0.719401	6425	202	130	Rv1647	-	hypothetical protein
BCG_0861	-0.172869	9.12967	0.517267	0.719575	35256	873	543	Rv0809	purM	phosphoribosylaminoimidazole synthetase
BCG_0898c	-0.175786	7.10932	0.517256	0.719575	8684	235	122	Rv0846c	-	oxidase
BCG_0988	0.194603	7.21734	0.517508	0.719575	7941	295	134	Rv0934	pstS1	periplasmic phosphate-binding lipoprotein pstS1
BCG_1515c	-0.183638	7.65173	0.517935	0.719791	12681	299	202	Rv1454c	qor	quinone reductase qor
BCG_1993c	0.186543	7.15671	0.521804	0.723851	7623	243	151	Rv1954c	-	hypothetical protein
BCG_2032c	-0.181337	7.73466	0.521948	0.723851	13421	317	214	Rv2015c	-	hypothetical protein
BCG_2309c	-0.176227	6.99356	0.521682	0.723851	8013	216	113	Rv2293c	-	hypothetical protein
BCG_3336	-0.174043	7.75063	0.521224	0.723851	13568	402	171	Rv3216	-	acetyltransferase
BCG_1910	-0.178772	6.88166	0.522242	0.723881	7414	192	109	Rv1874	-	hypothetical protein
BCG_1847c	-0.206123	6.78433	0.522877	0.724216	6990	146	120	Rv1813c	-	hypothetical protein
BCG_1893	0.234673	7.75896	0.523206	0.724216	11332	510	154	Rv1857	modA	molybdate-binding lipoprotein modA
BCG_2141c	0.178227	9.88256	0.523303	0.724216	50605	1767	901	Rv2124c	metH	5-methyltetrahydrofolate--homocystein methyltransferase MetH
BCG_0125	-0.178088	7.99214	0.524882	0.724706	16031	381	255	Rv0092	ctpA	cation transporter p-type atpase A ctpA
BCG_0772	0.216006	8.03953	0.524928	0.724706	13884	591	201	Rv0722	rpmD	50S ribosomal protein L30
BCG_1868c	-0.177477	6.74945	0.524965	0.724706	6783	208	80	Rv1833c	-	haloalkane dehalogenase
BCG_3129c	0.180373	8.08794	0.525023	0.724706	14583	499	266	Rv3104c	-	hypothetical protein
BCG_3782c	0.187483	9.35547	0.523999	0.724706	34982	1329	572	Rv3722c	-	hypothetical protein
BCG_0177c	0.183366	7.5013	0.525326	0.724747	9694	314	188	Rv0141c	-	hypothetical protein
BCG_0865c	0.182227	7.75566	0.526885	0.726521	11581	408	205	Rv0813c	-	hypothetical protein
BCG_1245	0.215745	8.23366	0.528219	0.726849	15880	680	228	Rv1183	mmpL10	transmembrane transport protein mmpL10
BCG_1369	-0.172831	9.70153	0.527963	0.726849	52471	1589	649	Rv1309	atpG	F0F1 ATP synthase subunit gamma
BCG_1987c	-0.16793	7.44722	0.528011	0.726849	10952	306	150	Rv1948c	-	hypothetical protein
BCG_3898	-0.179739	7.22284	0.5278	0.726849	9395	228	147	Rv3835	-	hypothetical protein
BCG_0339	-0.174299	7.7991	0.528973	0.726874	14037	428	170	Rv0299	-	hypothetical protein
BCG_1129c	0.178775	8.08712	0.528738	0.726874	14580	482	275	Rv1071c	echA9	3-hydroxyisobutyryl-CoA hydrolase
BCG_1666c	0.184992	7.4317	0.529333	0.726874	9225	284	188	Rv1628c	-	hypothetical protein
BCG_2126c	-0.168717	8.92729	0.529083	0.726874	30617	906	392	Rv2109c	prcA	proteasome subunit alpha PrcA
BCG_3477	0.182632	7.14591	0.529623	0.726896	7592	263	137	Rv3407	-	hypothetical protein
BCG_3374c	-0.164674	8.19052	0.531295	0.728814	18317	497	261	Rv3309c	upp	uracil phosphoribosyltransferase
BCG_0634	0.203407	7.75822	0.53306	0.729921	11500	470	173	Rv0589	mce2A	mce-family protein mce2A
BCG_1396	0.178754	7.61449	0.533203	0.729921	10518	364	189	Rv1334	-	hypothetical protein
BCG_2311	-0.181419	7.87726	0.532642	0.729921	14867	473	167	Rv2295	-	hypothetical protein
BCG_2818	-0.171177	7.6676	0.532817	0.729921	12760	319	196	Rv2800	-	hydrolase
BCG_3185c	-0.167979	7.03108	0.533988	0.730619	8208	238	107	Rv3161c	-	dioxygenase
BCG_1159c	0.184246	7.1151	0.5344	0.730805	7410	225	153	Rv1099c	glpX	fructose 1,6-bisphosphatase II
BCG_0538	-0.163037	8.33352	0.535353	0.73167	20210	539	294	Rv0496	-	hypothetical protein
BCG_1898	-0.176853	8.00118	0.535584	0.73167	16121	374	262	Rv1862	adhA	alcohol dehydrogenase adhA
BCG_0363c	-0.178443	6.82448	0.536512	0.732561	7115	174	111	Rv0323c	-	hypothetical protein
BCG_1246c	-0.170133	7.60994	0.537312	0.732898	12288	374	150	Rv1184c	-	hypothetical protein
BCG_2614	0.179692	6.8724	0.537036	0.732898	6282	201	123	Rv2591	PE_PGRS44	PE-PGRS family protein
BCG_3074c	0.203382	8.97586	0.537884	0.733303	26696	1115	392	Rv3050c	-	AsnC family transcriptional regulator
BCG_1645	-0.161869	8.07243	0.53886	0.734074	16860	470	234	Rv1607	chaA	ionic transporter integral membrane protein chaA
BCG_3286c	-0.161134	9.12158	0.539004	0.734074	34885	901	525	Rv3257c	manB	phosphomannomutase
BCG_1345	-0.161749	8.50127	0.540487	0.735717	22711	657	302	Rv1286	cysN	bifunctional sulfate adenylyltransferase subunit 1/adenylylsulfate kinase
BCG_2988c	0.172323	8.53302	0.541098	0.73617	19922	675	363	Rv2967c	pca	pyruvate carboxylase
BCG_3417c	0.180574	11.8837	0.542042	0.736699	202296	7772	3235	Rv3347c	PPE55a	PPE family protein
BCG_3778c	0.181491	7.0813	0.541937	0.736699	7269	260	126	Rv3718c	-	hypothetical protein
BCG_3815c	0.195336	6.91261	0.542624	0.737112	6436	250	102	Rv3756c	proZ	osmoprotectant (glycine betaine/carnitine/choline/l-proline) transport integral membrane protein ABC transporter proZ
BCG_1257	0.171256	8.82067	0.543119	0.73735	24321	798	457	Rv1197	esxK	ESAT-6 like protein 3
BCG_2346c	-0.166004	7.09676	0.543354	0.73735	8573	234	121	Rv2325c	-	hypothetical protein
BCG_1801	0.173224	7.69821	0.545474	0.739469	11172	380	203	Rv1760	-	hypothetical protein
BCG_2990c	0.173231	8.62178	0.545212	0.739469	21186	758	364	Rv2969c	-	membrane or hypothetical protein
BCG_1588	0.174008	9.1246	0.545834	0.73958	30002	1096	504	Rv1536	ileS	isoleucyl-tRNA synthetase
BCG_2989c	0.17262	7.63715	0.547671	0.741647	10714	367	193	Rv2968c	-	integral membrane protein
BCG_3342c	0.16771	9.96864	0.547918	0.741647	53984	1857	962	Rv3221A	-	anti-sigma factor
BCG_0775c	0.17052	8.32182	0.549238	0.742798	17231	600	304	Rv0725c	-	hypothetical protein
BCG_1671	-0.157619	8.28481	0.549329	0.742798	19506	557	265	Rv1633	uvrB	excinuclease ABC subunit B
BCG_3799c	0.184243	8.15217	0.54976	0.743002	15236	591	240	Rv3740c	-	hypothetical protein
BCG_0446	0.169746	8.06098	0.551043	0.744357	14378	468	272	Rv0407	fgd1	glucose-6-phosphate dehydrogenase
BCG_1695	0.173806	7.64301	0.551538	0.74453	10737	333	214	Rv1656	argF	ornithine carbamoyltransferase
BCG_3087	-0.162387	7.10505	0.551732	0.74453	8601	225	128	Rv3062	ligB	ATP-dependent DNA ligase
BCG_2120	-0.15414	9.55336	0.553744	0.746865	46926	1224	706	Rv2101	helZ	helicase helZ
BCG_3659	-0.174588	6.97728	0.55419	0.747087	7897	186	128	Rv3594	-	hypothetical protein
BCG_0220	-0.159261	7.08626	0.554923	0.747694	8488	235	119	Rv0183	-	lysophospholipase
BCG_0720	0.172442	7.43042	0.555737	0.747698	9292	329	161	Rv0671	lpqP	lipoprotein lpqP
BCG_2062c	0.168939	7.83576	0.555581	0.747698	12315	423	220	Rv2043c	pncA	pyrazinamidase/nicotinamidas pncA
BCG_2842c	0.170166	7.25166	0.555771	0.747698	8209	270	154	Rv2823c	-	hypothetical protein
BCG_3036c	-0.169946	7.06616	0.556076	0.747729	8387	202	134	Rv3014c	ligA	NAD-dependent DNA ligase LigA
BCG_0631	-0.15471	8.19623	0.557433	0.748416	18305	489	269	Rv0586	-	GntR family transcriptional regulator
BCG_2199c	-0.153955	8.90109	0.557195	0.748416	29842	779	449	Rv2184c	-	hypothetical protein
BCG_3508c	0.183499	8.01555	0.556945	0.748416	13830	391	300	Rv3442c	rpsI	30S ribosomal protein S9
BCG_3857	-0.152397	9.12586	0.558067	0.748888	34875	991	481	Rv3795	embB	integral membrane indolylacetylinositol arabinosyltransferase embB
BCG_0688	-0.175282	10.0504	0.558446	0.749017	66902	2174	745	Rv0639	nusG	transcription antitermination protein NusG
BCG_0037	-0.161518	8.59175	0.559593	0.750118	24189	748	295	Rv0007	-	hypothetical protein
BCG_0105	-0.160576	6.71721	0.559944	0.750118	6573	185	90	Rv0074	-	hypothetical protein
BCG_0390	-0.155636	8.27658	0.560115	0.750118	19385	575	252	Rv0351	grpE	heat shock protein GrpE
BCG_2158c	-0.157687	7.58932	0.562349	0.752731	12017	309	183	Rv2141c	-	hypothetical protein
BCG_1560	0.162627	8.65077	0.564108	0.754705	21714	729	394	Rv1497	lipL	esterase lipL
BCG_3851	-0.156067	6.63776	0.56441	0.754728	6211	179	83	Rv3789	-	hypothetical protein
BCG_3724c	0.164569	8.07999	0.564757	0.754811	14602	467	279	Rv3666c	dppA	periplasmic dipeptide-binding lipoprotein dppA
BCG_0493	0.170282	7.51925	0.566507	0.756769	9869	299	200	Rv0454	-	hypothetical protein
BCG_1792c	0.179098	7.36231	0.568692	0.759306	8847	342	138	Rv1753c	PPE24	PPE family protein
BCG_0825c	-0.149112	8.14359	0.570494	0.761164	17618	502	243	Rv0773c	ggtA	bifunctional acylase ggtA: cephalosporin acylase + gamma-glutamyltranspeptidase
BCG_1011	-0.149508	8.01193	0.570658	0.761164	16073	438	233	Rv0957	purH	bifunctional phosphoribosylaminoimidazolecarboxamide formyltransferase/IMP cyclohydrolase
BCG_3364c	-0.146457	10.1259	0.571428	0.761686	69567	1824	1052	Rv3299c	atsB_2	arylsulfatase atsB
BCG_3529	0.166275	8.643	0.571623	0.761686	21576	795	354	Rv3464	rmlB1	dTDP-glucose 4,6-dehydratase rmlB1
BCG_0850c	0.168676	7.88364	0.572102	0.761942	12743	470	209	Rv0798c	cfp29	29 kDa antigen cfp29
BCG_1333	-0.147354	8.46943	0.572812	0.762504	22069	626	307	Rv1274	lprB	lipoprotein lprB
BCG_1217	-0.146638	8.66598	0.573424	0.762554	25284	714	354	Rv1156	-	hypothetical protein
BCG_3220	-0.169487	9.7065	0.57333	0.762554	52522	1116	912	Rv3197	-	ABC transporter ATP-binding protein
BCG_3706c	0.197925	10.2872	0.574692	0.763601	66363	2879	912	Rv3648c	cspA	cold shock protein A cspA
BCG_3738	-0.14933	7.56944	0.574787	0.763601	11831	342	160	Rv3679	-	anion transporter atpase
BCG_0504c	0.160886	9.03683	0.575602	0.7643	28408	1019	478	Rv0464c	-	hypothetical protein
BCG_1037	-0.144682	9.02635	0.57649	0.765097	32434	908	460	Rv0982	mprB	two component sensor kinase mprB
[truncated: 654 more rows]

## Sheet: Induced THP-1 Pathways
Pathway Name	Pathway Id	Source Name	Organism	Pathway uploaded gene count	Genes in InnateDB for this entity	Pathway up-regulated genes count	Pathway up-regulated p-value	Pathway up-regulated p-value (corrected)	Pathway down-regulated genes count	Pathway down-regulated p-value	Pathway down-regulated p-value (corrected)	Gene Symbols	Genes (Symbol|IDBG-ID|Ensembl|Entrez|Fold Change|P-Value)
Interferon alpha/beta signaling	13074	REACTOME	9606	36	4023	23	7.5e-18	1.1689e-14	0	1	1	ADAR ; GBP2 ; HLA-B ; HLA-C ; IFI27 ; IFI35 ; IFI6 ; IFIT1 ; IFIT2 ; IFIT3 ; IFITM1 ; IFITM3 ; IFNAR1 ; IFNAR2 ; IP6K2 ; IRF1 ; IRF2 ; IRF3 ; IRF5 ; IRF7 ; IRF9 ; ISG15 ; ISG20 ; JAK1 ; MX1 ; MX2 ; OAS1 ; OAS2 ; OAS3 ; OASL ; PTPN11 ; RNASEL ; STAT1 ; STAT2 ; TYK2 ; XAF1 ;	ADAR|IDBG-102968|ENSG00000160710|103|2.055375814437866|4.249521007295698E-4 ; GBP2|IDBG-100168|ENSG00000162645|2634|4.177016258239746|1.5869841551996444E-10 ; HLA-B|IDBG-299578|ENSG00000234745|3106|1.221228837966919|0.32207098603248596 ; HLA-C|IDBG-77290|ENSG00000204525|3107|1.5101563930511475|0.04204663261771202 ; IFI27|IDBG-17962|ENSG00000165949|3429|326.6914978027344|0.0 ; IFI35|IDBG-52075|ENS…
Interferon gamma signaling	13077	REACTOME	9606	28	4023	16	1.13248e-11	8.82771e-09	0	1	1	B2M ; CD44 ; GBP1 ; GBP2 ; GBP3 ; GBP4 ; GBP5 ; HLA-B ; HLA-C ; ICAM1 ; IFI30 ; IFNGR1 ; IRF1 ; IRF2 ; IRF3 ; IRF5 ; IRF7 ; IRF9 ; JAK1 ; JAK2 ; MT2A ; OAS1 ; OAS2 ; OAS3 ; OASL ; PML ; SP100 ; STAT1 ;	B2M|IDBG-9902|ENSG00000166710|567|1.234824299812317|0.28891637921333313 ; CD44|IDBG-39556|ENSG00000026508|960|1.0442709922790527|0.8464130163192749 ; GBP1|IDBG-100165|ENSG00000117228|2633|28.2355899810791|1.6005351400442415E-15 ; GBP2|IDBG-100168|ENSG00000162645|2634|4.177016258239746|1.5869841551996444E-10 ; GBP3|IDBG-100156|ENSG00000117226|2635|3.7600908279418945|1.3276502386361244E-7 ; GBP4|ID…
RIG-I/MDA5 mediated induction of IFN-alpha/beta pathways	13017	REACTOME	9606	12	4023	8	3.87695e-07	0.000201472	0	1	1	DDX58 ; DHX58 ; HERC5 ; IFIH1 ; ISG15 ; MAVS ; NLRC5 ; NLRX1 ; RNF135 ; TRIM25 ; UBA7 ; UBE2L6 ;	DDX58|IDBG-55854|ENSG00000107201|23586|31.341819763183594|1.9932519752267668E-32 ; DHX58|IDBG-50252|ENSG00000108771|79132|4.328967571258545|5.4970344248728154E-11 ; HERC5|IDBG-29776|ENSG00000138646|51191|44.86107635498047|1.4504840404226182E-41 ; IFIH1|IDBG-73750|ENSG00000115267|64135|8.938364028930664|2.629170278299793E-14 ; ISG15|IDBG-84312|ENSG00000187608|9636|21.915904998779297|7.678614156951…
Cytosolic DNA-sensing pathway	8117	KEGG	9606	23	4023	8	0.000182165	0.0709989	0	1	1	ADAR ; AIM2 ; CASP1 ; CHUK ; DDX58 ; IKBKB ; IL1B ; IRF3 ; IRF7 ; MAVS ; NFKB1 ; NFKBIA ; POLR1C ; POLR1D ; POLR3A ; POLR3D ; PYCARD ; RELA ; RIPK1 ; RIPK3 ; TBK1 ; TMEM173 ; TREX1 ;	ADAR|IDBG-102968|ENSG00000160710|103|2.055375814437866|4.249521007295698E-4 ; AIM2|IDBG-103863|ENSG00000163568|9447|18.88083839416504|2.1750276382968578E-20 ; CASP1|IDBG-69618|ENSG00000137752|834|3.474032163619995|1.9731758982288738E-7 ; CHUK|IDBG-243385|ENSG00000213341|1147|1.4286689758300781|0.09576123207807541 ; DDX58|IDBG-55854|ENSG00000107201|23586|31.341819763183594|1.9932519752267668E-32 ;…
Cholesterol biosynthesis	13471	REACTOME	9606	14	4023	6	0.000328081	0.102296	0	1	1	CYP51A1 ; DHCR24 ; FDFT1 ; HMGCR ; HMGCS1 ; HSD17B7 ; IDI1 ; LBR ; LSS ; MSMO1 ; MVD ; MVK ; SC5DL ; SQLE ;	CYP51A1|IDBG-26219|ENSG00000001630|1595|2.1356260776519775|2.2161552624311298E-4 ; DHCR24|IDBG-99054|ENSG00000116133|1718|-1.2674555778503418|0.21108844876289368 ; FDFT1|IDBG-7593|ENSG00000079459|2222|1.8081148862838745|0.006082636769860983 ; HMGCR|IDBG-28893|ENSG00000113161|3156|2.867021322250366|7.087041353770474E-7 ; HMGCS1|IDBG-19361|ENSG00000112972|3157|3.5434441566467285|3.6068865671978756E…
Hepatitis C	10404	KEGG	9606	71	4023	14	0.000727377	0.188997	0	1	1	AKT1 ; AKT2 ; AKT3 ; BAD ; BRAF ; CD81 ; CDKN1A ; CHUK ; DDX58 ; EIF2AK1 ; EIF2AK2 ; EIF2AK3 ; EIF2AK4 ; EIF2S1 ; EIF3E ; GRB2 ; GSK3B ; IFIT1 ; IFNAR1 ; IFNAR2 ; IKBKB ; IL8 ; IRF1 ; IRF3 ; IRF7 ; IRF9 ; JAK1 ; LDLR ; MAPK1 ; MAPK14 ; MAPK8 ; MAPK9 ; MAVS ; NFKB1 ; NFKBIA ; NR1H3 ; NRAS ; OAS1 ; OAS2 ; OAS3 ; PDK1 ; PIAS1 ; PIAS2 ; PIAS4 ; PIK3CA ; PIK3CB ; PIK3CD ; PIK3CG ; PIK3R1 ; PIK3R5 ; PP…	AKT1|IDBG-22709|ENSG00000142208|207|-1.3926351070404053|0.0820908471941948 ; AKT2|IDBG-51270|ENSG00000105221|208|1.2009726762771606|0.36835479736328125 ; AKT3|IDBG-107751|ENSG00000117020|10000|-1.8574638366699219|0.001370344660244882 ; BAD|IDBG-53423|ENSG00000002330|572|-1.759750485420227|0.008570930920541286 ; BRAF|IDBG-44351|ENSG00000157764|673|1.2730814218521118|0.25565415620803833 ; CD81|IDBG…
Staphylococcus aureus infection	10357	KEGG	9606	11	4023	5	0.000776417	0.151304	0	1	1	C3 ; C3AR1 ; C5 ; C5AR1 ; CFD ; FCGR2A ; FCGR2B ; ICAM1 ; ITGAL ; ITGAM ; ITGB2 ;	C3|IDBG-21798|ENSG00000125730|718|1.1343932151794434|0.5574517846107483 ; C3AR1|IDBG-16768|ENSG00000171860|719|3.2795119285583496|6.526528864014836E-7 ; C5|IDBG-83167|ENSG00000106804|727|1.1807955503463745|0.46071183681488037 ; C5AR1|IDBG-59445|ENSG00000197405|728|2.301468849182129|0.01536447461694479 ; CFD|IDBG-13129|ENSG00000197766|1675|6.1198320388793945|2.7168195515514526E-7 ; FCGR2A|IDBG-104…
Steroid biosynthesis	596	KEGG	9606	11	4023	5	0.000776417	0.151304	0	1	1	CYP27B1 ; CYP51A1 ; DHCR24 ; FDFT1 ; HSD17B7 ; LIPA ; LSS ; MSMO1 ; SC5DL ; SOAT1 ; SQLE ;	CYP27B1|IDBG-43755|ENSG00000111012|1594|9.354767799377441|9.942886097791259E-11 ; CYP51A1|IDBG-26219|ENSG00000001630|1595|2.1356260776519775|2.2161552624311298E-4 ; DHCR24|IDBG-99054|ENSG00000116133|1718|-1.2674555778503418|0.21108844876289368 ; FDFT1|IDBG-7593|ENSG00000079459|2222|1.8081148862838745|0.006082636769860983 ; HSD17B7|IDBG-104404|ENSG00000132196|51478|2.556795120239258|9.052843233803…
Iron uptake and transport	13138	REACTOME	9606	7	4023	4	0.000955618	0.165534	0	1	1	CYBRD1 ; FLVCR1 ; FTH1 ; FTL ; HMOX1 ; HMOX2 ; SLC11A2 ;	CYBRD1|IDBG-74928|ENSG00000071967|79901|1.586312174797058|0.030127326026558876 ; FLVCR1|IDBG-106597|ENSG00000162769|28982|1.4939281940460205|0.06067012622952461 ; FTH1|IDBG-50740|ENSG00000167996|2495|2.9885916709899902|2.5631420430727303E-4 ; FTL|IDBG-61607|ENSG00000087086|2512|2.641871929168701|2.8999786081840284E-5 ; HMOX1|IDBG-5374|ENSG00000100292|3162|3.1315720081329346|1.0787771316245198E-4 …
Toxoplasmosis	10385	KEGG	9606	60	4023	12	0.00151942	0.236877	2	0.958802	1	AKT1 ; AKT2 ; AKT3 ; BAD ; BCL2L1 ; BIRC2 ; BIRC3 ; CASP3 ; CASP8 ; CD40 ; CHUK ; CYCS ; GNAI3 ; HSPA8 ; IFNGR1 ; IKBKB ; IL10RA ; IL10RB ; IRAK4 ; ITGA6 ; ITGB1 ; JAK1 ; JAK2 ; LAMA3 ; LAMA5 ; LAMB1 ; LAMB2 ; LAMB3 ; LAMB4 ; LAMC1 ; LDLR ; MAP2K3 ; MAP3K7 ; MAPK1 ; MAPK14 ; MAPK8 ; MAPK9 ; MYD88 ; NFKB1 ; NFKBIA ; PDK1 ; PIK3CA ; PIK3CB ; PIK3CD ; PIK3CG ; PIK3R1 ; PIK3R5 ; PLA2G4A ; PLA2G6 ; PP…	AKT1|IDBG-22709|ENSG00000142208|207|-1.3926351070404053|0.0820908471941948 ; AKT2|IDBG-51270|ENSG00000105221|208|1.2009726762771606|0.36835479736328125 ; AKT3|IDBG-107751|ENSG00000117020|10000|-1.8574638366699219|0.001370344660244882 ; BAD|IDBG-53423|ENSG00000002330|572|-1.759750485420227|0.008570930920541286 ; BCL2L1|IDBG-63673|ENSG00000171552|598|-1.6109440326690674|0.013211727142333984 ; BIRC2…
RIG-I-like receptor signaling pathway	5713	KEGG	9606	38	4023	9	0.00171562	0.24315	2	0.819128	1	ATG12 ; ATG5 ; AZI2 ; CASP10 ; CASP8 ; CHUK ; CYLD ; DDX3X ; DDX3Y ; DDX58 ; DHX58 ; FADD ; IFIH1 ; IKBKB ; IL8 ; IRF3 ; IRF7 ; ISG15 ; MAP3K1 ; MAP3K7 ; MAPK14 ; MAPK8 ; MAPK9 ; MAVS ; NFKB1 ; NFKBIA ; NLRX1 ; PIN1 ; RELA ; RIPK1 ; SIKE1 ; TANK ; TBK1 ; TBKBP1 ; TMEM173 ; TRAF2 ; TRAF3 ; TRIM25 ;	ATG12|IDBG-37900|ENSG00000145782|9140|1.0778485536575317|0.7220768928527832 ; ATG5|IDBG-94856|ENSG00000057663|9474|1.499477744102478|0.04707854613661766 ; AZI2|IDBG-23171|ENSG00000163512|64343|2.7795755863189697|1.6686009303157334E-6 ; CASP10|IDBG-78470|ENSG00000003400|843|4.553362846374512|8.656889094460496E-11 ; CASP8|IDBG-78534|ENSG00000064012|841|-1.0996861457824707|0.6281488537788391 ; CHUK|…
Peptide ligand-binding receptors	13249	REACTOME	9606	8	4023	4	0.00179721	0.233487	1	0.486159	1	AGT ; C3 ; C3AR1 ; C5 ; C5AR1 ; GAL ; GPR77 ; IL8 ;	AGT|IDBG-107363|ENSG00000135744|183|-5.685771942138672|1.3951617244701206E-19 ; C3|IDBG-21798|ENSG00000125730|718|1.1343932151794434|0.5574517846107483 ; C3AR1|IDBG-16768|ENSG00000171860|719|3.2795119285583496|6.526528864014836E-7 ; C5|IDBG-83167|ENSG00000106804|727|1.1807955503463745|0.46071183681488037 ; C5AR1|IDBG-59445|ENSG00000197405|728|2.301468849182129|0.01536447461694479 ; GAL|IDBG-61517…
Cytokine-cytokine receptor interaction	515	KEGG	9606	54	4023	11	0.00203192	0.243674	5	0.433985	1	ACVR1 ; ACVR1B ; ACVR2A ; BMPR1A ; BMPR2 ; CCL20 ; CCL28 ; CCL3 ; CCR1 ; CD40 ; CSF1 ; CSF1R ; CSF2RB ; CSF3R ; CXCR4 ; FLT1 ; FLT3LG ; IFNAR1 ; IFNAR2 ; IFNGR1 ; IL10RA ; IL10RB ; IL12RB1 ; IL13RA1 ; IL17RA ; IL1B ; IL20RB ; IL4R ; IL6R ; IL6ST ; IL8 ; INHBA ; INHBE ; LEPR ; LTBR ; PDGFC ; PLEKHO2 ; RELT ; TGFB1 ; TGFBR1 ; TGFBR2 ; TNFRSF10A ; TNFRSF10B ; TNFRSF10D ; TNFRSF12A ; TNFRSF14 ; TNFRS…	ACVR1|IDBG-72930|ENSG00000115170|90|-1.2159744501113892|0.3137650787830353 ; ACVR1B|IDBG-33695|ENSG00000135503|91|-1.7367427349090576|0.004357425961643457 ; ACVR2A|IDBG-71761|ENSG00000121989|92|1.5512584447860718|0.03467516973614693 ; BMPR1A|IDBG-81081|ENSG00000107779|657|1.0867884159088135|0.6962921023368835 ; BMPR2|IDBG-78880|ENSG00000204217|659|2.258812427520752|2.0302475604694337E-4 ; CCL20|I…
Glycolysis Gluconeogenesis	16185	INOH	9606	20	4023	6	0.00286334	0.318853	1	0.811226	1	ALDOA ; ENO1 ; FBP1 ; GAPDH ; GPI ; GPT2 ; HK1 ; HK2 ; HK3 ; LDHA ; LDHB ; ME1 ; ME2 ; PC ; PFKL ; PFKM ; PFKP ; PGAM1 ; PKM2 ; UGP2 ;	ALDOA|IDBG-25500|ENSG00000149925|226|1.650710940361023|0.01221243105828762 ; ENO1|IDBG-88402|ENSG00000074800|2023|1.186376929283142|0.40951859951019287 ; FBP1|IDBG-76936|ENSG00000165140|2203|4.418107986450195|1.4655842761612803E-8 ; GAPDH|IDBG-14270|ENSG00000111640|2597|2.098839521408081|3.28314519720152E-4 ; GPI|IDBG-42902|ENSG00000105220|2821|2.0717923641204834|6.779422401450574E-4 ; GPT2|IDBG-…
Glycolysis / Gluconeogenesis	414	KEGG	9606	27	4023	7	0.0032313	0.314849	1	0.894893	1	ACSS2 ; ADH5 ; ADPGK ; AKR1A1 ; ALDH3A2 ; ALDH9A1 ; ALDOA ; DLD ; ENO1 ; FBP1 ; GALM ; GAPDH ; GPI ; HK1 ; HK2 ; HK3 ; LDHA ; LDHB ; PCK2 ; PDHA1 ; PDHB ; PFKL ; PFKM ; PFKP ; PGAM1 ; PGM2 ; PKM2 ;	ACSS2|IDBG-68854|ENSG00000131069|55902|1.8332651853561401|0.010697846300899982 ; ADH5|IDBG-31067|ENSG00000197894|128|-1.6935560703277588|0.00601545674726367 ; ADPGK|IDBG-20930|ENSG00000159322|83440|-1.0033810138702393|0.9695887565612793 ; AKR1A1|IDBG-97967|ENSG00000117448|10327|3.1062333583831787|1.254537096428976E-7 ; ALDH3A2|IDBG-34849|ENSG00000072210|224|1.338110089302063|0.17552529275417328 ;…
Negative regulators of RIG-I/MDA5 signaling	13013	REACTOME	9606	27	4023	7	0.0032313	0.314849	0	1	1	ATG12 ; ATG5 ; CYLD ; DDX58 ; HERC5 ; IFIH1 ; IRF3 ; ISG15 ; ITCH ; MAVS ; NLRC5 ; NLRX1 ; PCBP2 ; PIN1 ; RPS27A ; TAX1BP1 ; TBK1 ; TNFAIP3 ; TRAF3 ; UBA52 ; UBA7 ; UBB ; UBC ; UBE2D2 ; UBE2D3 ; UBE2K ; UBE2L6 ;	ATG12|IDBG-37900|ENSG00000145782|9140|1.0778485536575317|0.7220768928527832 ; ATG5|IDBG-94856|ENSG00000057663|9474|1.499477744102478|0.04707854613661766 ; CYLD|IDBG-30697|ENSG00000083799|1540|1.1670480966567993|0.44279998540878296 ; DDX58|IDBG-55854|ENSG00000107201|23586|31.341819763183594|1.9932519752267668E-32 ; HERC5|IDBG-29776|ENSG00000138646|51191|44.86107635498047|1.4504840404226182E-41 ; I…
Synthesis and degradation of ketone bodies	517	KEGG	9606	5	4023	3	0.00388261	0.356058	0	1	1	ACAT1 ; ACAT2 ; BDH2 ; HMGCL ; HMGCS1 ;	ACAT1|IDBG-70137|ENSG00000075239|38|-1.518061637878418|0.032095227390527725 ; ACAT2|IDBG-98567|ENSG00000120437|39|2.2955868244171143|7.056529284454882E-5 ; BDH2|IDBG-32419|ENSG00000164039|56898|2.3148863315582275|2.1100149024277925E-4 ; HMGCL|IDBG-94034|ENSG00000117305|3155|-1.2925753593444824|0.22387029230594635 ; HMGCS1|IDBG-19361|ENSG00000112972|3157|3.5434441566467285|3.6068865671978756E-9 ;
Complement and coagulation cascades	456	KEGG	9606	16	4023	5	0.00534358	0.462813	0	1	1	A2M ; C3 ; C3AR1 ; C4BPB ; C5 ; C5AR1 ; CD46 ; CD55 ; CD59 ; CFD ; F3 ; PLAU ; PLAUR ; PROS1 ; SERPINE1 ; VWF ;	A2M|IDBG-17623|ENSG00000175899|2|1.2295005321502686|0.3224409818649292 ; C3|IDBG-21798|ENSG00000125730|718|1.1343932151794434|0.5574517846107483 ; C3AR1|IDBG-16768|ENSG00000171860|719|3.2795119285583496|6.526528864014836E-7 ; C4BPB|IDBG-106321|ENSG00000123843|725|1.0425047874450684|0.8479952812194824 ; C5|IDBG-83167|ENSG00000106804|727|1.1807955503463745|0.46071183681488037 ; C5AR1|IDBG-59445|ENS…
Asthma	2818	KEGG	9606	2	4023	2	0.00576805	0.44962	0	1	1	CD40 ; FCER1G ;	CD40|IDBG-78904|ENSG00000101017|958|2.0223405361175537|0.001266095438040793 ; FCER1G|IDBG-104229|ENSG00000158869|2207|2.257089138031006|2.2268253087531775E-4 ;
Facilitative Na+-independent glucose transporters	13150	REACTOME	9606	2	4023	2	0.00576805	0.44962	0	1	1	SLC2A1 ; SLC2A3 ;	SLC2A1|IDBG-97330|ENSG00000117394|6513|5.006957054138184|7.090629861039588E-9 ; SLC2A3|IDBG-16633|ENSG00000059804|6515|3.474640369415283|5.657974543282762E-5 ;
Terpenoid backbone biosynthesis	443	KEGG	9606	11	4023	4	0.00705175	0.523508	0	1	1	ACAT1 ; ACAT2 ; DHDDS ; FDPS ; GGPS1 ; HMGCR ; HMGCS1 ; IDI1 ; MVD ; MVK ; PDSS1 ;	ACAT1|IDBG-70137|ENSG00000075239|38|-1.518061637878418|0.032095227390527725 ; ACAT2|IDBG-98567|ENSG00000120437|39|2.2955868244171143|7.056529284454882E-5 ; DHDDS|IDBG-94642|ENSG00000117682|79947|1.3526302576065063|0.14167509973049164 ; FDPS|IDBG-103239|ENSG00000160752|2224|1.0523054599761963|0.8136464357376099 ; GGPS1|IDBG-107543|ENSG00000152904|9453|-1.1785815954208374|0.3979351222515106 ; HMGCR…
Chemokine receptors bind chemokines	13243	REACTOME	9606	6	4023	3	0.00732962	0.49682	0	1	1	CCL20 ; CCL28 ; CCL3 ; CCR1 ; CXCR4 ; IL8 ;	CCL20|IDBG-82684|ENSG00000115009|6364|1.9081010818481445|0.011077840812504292 ; CCL28|IDBG-19270|ENSG00000151882|56477|1.141000509262085|0.5328976511955261 ; CCL3|IDBG-42503|ENSG00000006075|6348,101060267|9.335050582885742|2.378116592538504E-9 ; CCR1|IDBG-30085|ENSG00000163823|1230|2.4879369735717773|2.016532962443307E-4 ; CXCR4|IDBG-71032|ENSG00000121966|7852|2.5527679920196533|0.021320361644029…
Predicted by orthology: Negative regulators of RIG-I/MDA5 signaling	14470	REACTOME	10090	6	4023	3	0.00732962	0.49682	0	1	1	DDX58 ; IFIH1 ; UBE2D2 ; UBE2D3 ; UBE2K ; UBE2L6 ;	DDX58|IDBG-55854|ENSG00000107201|23586|31.341819763183594|1.9932519752267668E-32 ; IFIH1|IDBG-73750|ENSG00000115267|64135|8.938364028930664|2.629170278299793E-14 ; UBE2D2|IDBG-47921|ENSG00000131508|7322|1.591572880744934|0.02506069280207157 ; UBE2D3|IDBG-32113|ENSG00000109332|7323|-1.0789096355438232|0.6776607632637024 ; UBE2K|IDBG-14649|ENSG00000078140|3093|-1.0979670286178589|0.6220620274543762…
Hiv-1 defeats host-mediated resistance by cem15	4108	PID BIOCARTA	9606	3	4023	2	0.016432	1	0	1	1	APOBEC3G ; CXCR4 ; HCK ;	APOBEC3G|IDBG-402349|ENSG00000239713|60489|6.0642170906066895|2.626305274059E-14 ; CXCR4|IDBG-71032|ENSG00000121966|7852|2.5527679920196533|0.021320361644029617 ; HCK|IDBG-64463|ENSG00000101336|3055|1.6347442865371704|0.015274287201464176 ;
The AIM2 inflammasome	13057	REACTOME	9606	3	4023	2	0.016432	1	0	1	1	AIM2 ; CASP1 ; PYCARD ;	AIM2|IDBG-103863|ENSG00000163568|9447|18.88083839416504|2.1750276382968578E-20 ; CASP1|IDBG-69618|ENSG00000137752|834|3.474032163619995|1.9731758982288738E-7 ; PYCARD|IDBG-28012|ENSG00000103490|29108|-1.0314213037490845|0.8620472550392151 ;
Neuroactive ligand-receptor interaction	416	KEGG	9606	21	4023	5	0.0181809	1	1	0.826363	1	ADRA1A ; C3AR1 ; C5AR1 ; COPA ; CYSLTR1 ; GAL ; GPR77 ; GRIK2 ; GRIN2D ; HRH1 ; LEPR ; LPAR2 ; LPAR6 ; NR3C1 ; P2RX4 ; P2RX7 ; PTGER4 ; PTGIR ; TBXA2R ; THRA ; TSPO ;	ADRA1A|IDBG-13362|ENSG00000120907|148|-1.008886456489563|0.946539580821991 ; C3AR1|IDBG-16768|ENSG00000171860|719|3.2795119285583496|6.526528864014836E-7 ; C5AR1|IDBG-59445|ENSG00000197405|728|2.301468849182129|0.01536447461694479 ; COPA|IDBG-104029|ENSG00000122218|1314|-1.0934468507766724|0.6358528137207031 ; CYSLTR1|IDBG-78021|ENSG00000173198|10800|3.6445751190185547|1.1005191424828809E-8 ; GAL…
Arachidonic acid metabolism	418	KEGG	9606	9	4023	3	0.0259256	1	0	1	1	CBR1 ; GGT5 ; GPX1 ; GPX3 ; LTA4H ; PLA2G4A ; PLA2G6 ; PTGES2 ; PTGS1 ;	CBR1|IDBG-2911|ENSG00000159228|873|2.0297744274139404|8.230943349190056E-4 ; GGT5|IDBG-2783|ENSG00000099998|2687|1.2665984630584717|0.24165144562721252 ; GPX1|IDBG-305033|ENSG00000233276|2876|1.2375730276107788|0.3029646575450897 ; GPX3|IDBG-54044|ENSG00000211445|2878|2.4690682888031006|8.868490840541199E-5 ; LTA4H|IDBG-51977|ENSG00000111144|4048|-1.1286983489990234|0.601864755153656 ; PLA2G4A|ID…
Regulation of IFNA signaling	13073	REACTOME	9606	9	4023	3	0.0259256	1	0	1	1	IFNAR1 ; IFNAR2 ; JAK1 ; PTPN1 ; PTPN11 ; STAT1 ; STAT2 ; TYK2 ; USP18 ;	IFNAR1|IDBG-2095|ENSG00000142166|3454|1.7274775505065918|0.008648593910038471 ; IFNAR2|IDBG-1973|ENSG00000159110|3455|1.6138495206832886|0.020411711186170578 ; JAK1|IDBG-99443|ENSG00000162434|3716|-1.1554681062698364|0.45409825444221497 ; PTPN1|IDBG-80957|ENSG00000196396|5770|-1.7391893863677979|0.005804619286209345 ; PTPN11|IDBG-58105|ENSG00000179295|5781|-1.1641126871109009|0.41735032200813293 …
p75NTR recruits signalling complexes	13190	REACTOME	9606	9	4023	3	0.0259256	1	0	1	1	IKBKB ; MYD88 ; PRKCI ; RIPK2 ; RPS27A ; SQSTM1 ; UBA52 ; UBB ; UBC ;	IKBKB|IDBG-19987|ENSG00000104365|3551|-1.0887149572372437|0.6528793573379517 ; MYD88|IDBG-25713|ENSG00000172936|4615|8.879075050354004|3.972618946041645E-13 ; PRKCI|IDBG-64428|ENSG00000163558|5584|-1.2359848022460938|0.27193135023117065 ; RIPK2|IDBG-27941|ENSG00000104312|8767|2.086824417114258|8.281090995296836E-4 ; RPS27A|IDBG-52358|ENSG00000143947|6233|1.0143386125564575|0.9586012959480286 ; SQ…
Class B/2 (Secretin family receptors)	13253	REACTOME	9606	4	4023	2	0.0312183	1	1	0.283049	1	CD55 ; CD97 ; EMR2 ; FZD6 ;	CD55|IDBG-106331|ENSG00000196352|1604|-1.0666953325271606|0.7212827801704407 ; CD97|IDBG-33120|ENSG00000123146|976|2.2961795330047607|5.185855115996674E-5 ; EMR2|IDBG-33739|ENSG00000127507|30817|2.374464273452759|7.72237399360165E-5 ; FZD6|IDBG-31669|ENSG00000164930|8323|-2.0442824363708496|1.9964156672358513E-4 ;
Vitamin C (ascorbate) metabolism	13601	REACTOME	9606	4	4023	2	0.0312183	1	0	1	1	CYB5R3 ; SLC23A2 ; SLC2A1 ; SLC2A3 ;	CYB5R3|IDBG-10149|ENSG00000100243|1727|1.3719061613082886|0.1289924830198288 ; SLC23A2|IDBG-50310|ENSG00000089057|9962|1.2122904062271118|0.3425443172454834 ; SLC2A1|IDBG-97330|ENSG00000117394|6513|5.006957054138184|7.090629861039588E-9 ; SLC2A3|IDBG-16633|ENSG00000059804|6515|3.474640369415283|5.657974543282762E-5 ;
Toll-like receptor signaling pathway	564	KEGG	9606	50	4023	8	0.0330402	1	0	1	1	AKT1 ; AKT2 ; AKT3 ; CASP8 ; CCL3 ; CD14 ; CD40 ; CHUK ; CTSK ; FADD ; FOS ; IFNAR1 ; IFNAR2 ; IKBKB ; IL1B ; IL8 ; IRAK4 ; IRF3 ; IRF5 ; IRF7 ; JUN ; MAP2K1 ; MAP2K2 ; MAP2K3 ; MAP3K7 ; MAPK1 ; MAPK14 ; MAPK8 ; MAPK9 ; MYD88 ; NFKB1 ; NFKBIA ; PIK3CA ; PIK3CB ; PIK3CD ; PIK3CG ; PIK3R1 ; PIK3R5 ; RAC1 ; RELA ; RIPK1 ; SPP1 ; STAT1 ; TAB2 ; TBK1 ; TLR1 ; TLR2 ; TLR4 ; TLR6 ; TRAF3 ;	AKT1|IDBG-22709|ENSG00000142208|207|-1.3926351070404053|0.0820908471941948 ; AKT2|IDBG-51270|ENSG00000105221|208|1.2009726762771606|0.36835479736328125 ; AKT3|IDBG-107751|ENSG00000117020|10000|-1.8574638366699219|0.001370344660244882 ; CASP8|IDBG-78534|ENSG00000064012|841|-1.0996861457824707|0.6281488537788391 ; CCL3|IDBG-42503|ENSG00000006075|6348,101060267|9.335050582885742|2.378116592538504E-9…
Downregulated of mta-3 in er-negative breast tumors	3959	PID BIOCARTA	9606	10	4023	3	0.0349923	1	1	0.565047	1	ALDOA ; CTSD ; GAPDH ; HDAC1 ; HSPB1 ; MBD3 ; MTA3 ; TUBA1A ; TUBA1C ; TUBA4A ;	ALDOA|IDBG-25500|ENSG00000149925|226|1.650710940361023|0.01221243105828762 ; CTSD|IDBG-19613|ENSG00000117984|1509|1.8956266641616821|0.0048720957711339 ; GAPDH|IDBG-14270|ENSG00000111640|2597|2.098839521408081|3.28314519720152E-4 ; HDAC1|IDBG-95712|ENSG00000116478|3065|-2.1543431282043457|7.956294575706124E-5 ; HSPB1|IDBG-23058|ENSG00000106211|3315|1.5079480409622192|0.046548888087272644 ; MBD3|I…
Antigen Presentation: Folding, assembly and peptide loading of class I MHC	12980	REACTOME	9606	17	4023	4	0.0353978	1	0	1	1	B2M ; CALR ; CANX ; ERAP1 ; ERAP2 ; HLA-B ; HLA-C ; HSPA5 ; PDIA3 ; SAR1B ; SEC13 ; SEC23A ; SEC24A ; SEC24B ; SEC24C ; SEC24D ; SEC31A ;	B2M|IDBG-9902|ENSG00000166710|567|1.234824299812317|0.28891637921333313 ; CALR|IDBG-31410|ENSG00000179218|811|-1.0840814113616943|0.6673445105552673 ; CANX|IDBG-61587|ENSG00000127022|821|-1.2514806985855103|0.24356630444526672 ; ERAP1|IDBG-34697|ENSG00000164307|51752|1.0442217588424683|0.8437995910644531 ; ERAP2|IDBG-34812|ENSG00000164308|64167|4.399666786193848|6.582680511790784E-10 ; HLA-B|IDBG…
Beta3 integrin cell surface interactions	15634	PID NCI	9606	17	4023	4	0.0353978	1	2	0.398376	1	CD47 ; F11R ; FBN1 ; FN1 ; HMGB1 ; ITGAV ; LAMB1 ; LAMC1 ; PLAU ; PLAUR ; PVR ; SDC4 ; SPHK1 ; SPP1 ; TGFBI ; TGFBR2 ; VEGFA ;	CD47|IDBG-48744|ENSG00000196776|961|4.213758945465088|1.2941688831702436E-9 ; F11R|IDBG-104131|ENSG00000158769|50848|-1.222231388092041|0.2881287634372711 ; FBN1|IDBG-10989|ENSG00000166147|2200|1.1357933282852173|0.5569535493850708 ; FN1|IDBG-80237|ENSG00000115414|2335|-1.3774663209915161|0.131703719496727 ; HMGB1|IDBG-21100|ENSG00000189403|3146|-3.4935224056243896|5.760831742196437E-11 ; ITGAV|I…
Malaria	10359	KEGG	9606	17	4023	4	0.0353978	1	1	0.757455	1	CD36 ; CD40 ; CD81 ; GYPC ; ICAM1 ; IL1B ; IL8 ; ITGAL ; ITGB2 ; LRP1 ; MYD88 ; SDC2 ; SDC4 ; TGFB1 ; THBS3 ; TLR2 ; TLR4 ;	CD36|IDBG-24023|ENSG00000135218|948|-3.309074878692627|8.601947598663173E-8 ; CD40|IDBG-78904|ENSG00000101017|958|2.0223405361175537|0.001266095438040793 ; CD81|IDBG-22455|ENSG00000110651|975|1.4917998313903809|0.05624155327677727 ; GYPC|IDBG-68658|ENSG00000136732|2995|-1.614551305770874|0.015531966462731361 ; ICAM1|IDBG-26804|ENSG00000090339|3383|2.17842698097229|0.0010691959178075194 ; IL1B|IDB…
HIF-1-alpha transcription factor network	15518	PID NCI	9606	42	4023	7	0.0368644	1	1	0.970139	1	AKT1 ; ALDOA ; ARNT ; BHLHE40 ; BHLHE41 ; BNIP3 ; CITED2 ; COPS5 ; CREB1 ; CXCR4 ; EGLN1 ; ENG ; ENO1 ; ETS1 ; FECH ; FOS ; FURIN ; HDAC7 ; HIF1A ; HK1 ; HK2 ; HMOX1 ; ID2 ; ITGB2 ; JUN ; LDHA ; MCL1 ; NCOA1 ; NCOA2 ; NDRG1 ; NPM1 ; NT5E ; PFKFB3 ; PFKL ; PKM2 ; PLIN2 ; SERPINE1 ; SLC2A1 ; SMAD4 ; SP1 ; TFRC ; VEGFA ;	AKT1|IDBG-22709|ENSG00000142208|207|-1.3926351070404053|0.0820908471941948 ; ALDOA|IDBG-25500|ENSG00000149925|226|1.650710940361023|0.01221243105828762 ; ARNT|IDBG-102199|ENSG00000143437|405|-1.6942088603973389|0.0055855349637568 ; BHLHE40|IDBG-14409|ENSG00000134107|8553|1.9967058897018433|0.001159448642283678 ; BHLHE41|IDBG-24078|ENSG00000123095|79365|-1.9418967962265015|0.0015075557166710496 ; …
Arginine and proline metabolism	462	KEGG	9606	25	4023	5	0.037011	1	2	0.604611	1	ABP1 ; ALDH18A1 ; ALDH3A2 ; ALDH9A1 ; AMD1 ; ASL ; ASS1 ; CKB ; CPS1 ; GATM ; GLS ; GLUD1 ; GLUD2 ; GLUL ; GOT1 ; GOT2 ; LAP3 ; NOS3 ; OAT ; ODC1 ; P4HA1 ; P4HA2 ; PYCR2 ; SAT1 ; SMS ;	ABP1|IDBG-48285|ENSG00000002726|26|1.1724094152450562|0.47250622510910034 ; ALDH18A1|IDBG-83491|ENSG00000059573|5832|-1.0948463678359985|0.6312037706375122 ; ALDH3A2|IDBG-34849|ENSG00000072210|224|1.338110089302063|0.17552529275417328 ; ALDH9A1|IDBG-104484|ENSG00000143149|223|-1.3867242336273193|0.08440650999546051 ; AMD1|IDBG-95287|ENSG00000123505|262|1.9578466415405273|0.005561814643442631 ; AS…
CD40/CD40L signaling	14909	PID NCI	9606	18	4023	4	0.0428715	1	0	1	1	AKT1 ; BCL2L1 ; BIRC2 ; BIRC3 ; CBLB ; CD40 ; JUN ; MAP3K1 ; MYC ; NFKB1 ; NFKBIA ; RELA ; STAT5A ; TDP2 ; TNFAIP3 ; TRAF1 ; TRAF2 ; TRAF3 ;	AKT1|IDBG-22709|ENSG00000142208|207|-1.3926351070404053|0.0820908471941948 ; BCL2L1|IDBG-63673|ENSG00000171552|598|-1.6109440326690674|0.013211727142333984 ; BIRC2|IDBG-69075|ENSG00000110330|329|1.0565706491470337|0.8058475852012634 ; BIRC3|IDBG-69045|ENSG00000023445|330|4.033997058868408|1.5088073268998414E-4 ; CBLB|IDBG-48442|ENSG00000114423|868|1.5739631652832031|0.17106744647026062 ; CD40|IDB…
African trypanosomiasis	10384	KEGG	9606	11	4023	3	0.04547	1	1	0.599839	1	APOL1 ; GNAQ ; HPR ; ICAM1 ; IL1B ; MYD88 ; PLCB2 ; PLCB3 ; PRKCA ; PRKCB ; THOP1 ;	APOL1|IDBG-5737|ENSG00000100342|8542|5.444186687469482|2.238924601272174E-9 ; GNAQ|IDBG-72455|ENSG00000156052|2776|-1.2074874639511108|0.3309478759765625 ; HPR|IDBG-720810|ENSG00000261701|3250|1.3615552186965942|0.13702253997325897 ; ICAM1|IDBG-26804|ENSG00000090339|3383|2.17842698097229|0.0010691959178075194 ; IL1B|IDBG-66519|ENSG00000125538|3553|-1.2085626125335693|0.4980766773223877 ; MYD88|ID…
Butanoate metabolism	455	KEGG	9606	11	4023	3	0.04547	1	1	0.599839	1	ABAT ; ACAT1 ; ACAT2 ; ACSM3 ; BDH2 ; ECHS1 ; HADHA ; HMGCL ; HMGCS1 ; PDHA1 ; PDHB ;	ABAT|IDBG-13842|ENSG00000183044|18|-1.1248869895935059|0.5576082468032837 ; ACAT1|IDBG-70137|ENSG00000075239|38|-1.518061637878418|0.032095227390527725 ; ACAT2|IDBG-98567|ENSG00000120437|39|2.2955868244171143|7.056529284454882E-5 ; ACSM3|IDBG-18609|ENSG00000005187|6296|-1.0498312711715698|0.7901055216789246 ; BDH2|IDBG-32419|ENSG00000164039|56898|2.3148863315582275|2.1100149024277925E-4 ; ECHS1|I…
Intestinal immune network for IgA production	8118	KEGG	9606	11	4023	3	0.04547	1	1	0.599839	1	CCL28 ; CD40 ; CXCR4 ; ICOSLG ; ITGA4 ; ITGB7 ; LTBR ; PIGR ; TGFB1 ; TNFRSF17 ; TNFSF13B ;	CCL28|IDBG-19270|ENSG00000151882|56477|1.141000509262085|0.5328976511955261 ; CD40|IDBG-78904|ENSG00000101017|958|2.0223405361175537|0.001266095438040793 ; CXCR4|IDBG-71032|ENSG00000121966|7852|2.5527679920196533|0.021320361644029617 ; ICOSLG|IDBG-5107|ENSG00000160223|23308|1.7175300121307373|0.011785445734858513 ; ITGA4|IDBG-76684|ENSG00000115232|3676|1.3301417827606201|0.1911233365535736 ; ITGB…
Pentose phosphate cycle	16253	INOH	9606	11	4023	3	0.04547	1	0	1	1	ALDOA ; FBP1 ; GPI ; H6PD ; PFKL ; PFKM ; PFKP ; PGD ; PGLS ; TALDO1 ; UMPS ;	ALDOA|IDBG-25500|ENSG00000149925|226|1.650710940361023|0.01221243105828762 ; FBP1|IDBG-76936|ENSG00000165140|2203|4.418107986450195|1.4655842761612803E-8 ; GPI|IDBG-42902|ENSG00000105220|2821|2.0717923641204834|6.779422401450574E-4 ; H6PD|IDBG-88499|ENSG00000049239|9563|-1.7882956266403198|0.006320619955658913 ; PFKL|IDBG-5228|ENSG00000141959|5211|-1.07573401927948|0.7135124802589417 ; PFKM|IDBG-…
Steroids metabolism	16176	INOH	9606	11	4023	3	0.04547	1	0	1	1	FDFT1 ; FDPS ; GGPS1 ; HMGCR ; IDI1 ; LSS ; MVD ; MVK ; SC5DL ; SOAT1 ; SQLE ;	FDFT1|IDBG-7593|ENSG00000079459|2222|1.8081148862838745|0.006082636769860983 ; FDPS|IDBG-103239|ENSG00000160752|2224|1.0523054599761963|0.8136464357376099 ; GGPS1|IDBG-107543|ENSG00000152904|9453|-1.1785815954208374|0.3979351222515106 ; HMGCR|IDBG-28893|ENSG00000113161|3156|2.867021322250366|7.087041353770474E-7 ; IDI1|IDBG-45034|ENSG00000067064|3422|2.2701148986816406|6.839304114691913E-5 ; LSS|…
C-MYB transcription factor network	15398	PID NCI	9606	44	4023	7	0.0460286	1	4	0.470787	1	ANPEP ; ATP2B1 ; BIRC3 ; CBX4 ; CCNB1 ; CCND1 ; CDK6 ; CDKN1A ; CDKN1B ; CEBPA ; CEBPB ; CLTA ; COPA ; CREBBP ; CSF1R ; ETS1 ; H2AFZ ; HIPK2 ; HSPA8 ; IQGAP1 ; MAD1L1 ; MAP3K7 ; MAT2A ; MCM4 ; MYB ; MYC ; NCOR1 ; NLK ; NRAS ; PIM1 ; PPID ; PPP3CA ; SIN3A ; SLC25A3 ; SMARCA2 ; SND1 ; SP1 ; SPI1 ; TFEC ; TOM1 ; TRIM28 ; UBE2I ; YEATS4 ; ZFHX3 ;	ANPEP|IDBG-29618|ENSG00000166825|290|2.3724687099456787|3.0459905974566936E-4 ; ATP2B1|IDBG-50612|ENSG00000070961|490|1.0594593286514282|0.7863330841064453 ; BIRC3|IDBG-69045|ENSG00000023445|330|4.033997058868408|1.5088073268998414E-4 ; CBX4|IDBG-71254|ENSG00000141582|8535|-1.6654402017593384|0.009191366843879223 ; CCNB1|IDBG-25262|ENSG00000134057|891|-1.2939462661743164|0.18586187064647675 ; CCN…
Alpha-Linolenic acid metabolism	406	KEGG	9606	5	4023	2	0.049442	1	0	1	1	ACOX1 ; ACOX3 ; FADS2 ; PLA2G4A ; PLA2G6 ;	ACOX1|IDBG-69159|ENSG00000161533|51|1.2556285858154297|0.25889310240745544 ; ACOX3|IDBG-9553|ENSG00000087008|8310|1.5427366495132446|0.04027745872735977 ; FADS2|IDBG-50591|ENSG00000134824|9415|4.944446086883545|3.87838502632909E-12 ; PLA2G4A|IDBG-105429|ENSG00000116711|5321|8.710733413696289|1.4010820370599216E-18 ; PLA2G6|IDBG-7325|ENSG00000184381|8398|-1.0833685398101807|0.665727972984314 ;
G2/M DNA damage checkpoint	12904	REACTOME	9606	5	4023	2	0.049442	1	0	1	1	ATM ; ATR ; ATRIP ; CHEK1 ; CHEK2 ;	ATM|IDBG-70193|ENSG00000149311|472|1.2474846839904785|0.27487602829933167 ; ATR|IDBG-59521|ENSG00000175054|545|2.0039994716644287|7.48573278542608E-4 ; ATRIP|IDBG-32700|ENSG00000164053|84126|2.4668667316436768|3.3506272302474827E-5 ; CHEK1|IDBG-75536|ENSG00000149554|1111|-1.5007694959640503|0.0782197043299675 ; CHEK2|IDBG-3314|ENSG00000183765|11200|1.03343665599823|0.8933805227279663 ;
Glucose transport	13161	REACTOME	9606	5	4023	2	0.049442	1	0	1	1	G6PC3 ; HK1 ; HK2 ; HK3 ; SLC2A1 ;	G6PC3|IDBG-53289|ENSG00000141349|92579|1.0285536050796509|0.9164088368415833 ; HK1|IDBG-76783|ENSG00000156515|3098|1.03974187374115|0.8595494627952576 ; HK2|IDBG-58047|ENSG00000159399|3099|1.4881982803344727|0.049354542046785355 ; HK3|IDBG-59204|ENSG00000160883|3101|4.575310707092285|6.3384961342116686E-12 ; SLC2A1|IDBG-97330|ENSG00000117394|6513|5.006957054138184|7.090629861039588E-9 ;
Pyrimidine catabolism	13632	REACTOME	9606	5	4023	2	0.049442	1	1	0.340313	1	DPYD ; NT5C1A ; NT5C3 ; NT5E ; TYMP ;	DPYD|IDBG-100417|ENSG00000188641|1806|1.5006684064865112|0.04563125967979431 ; NT5C1A|IDBG-96740|ENSG00000116981|84618|-21.44066619873047|3.2153609009187233E-21 ; NT5C3|IDBG-11769|ENSG00000122643|51251|6.331841945648193|1.648530090214706E-9 ; NT5E|IDBG-93979|ENSG00000135318|4907|1.1489224433898926|0.5114211440086365 ; TYMP|IDBG-13815|ENSG00000025708|1890|8.5664701461792|3.6179254712412735E-20 ;
TRAF6 mediated IRF7 activation in TLR7/8 or 9 signaling	13037	REACTOME	9606	5	4023	2	0.049442	1	0	1	1	DHX36 ; IRAK4 ; IRF7 ; MYD88 ; UBE2N ;	DHX36|IDBG-62011|ENSG00000174953|170506|1.3532689809799194|0.18024739623069763 ; IRAK4|IDBG-28022|ENSG00000198001|51135|1.6507679224014282|0.017824729904532433 ; IRF7|IDBG-17225|ENSG00000185507|3665|6.463541030883789|2.060242605120269E-16 ; MYD88|IDBG-25713|ENSG00000172936|4615|8.879075050354004|3.972618946041645E-13 ; UBE2N|IDBG-51220|ENSG00000177889|7334|1.010998249053955|0.9787173271179199 ;
Glutathione metabolism	534	KEGG	9606	28	4023	5	0.056895	1	2	0.666924	1	ANPEP ; GCLC ; GCLM ; GGCT ; GGT5 ; GPX1 ; GPX3 ; GPX4 ; GSR ; GSS ; GSTK1 ; GSTM3 ; GSTO1 ; GSTP1 ; GSTT1 ; IDH1 ; IDH2 ; LAP3 ; MGST1 ; MGST2 ; MGST3 ; ODC1 ; PGD ; RRM1 ; RRM2 ; RRM2B ; SMS ; TXNDC12 ;	ANPEP|IDBG-29618|ENSG00000166825|290|2.3724687099456787|3.0459905974566936E-4 ; GCLC|IDBG-91041|ENSG00000001084|2729|-2.5037901401519775|5.802281521027908E-6 ; GCLM|IDBG-100355|ENSG00000023909|2730|2.4474213123321533|0.003804022679105401 ; GGCT|IDBG-11114|ENSG00000006625|79017|-1.6062617301940918|0.014904217794537544 ; GGT5|IDBG-2783|ENSG00000099998|2687|1.2665984630584717|0.24165144562721252 ; G…
Ether lipid metabolism	567	KEGG	9606	12	4023	3	0.0573089	1	0	1	1	AGPS ; CEPT1 ; EPT1 ; LPCAT2 ; LPCAT4 ; PAFAH1B1 ; PAFAH1B2 ; PAFAH2 ; PLA2G4A ; PLA2G6 ; PLA2G7 ; PLD1 ;	AGPS|IDBG-75882|ENSG00000018510|8540|-1.1165087223052979|0.5599097609519958 ; CEPT1|IDBG-101017|ENSG00000134255|10390|1.0424721240997314|0.8494740724563599 ; EPT1|IDBG-35563|ENSG00000138018|85465|2.6839139461517334|2.373788993281778E-5 ; LPCAT2|IDBG-31324|ENSG00000087253|54947|1.569487452507019|0.0647396519780159 ; LPCAT4|IDBG-5526|ENSG00000176454|254531|1.4415795803070068|0.1611987054347992 ; PA…
HIF-2-alpha transcription factor network	15324	PID NCI	9606	20	4023	4	0.060268	1	2	0.482165	1	APEX1 ; ARNT ; BHLHE40 ; CITED2 ; EIF3E ; ELK1 ; EPAS1 ; ETS1 ; FLT1 ; HIF1AN ; MMP14 ; SERPINE1 ; SIRT1 ; SLC11A2 ; SLC2A1 ; SP1 ; TCEB1 ; TCEB2 ; VEGFA ; VHL ;	APEX1|IDBG-2246|ENSG00000100823|328|-1.3888154029846191|0.0950324609875679 ; ARNT|IDBG-102199|ENSG00000143437|405|-1.6942088603973389|0.0055855349637568 ; BHLHE40|IDBG-14409|ENSG00000134107|8553|1.9967058897018433|0.001159448642283678 ; CITED2|IDBG-97161|ENSG00000164442|10370|-1.4929338693618774|0.03454311192035675 ; EIF3E|IDBG-32393|ENSG00000104408|3646|1.102224588394165|0.6332509517669678 ; ELK…
Immunoregulatory interactions between a Lymphoid and a non-Lymphoid cell	13066	REACTOME	9606	20	4023	4	0.060268	1	0	1	1	B2M ; C3 ; CD40 ; CD81 ; FCGR2B ; HLA-B ; HLA-C ; ICAM1 ; ICAM3 ; IFITM1 ; ITGA4 ; ITGAL ; ITGB1 ; ITGB2 ; ITGB7 ; KLRD1 ; MICB ; PVR ; PVRL2 ; TYROBP ;	B2M|IDBG-9902|ENSG00000166710|567|1.234824299812317|0.28891637921333313 ; C3|IDBG-21798|ENSG00000125730|718|1.1343932151794434|0.5574517846107483 ; CD40|IDBG-78904|ENSG00000101017|958|2.0223405361175537|0.001266095438040793 ; CD81|IDBG-22455|ENSG00000110651|975|1.4917998313903809|0.05624155327677727 ; FCGR2B|IDBG-104308|ENSG00000072694|2213|5.875142574310303|1.6548315495690247E-10 ; HLA-B|IDBG-29…
Activation of Gene Expression by SREBP (SREBF)	13469	REACTOME	9606	29	4023	5	0.0646549	1	0	1	1	ACACA ; CARM1 ; CHD9 ; CREBBP ; CYP51A1 ; FASN ; FDFT1 ; FDPS ; GGPS1 ; HMGCR ; HMGCS1 ; IDI1 ; LSS ; MED1 ; MVD ; MVK ; NCOA1 ; NCOA2 ; NCOA6 ; NFYA ; NFYC ; PRIC285 ; SC5DL ; SP1 ; SQLE ; SREBF1 ; SREBF2 ; TBL1XR1 ; TGS1 ;	ACACA|IDBG-43377|ENSG00000132142|31|1.2358030080795288|0.29119449853897095 ; CARM1|IDBG-28472|ENSG00000142453|10498|1.1658480167388916|0.4769870936870575 ; CHD9|IDBG-30893|ENSG00000177200|80205|-1.177985429763794|0.37966635823249817 ; CREBBP|IDBG-12340|ENSG00000005339|1387|-1.2270711660385132|0.29781240224838257 ; CYP51A1|IDBG-26219|ENSG00000001630|1595|2.1356260776519775|2.2161552624311298E-4 ; …
Bile secretion	10379	KEGG	9606	21	4023	4	0.0701708	1	1	0.826363	1	ABCB4 ; ABCC3 ; ABCC4 ; ABCG5 ; ADCY3 ; ADCY6 ; ADCY7 ; ADCY9 ; AQP9 ; ATP1A1 ; ATP1B1 ; ATP1B3 ; EPHX1 ; GNAS ; HMGCR ; LDLR ; NCEH1 ; PRKACA ; SCARB1 ; SLC2A1 ; SLC4A2 ;	ABCB4|IDBG-24949|ENSG00000005471|5244|-1.7509046792984009|0.003499714657664299 ; ABCC3|IDBG-59146|ENSG00000108846|8714|2.025810718536377|5.11971244122833E-4 ; ABCC4|IDBG-42534|ENSG00000125257|10257|1.0915743112564087|0.7049697637557983 ; ABCG5|IDBG-49230|ENSG00000138075|64240|1.440227746963501|0.07906422764062881 ; ADCY3|IDBG-34125|ENSG00000138031|109|-1.1898791790008545|0.3739710748195648 ; ADCY…
Fructose and mannose metabolism	548	KEGG	9606	21	4023	4	0.0701708	1	1	0.826363	1	AKR1B1 ; ALDOA ; FBP1 ; FPGT ; FUK ; GMPPA ; GMPPB ; HK1 ; HK2 ; HK3 ; MPI ; MTMR2 ; MTMR6 ; PFKFB3 ; PFKFB4 ; PFKL ; PFKM ; PFKP ; PHPT1 ; PMM2 ; TSTA3 ;	AKR1B1|IDBG-42170|ENSG00000085662|231|-1.4015157222747803|0.0913330540060997 ; ALDOA|IDBG-25500|ENSG00000149925|226|1.650710940361023|0.01221243105828762 ; FBP1|IDBG-76936|ENSG00000165140|2203|4.418107986450195|1.4655842761612803E-8 ; FPGT|IDBG-545534|ENSG00000254685|8790|-1.0112578868865967|0.9514367580413818 ; FUK|IDBG-40077|ENSG00000157353|197258|1.1747430562973022|0.47549471259117126 ; GMPPA|…
Regulation of Cholesterol Biosynthesis by SREBP (SREBF)	13470	REACTOME	9606	13	4023	3	0.0704425	1	0	1	1	INSIG1 ; KPNB1 ; MBTPS1 ; RAN ; SAR1B ; SCAP ; SEC23A ; SEC24A ; SEC24B ; SEC24C ; SEC24D ; SREBF1 ; SREBF2 ;	INSIG1|IDBG-50271|ENSG00000186480|3638|4.247535705566406|1.4283135785220225E-9 ; KPNB1|IDBG-56053|ENSG00000108424|3837|-1.1031403541564941|0.6367344856262207 ; MBTPS1|IDBG-44124|ENSG00000140943|8720|-1.3203364610671997|0.14323283731937408 ; RAN|IDBG-64798|ENSG00000132341|5901|1.0224941968917847|0.926226019859314 ; SAR1B|IDBG-44984|ENSG00000152700|51128|-1.0049670934677124|0.9620657563209534 ; SCA…
Import of palmitoyl-CoA into the mitochondrial matrix	13521	REACTOME	9606	6	4023	2	0.0704982	1	0	1	1	ACACA ; CPT1A ; CPT1B ; CPT2 ; PRKAG2 ; SLC25A20 ;	ACACA|IDBG-43377|ENSG00000132142|31|1.2358030080795288|0.29119449853897095 ; CPT1A|IDBG-61582|ENSG00000110090|1374|1.5927245616912842|0.028219863772392273 ; CPT1B|IDBG-14004|ENSG00000205560|1375|2.3700687885284424|4.011027340311557E-5 ; CPT2|IDBG-98702|ENSG00000157184|1376|1.72562837600708|0.008247931487858295 ; PRKAG2|IDBG-49672|ENSG00000106617|51422|2.5144104957580566|9.731821774039418E-5 ; SLC…
Inhibition of matrix metalloproteinases	4164	PID BIOCARTA	9606	6	4023	2	0.0704982	1	0	1	1	MMP14 ; MMP9 ; RECK ; TIMP1 ; TIMP2 ; TIMP3 ;	MMP14|IDBG-2848|ENSG00000157227|4323|-1.869840383529663|7.735966355539858E-4 ; MMP9|IDBG-78722|ENSG00000100985|4318|2.3595871925354004|5.309084081090987E-4 ; RECK|IDBG-64722|ENSG00000122707|8434|-1.2981791496276855|0.23145419359207153 ; TIMP1|IDBG-61666|ENSG00000102265|7076|1.2234752178192139|0.3118017613887787 ; TIMP2|IDBG-70963|ENSG00000035862|7077|1.1763849258422852|0.45097699761390686 ; TIMP3…
Srebp control of lipid synthesis	4021	PID BIOCARTA	9606	6	4023	2	0.0704982	1	0	1	1	HMGCS1 ; LDLR ; MBTPS1 ; SCAP ; SREBF1 ; SREBF2 ;	HMGCS1|IDBG-19361|ENSG00000112972|3157|3.5434441566467285|3.6068865671978756E-9 ; LDLR|IDBG-28808|ENSG00000130164|3949|2.1284990310668945|2.7711913571693003E-4 ; MBTPS1|IDBG-44124|ENSG00000140943|8720|-1.3203364610671997|0.14323283731937408 ; SCAP|IDBG-31555|ENSG00000114650|22937|-1.3239541053771973|0.14174634218215942 ; SREBF1|IDBG-33208|ENSG00000072310|6720|1.178434133529663|0.423203706741333 ;…
TRAIL signaling	13411	REACTOME	9606	6	4023	2	0.0704982	1	0	1	1	CASP10 ; CASP8 ; CFLAR ; FADD ; TNFRSF10B ; TNFSF10 ;	CASP10|IDBG-78470|ENSG00000003400|843|4.553362846374512|8.656889094460496E-11 ; CASP8|IDBG-78534|ENSG00000064012|841|-1.0996861457824707|0.6281488537788391 ; CFLAR|IDBG-78386|ENSG00000003402|8837|1.2502683401107788|0.2786519229412079 ; FADD|IDBG-62144|ENSG00000168040|8772|-1.5891201496124268|0.02185819111764431 ; TNFRSF10B|IDBG-11376|ENSG00000120889|8795|-1.0105152130126953|0.9496375322341919 ; T…
Beta1 integrin cell surface interactions	14944	PID NCI	9606	30	4023	5	0.072978	1	7	0.00788504	0.768298	CD14 ; CD81 ; COL11A2 ; COL6A1 ; COL6A2 ; COL7A1 ; CSPG4 ; FBN1 ; FN1 ; IGSF8 ; ITGA3 ; ITGA4 ; ITGA5 ; ITGA6 ; ITGA7 ; ITGAV ; ITGB1 ; JAM2 ; LAMA3 ; LAMA5 ; LAMB1 ; LAMB2 ; LAMB3 ; LAMC1 ; PLAU ; PLAUR ; SPP1 ; TGFBI ; TGM2 ; VEGFA ;	CD14|IDBG-49157|ENSG00000170458|929|-1.9588960409164429|9.885071776807308E-4 ; CD81|IDBG-22455|ENSG00000110651|975|1.4917998313903809|0.05624155327677727 ; COL11A2|IDBG-82068|ENSG00000204248|1302|-42.648250579833984|0.0 ; COL6A1|IDBG-6042|ENSG00000142156|1291|1.5658067464828491|0.02536516636610031 ; COL6A2|IDBG-6096|ENSG00000142173|1292|2.239856243133545|2.2589995933230966E-4 ; COL7A1|IDBG-33085|…
C-MYC pathway	15452	PID NCI	9606	22	4023	4	0.0808523	1	1	0.840291	1	ACTL6A ; AXIN1 ; FBXW7 ; GSK3B ; HBP1 ; KAT2A ; KAT5 ; MAX ; MYC ; PAK2 ; PIN1 ; PML ; PPP2CA ; PPP2R5A ; RUVBL1 ; RUVBL2 ; SKP2 ; SUPT7L ; TAF10 ; TAF12 ; TRRAP ; ZBTB17 ;	ACTL6A|IDBG-66303|ENSG00000136518|86|-1.469630241394043|0.05251586437225342 ; AXIN1|IDBG-7404|ENSG00000103126|8312|-2.0481512546539307|1.597162481630221E-4 ; FBXW7|IDBG-41233|ENSG00000109670|55294|-1.3771668672561646|0.09269113093614578 ; GSK3B|IDBG-51663|ENSG00000082701|2932|1.0026859045028687|0.9945114254951477 ; HBP1|IDBG-35421|ENSG00000105856|26959|-1.2254935503005981|0.29567137360572815 ; KA…
ISG15 antiviral mechanism	13075	REACTOME	9606	50	4023	7	0.0817017	1	1	0.984768	1	AAAS ; ARIH1 ; EIF4A1 ; EIF4A2 ; EIF4A3 ; EIF4E ; EIF4E2 ; EIF4G1 ; EIF4G2 ; EIF4G3 ; FLNB ; HERC5 ; IRF3 ; ISG15 ; NEDD4 ; NUP107 ; NUP133 ; NUP153 ; NUP155 ; NUP160 ; NUP188 ; NUP205 ; NUP210 ; NUP214 ; NUP43 ; NUP50 ; NUP54 ; NUP62 ; NUP85 ; NUP88 ; NUP93 ; NUP98 ; NUPL1 ; NUPL2 ; PIN1 ; PPM1B ; RAE1 ; RANBP2 ; RPS27A ; SEH1L ; TPR ; TRIM25 ; UBA52 ; UBA7 ; UBB ; UBC ; UBE2E1 ; UBE2L6 ; UBE2N …	AAAS|IDBG-36498|ENSG00000094914|8086|1.1745564937591553|0.4349483251571655 ; ARIH1|IDBG-20750|ENSG00000166233|25820|-1.0986566543579102|0.6086789965629578 ; EIF4A1|IDBG-25777|ENSG00000161960|1973,26781,652965,652966|1.0093079805374146|0.9858871698379517 ; EIF4A2|IDBG-69090|ENSG00000156976|1974,6043,619567,619568,677847,100302143|-1.3284416198730469|0.12932541966438293 ; EIF4A3|IDBG-71462|ENSG0000…
G alpha (i) signalling events	13220	REACTOME	9606	14	4023	3	0.0847911	1	0	1	1	ADCY3 ; ADCY6 ; ADCY7 ; ADCY9 ; GNAI3 ; GNAS ; GNB1 ; GNB2 ; GNB4 ; GNG5 ; RGS1 ; RGS10 ; RGS14 ; RGS19 ;	ADCY3|IDBG-34125|ENSG00000138031|109|-1.1898791790008545|0.3739710748195648 ; ADCY6|IDBG-30292|ENSG00000174233|112|-1.3887478113174438|0.08765087276697159 ; ADCY7|IDBG-30450|ENSG00000121281|113|1.5789328813552856|0.0326455719769001 ; ADCY9|IDBG-12514|ENSG00000162104|115|-1.0572841167449951|0.7669177055358887 ; GNAI3|IDBG-100849|ENSG00000065135|2773|1.0516225099563599|0.8149158358573914 ; GNAS|IDB…
Insulin Processing	13369	REACTOME	9606	14	4023	3	0.0847911	1	0	1	1	ERO1L ; EXOC1 ; EXOC2 ; EXOC3 ; EXOC4 ; EXOC5 ; EXOC6 ; EXOC7 ; EXOC8 ; KIF5B ; MYO5A ; SLC30A5 ; SLC30A6 ; SLC30A7 ;	ERO1L|IDBG-6806|ENSG00000197930|30001|3.5158729553222656|1.462243517380557E-6 ; EXOC1|IDBG-19751|ENSG00000090989|55763|1.2120131254196167|0.34701213240623474 ; EXOC2|IDBG-55886|ENSG00000112685|55770|-1.1606749296188354|0.43215879797935486 ; EXOC3|IDBG-10290|ENSG00000180104|11336|-1.0414983034133911|0.8269986510276794 ; EXOC4|IDBG-41988|ENSG00000131558|60412|-1.0944300889968872|0.6287493109703064 …
Pentose phosphate pathway	470	KEGG	9606	14	4023	3	0.0847911	1	1	0.68843	1	ALDOA ; DERA ; FBP1 ; GPI ; H6PD ; PFKL ; PFKM ; PFKP ; PGD ; PGLS ; PGM2 ; PRPS1 ; RPE ; TALDO1 ;	ALDOA|IDBG-25500|ENSG00000149925|226|1.650710940361023|0.01221243105828762 ; DERA|IDBG-21696|ENSG00000023697|51071|-1.2258635759353638|0.2865055203437805 ; FBP1|IDBG-76936|ENSG00000165140|2203|4.418107986450195|1.4655842761612803E-8 ; GPI|IDBG-42902|ENSG00000105220|2821|2.0717923641204834|6.779422401450574E-4 ; H6PD|IDBG-88499|ENSG00000049239|9563|-1.7882956266403198|0.006320619955658913 ; PFKL|I…
Butanoate metabolism	16146	INOH	9606	7	4023	2	0.0938535	1	0	1	1	ACAT1 ; ACAT2 ; ECHS1 ; HADHA ; HMGCL ; HMGCS1 ; PDHX ;	ACAT1|IDBG-70137|ENSG00000075239|38|-1.518061637878418|0.032095227390527725 ; ACAT2|IDBG-98567|ENSG00000120437|39|2.2955868244171143|7.056529284454882E-5 ; ECHS1|IDBG-93744|ENSG00000127884|1892|1.0348622798919678|0.8798810839653015 ; HADHA|IDBG-35125|ENSG00000084754|3030|-1.3607128858566284|0.11673679202795029 ; HMGCL|IDBG-94034|ENSG00000117305|3155|-1.2925753593444824|0.22387029230594635 ; HMGCS…
Ifn alpha signaling pathway	3948	PID BIOCARTA	9606	7	4023	2	0.0938535	1	1	0.44152	1	IFNAR1 ; IFNAR2 ; JAK1 ; ST13 ; STAT1 ; STAT2 ; TYK2 ;	IFNAR1|IDBG-2095|ENSG00000142166|3454|1.7274775505065918|0.008648593910038471 ; IFNAR2|IDBG-1973|ENSG00000159110|3455|1.6138495206832886|0.020411711186170578 ; JAK1|IDBG-99443|ENSG00000162434|3716|-1.1554681062698364|0.45409825444221497 ; ST13|IDBG-8875|ENSG00000100380|6767|-2.440199375152588|1.9185767996532377E-6 ; STAT1|IDBG-77617|ENSG00000115415|6772|6.860808372497559|3.6501159032294042E-16 ; …
Il-10 anti-inflammatory signaling pathway	4128	PID BIOCARTA	9606	7	4023	2	0.0938535	1	0	1	1	BLVRA ; HMOX1 ; IL10RA ; IL10RB ; JAK1 ; MAP3K5 ; MAPK14 ;	BLVRA|IDBG-13778|ENSG00000106605|644|1.3477619886398315|0.18345999717712402 ; HMOX1|IDBG-5374|ENSG00000100292|3162|3.1315720081329346|1.0787771316245198E-4 ; IL10RA|IDBG-73419|ENSG00000110324|3587|3.0933010578155518|1.426851810037988E-7 ; IL10RB|IDBG-401888|ENSG00000243646|3588|1.4707776308059692|0.057599276304244995 ; JAK1|IDBG-99443|ENSG00000162434|3716|-1.1554681062698364|0.45409825444221497 ;…
Il22 soluble receptor signaling pathway	4119	PID BIOCARTA	9606	7	4023	2	0.0938535	1	0	1	1	IL10RA ; JAK1 ; STAT1 ; STAT3 ; STAT5A ; STAT5B ; TYK2 ;	IL10RA|IDBG-73419|ENSG00000110324|3587|3.0933010578155518|1.426851810037988E-7 ; JAK1|IDBG-99443|ENSG00000162434|3716|-1.1554681062698364|0.45409825444221497 ; STAT1|IDBG-77617|ENSG00000115415|6772|6.860808372497559|3.6501159032294042E-16 ; STAT3|IDBG-50702|ENSG00000168610|6774|1.7047982215881348|0.013954661786556244 ; STAT5A|IDBG-50625|ENSG00000126561|6776|1.3113925457000732|0.1814807653427124 ;…
ALK1 signaling events	15251	PID NCI	9606	15	4023	3	0.100266	1	1	0.713377	1	ACVR1 ; ACVR2A ; ACVRL1 ; ARRB2 ; BMPR2 ; CSNK2B ; ENG ; FKBP1A ; INHBA ; PPP1CA ; SMAD4 ; SMAD7 ; TGFB1 ; TGFBR1 ; TGFBR2 ;	ACVR1|IDBG-72930|ENSG00000115170|90|-1.2159744501113892|0.3137650787830353 ; ACVR2A|IDBG-71761|ENSG00000121989|92|1.5512584447860718|0.03467516973614693 ; ACVRL1|IDBG-33826|ENSG00000139567|94|2.050673246383667|8.691349066793919E-4 ; ARRB2|IDBG-19263|ENSG00000141480|409|1.19469153881073|0.3774859309196472 ; BMPR2|IDBG-78880|ENSG00000204217|659|2.258812427520752|2.0302475604694337E-4 ; CSNK2B|IDBG-…
Amino acid transport across the plasma membrane	13171	REACTOME	9606	15	4023	3	0.100266	1	5	0.00481948	0.683052	SLC1A4 ; SLC1A5 ; SLC36A1 ; SLC38A1 ; SLC38A2 ; SLC3A2 ; SLC43A2 ; SLC6A12 ; SLC6A6 ; SLC7A1 ; SLC7A11 ; SLC7A5 ; SLC7A6 ; SLC7A7 ; SLC7A8 ;	SLC1A4|IDBG-54041|ENSG00000115902|6509|-2.1887588500976562|1.3846956426277757E-4 ; SLC1A5|IDBG-59011|ENSG00000105281|6510|-2.4531681537628174|1.779758463271719E-6 ; SLC36A1|IDBG-54482|ENSG00000123643|206358|3.1824464797973633|3.160942299018643E-7 ; SLC38A1|IDBG-28524|ENSG00000111371|81539|-1.4832236766815186|0.05219334736466408 ; SLC38A2|IDBG-28555|ENSG00000134294|54407|-1.6455347537994385|0.0082…
NOD1/2 Signaling Pathway	13056	REACTOME	9606	15	4023	3	0.100266	1	0	1	1	CARD9 ; CASP1 ; CASP2 ; CASP4 ; CASP8 ; CHUK ; CYLD ; IKBKB ; MAP3K7 ; MAPK14 ; NOD1 ; RIPK2 ; TAB2 ; TNFAIP3 ; UBE2N ;	CARD9|IDBG-92266|ENSG00000187796|64170|1.04344642162323|0.8610541224479675 ; CASP1|IDBG-69618|ENSG00000137752|834|3.474032163619995|1.9731758982288738E-7 ; CASP2|IDBG-45836|ENSG00000106144|835|-1.062111496925354|0.7529590725898743 ; CASP4|IDBG-69557|ENSG00000196954|837|1.4109059572219849|0.09675958007574081 ; CASP8|IDBG-78534|ENSG00000064012|841|-1.0996861457824707|0.6281488537788391 ; CHUK|IDBG-…
Regulation of cell cycle progression by plk3	4109	PID BIOCARTA	9606	15	4023	3	0.100266	1	0	1	1	APAF1 ; ATM ; ATR ; BAX ; CASP3 ; CASP7 ; CCNB1 ; CDK1 ; CHEK1 ; CHEK2 ; CYCS ; PLK3 ; TP53 ; TREX1 ; YWHAH ;	APAF1|IDBG-52364|ENSG00000120868|317|1.9389064311981201|0.002482193522155285 ; ATM|IDBG-70193|ENSG00000149311|472|1.2474846839904785|0.27487602829933167 ; ATR|IDBG-59521|ENSG00000175054|545|2.0039994716644287|7.48573278542608E-4 ; BAX|IDBG-61459|ENSG00000087088|581|-1.2428843975067139|0.2577728033065796 ; CASP3|IDBG-46394|ENSG00000164305|836|1.0955320596694946|0.6874042749404907 ; CASP7|IDBG-9006…
Signaling events mediated by TCPTP	15420	PID NCI	9606	24	4023	4	0.104444	1	2	0.581971	1	ATR ; CREBBP ; CSF1 ; CSF1R ; EIF2AK2 ; GRB2 ; INSR ; ITGB1 ; JAK1 ; KPNA2 ; KPNB1 ; LMAN1 ; PIAS1 ; PTPN1 ; PTPN2 ; RAB4A ; SHC1 ; SOS1 ; STAT1 ; STAT3 ; STAT5A ; STAT5B ; STAT6 ; VEGFA ;	ATR|IDBG-59521|ENSG00000175054|545|2.0039994716644287|7.48573278542608E-4 ; CREBBP|IDBG-12340|ENSG00000005339|1387|-1.2270711660385132|0.29781240224838257 ; CSF1|IDBG-100920|ENSG00000184371|1435|1.2043403387069702|0.4790854752063751 ; CSF1R|IDBG-53268|ENSG00000182578|1436|2.196040391921997|7.766658090986311E-4 ; EIF2AK2|IDBG-44867|ENSG00000055332|5610|3.1048381328582764|1.1553162266864092E-6 ; GR…
Caspase Cascade in Apoptosis	14995	PID NCI	9606	34	4023	5	0.111724	1	0	1	1	AKT1 ; APAF1 ; APP ; ARHGDIB ; BAX ; BCL2L1 ; BID ; BIRC3 ; CASP10 ; CASP2 ; CASP3 ; CASP7 ; CASP8 ; CYCS ; DFFA ; DIABLO ; FADD ; GSN ; MADD ; MAP3K1 ; NUMA1 ; PARP1 ; RIPK1 ; SATB1 ; SPTAN1 ; SREBF1 ; TNFRSF10A ; TNFRSF10B ; TNFRSF1A ; TNFSF10 ; TOP1 ; TRAF2 ; VIM ; XIAP ;	AKT1|IDBG-22709|ENSG00000142208|207|-1.3926351070404053|0.0820908471941948 ; APAF1|IDBG-52364|ENSG00000120868|317|1.9389064311981201|0.002482193522155285 ; APP|IDBG-1100|ENSG00000142192|351|-1.8131693601608276|0.0037263119593262672 ; ARHGDIB|IDBG-21364|ENSG00000111348|397|-1.1022899150848389|0.5973717570304871 ; BAX|IDBG-61459|ENSG00000087088|581|-1.2428843975067139|0.2577728033065796 ; BCL2L1|ID…
PPAR signaling pathway	566	KEGG	9606	34	4023	5	0.111724	1	3	0.51746	1	ACAA1 ; ACADM ; ACOX1 ; ACOX3 ; ACSL1 ; ACSL3 ; ACSL4 ; ACSL5 ; CD36 ; CPT1A ; CPT1B ; CPT2 ; CYP27A1 ; DBI ; FABP3 ; FABP5 ; FADS2 ; GK ; ILK ; LPL ; ME1 ; NR1H3 ; OLR1 ; PCK2 ; PDPK1 ; PLTP ; PPARD ; PPARG ; RXRB ; SCD ; SCP2 ; SLC27A4 ; SORBS1 ; UBC ;	ACAA1|IDBG-25581|ENSG00000060971|30|1.8247216939926147|0.0043167853727936745 ; ACADM|IDBG-99766|ENSG00000117054|34|-1.6340731382369995|0.01157733891159296 ; ACOX1|IDBG-69159|ENSG00000161533|51|1.2556285858154297|0.25889310240745544 ; ACOX3|IDBG-9553|ENSG00000087008|8310|1.5427366495132446|0.04027745872735977 ; ACSL1|IDBG-46574|ENSG00000151726|2180|-1.3047564029693604|0.18774893879890442 ; ACSL3|I…
Thyroid cancer	500	KEGG	9606	16	4023	3	0.116772	1	2	0.369044	1	BRAF ; CCDC6 ; CCND1 ; CTNNB1 ; MAP2K1 ; MAP2K2 ; MAPK1 ; MYC ; NRAS ; PPARG ; RET ; RXRB ; TFG ; TP53 ; TPM3 ; TPR ;	BRAF|IDBG-44351|ENSG00000157764|673|1.2730814218521118|0.25565415620803833 ; CCDC6|IDBG-75157|ENSG00000108091|8030|1.1665910482406616|0.4764914810657501 ; CCND1|IDBG-61868|ENSG00000110092|595|-1.0257611274719238|0.8944044709205627 ; CTNNB1|IDBG-27347|ENSG00000168036|1499|1.4210879802703857|0.07706622779369354 ; MAP2K1|IDBG-18019|ENSG00000169032|5604|-1.161853551864624|0.4369358420372009 ; MAP2K2|…
ADP signalling through P2Y purinoceptor 1	13119	REACTOME	9606	8	4023	2	0.119039	1	0	1	1	GNA15 ; GNAQ ; GNB1 ; GNB2 ; GNB4 ; GNG5 ; MAPK14 ; PLA2G4A ;	GNA15|IDBG-16917|ENSG00000060558|2769|1.0625189542770386|0.7883623242378235 ; GNAQ|IDBG-72455|ENSG00000156052|2776|-1.2074874639511108|0.3309478759765625 ; GNB1|IDBG-85988|ENSG00000078369|2782|-1.0066710710525513|0.9573230147361755 ; GNB2|IDBG-31798|ENSG00000172354|2783|1.6278444528579712|0.03758209943771362 ; GNB4|IDBG-66267|ENSG00000114450|59345|5.07180643081665|1.3388795280788734E-12 ; GNG5|ID…
Caspase-mediated cleavage of cytoskeletal proteins	13415	REACTOME	9606	8	4023	2	0.119039	1	0	1	1	ADD1 ; CASP3 ; CASP8 ; DBNL ; GSN ; PLEC ; SPTAN1 ; VIM ;	ADD1|IDBG-7701|ENSG00000087274|118|-1.1161484718322754|0.5593382120132446 ; CASP3|IDBG-46394|ENSG00000164305|836|1.0955320596694946|0.6874042749404907 ; CASP8|IDBG-78534|ENSG00000064012|841|-1.0996861457824707|0.6281488537788391 ; DBNL|IDBG-14038|ENSG00000136279|28988|-1.1319260597229004|0.5087288022041321 ; GSN|IDBG-83407|ENSG00000148180|2934|2.095665216445923|2.673420822247863E-4 ; PLEC|IDBG-39…
IFN alpha signaling	16239	INOH	9606	8	4023	2	0.119039	1	0	1	1	IFNAR1 ; IFNAR2 ; IRF9 ; JAK1 ; STAT1 ; STAT2 ; STAT3 ; TYK2 ;	IFNAR1|IDBG-2095|ENSG00000142166|3454|1.7274775505065918|0.008648593910038471 ; IFNAR2|IDBG-1973|ENSG00000159110|3455|1.6138495206832886|0.020411711186170578 ; IRF9|IDBG-236583|ENSG00000213928|10379|1.7323310375213623|0.007478536106646061 ; JAK1|IDBG-99443|ENSG00000162434|3716|-1.1554681062698364|0.45409825444221497 ; STAT1|IDBG-77617|ENSG00000115415|6772|6.860808372497559|3.6501159032294042E-16 …
Other semaphorin interactions	13911	REACTOME	9606	8	4023	2	0.119039	1	0	1	1	ITGB1 ; PLXNA1 ; PLXNC1 ; PLXND1 ; SEMA4A ; SEMA7A ; TREM2 ; TYROBP ;	ITGB1|IDBG-68302|ENSG00000150093|3688|-1.37643301486969|0.10245448350906372 ; PLXNA1|IDBG-54782|ENSG00000114554|5361|1.365600824356079|0.16038909554481506 ; PLXNC1|IDBG-51378|ENSG00000136040|10154|2.50156307220459|3.3245385566260666E-5 ; PLXND1|IDBG-56134|ENSG00000004399|23129|1.578108787536621|0.031241538003087044 ; SEMA4A|IDBG-103399|ENSG00000196189|64218|3.891265869140625|2.300015955469803E-9 …
STING mediated induction of type 1 IFN	13011	REACTOME	9606	8	4023	2	0.119039	1	0	1	1	DDX41 ; IFI16 ; IRF3 ; PRKDC ; TBK1 ; TMEM173 ; XRCC5 ; XRCC6 ;	DDX41|IDBG-60413|ENSG00000183258|51428|-1.0849361419677734|0.6748794317245483 ; IFI16|IDBG-103852|ENSG00000163565|3428|6.944581508636475|1.6743849145725576E-14 ; IRF3|IDBG-63225|ENSG00000126456|3661|-1.2053613662719727|0.35086363554000854 ; PRKDC|IDBG-408612|ENSG00000253729|5591|-1.2204198837280273|0.29378414154052734 ; TBK1|IDBG-44993|ENSG00000183735|29110|-1.0865592956542969|0.6538335084915161 …
Small cell lung cancer	527	KEGG	9606	55	4023	7	0.120891	1	5	0.450099	1	AKT1 ; AKT2 ; AKT3 ; APAF1 ; BCL2L1 ; BIRC2 ; BIRC3 ; CCND1 ; CDK2 ; CDK4 ; CDK6 ; CDKN1B ; CHUK ; COL4A1 ; COL4A2 ; CYCS ; E2F1 ; E2F3 ; FN1 ; IKBKB ; ITGA3 ; ITGA6 ; ITGAV ; ITGB1 ; LAMA3 ; LAMA5 ; LAMB1 ; LAMB2 ; LAMB3 ; LAMB4 ; LAMC1 ; MAX ; MYC ; NFKB1 ; NFKBIA ; PIAS1 ; PIAS2 ; PIAS4 ; PIK3CA ; PIK3CB ; PIK3CD ; PIK3CG ; PIK3R1 ; PIK3R5 ; PTEN ; RB1 ; RELA ; RXRB ; SKP2 ; TP53 ; TRAF1 ; TRA…	AKT1|IDBG-22709|ENSG00000142208|207|-1.3926351070404053|0.0820908471941948 ; AKT2|IDBG-51270|ENSG00000105221|208|1.2009726762771606|0.36835479736328125 ; AKT3|IDBG-107751|ENSG00000117020|10000|-1.8574638366699219|0.001370344660244882 ; APAF1|IDBG-52364|ENSG00000120868|317|1.9389064311981201|0.002482193522155285 ; BCL2L1|IDBG-63673|ENSG00000171552|598|-1.6109440326690674|0.013211727142333984 ; BIR…
CXCR4-mediated signaling events	15059	PID NCI	9606	35	4023	5	0.122704	1	2	0.781594	1	ADRBK1 ; AKT1 ; ARRB2 ; BAD ; BCAR1 ; CFL1 ; CRK ; CSK ; CXCR4 ; DNM1 ; GNA13 ; GNB1 ; GNB2L1 ; GRK6 ; HGS ; ITCH ; JAK2 ; MAPKAP1 ; MLST8 ; MMP9 ; MTOR ; PAG1 ; PAK1 ; PDPK1 ; PTK2B ; PTPRC ; PXN ; RALB ; RAP1B ; RGS1 ; RICTOR ; SSH1 ; STAT2 ; UBQLN1 ; VAV1 ;	ADRBK1|IDBG-59896|ENSG00000173020|156|-1.1000759601593018|0.616430401802063 ; AKT1|IDBG-22709|ENSG00000142208|207|-1.3926351070404053|0.0820908471941948 ; ARRB2|IDBG-19263|ENSG00000141480|409|1.19469153881073|0.3774859309196472 ; BAD|IDBG-53423|ENSG00000002330|572|-1.759750485420227|0.008570930920541286 ; BCAR1|IDBG-42468|ENSG00000050820|9564|1.1497341394424438|0.5005770921707153 ; CFL1|IDBG-5781…
p73 transcription factor network	15377	PID NCI	9606	46	4023	6	0.133027	1	2	0.892541	1	ABL1 ; BAK1 ; BAX ; BCL2L11 ; BRCA2 ; BUB1 ; BUB3 ; CASP2 ; CCNA2 ; CCNB1 ; CDK2 ; CDK6 ; CDKN1A ; CHEK1 ; DEDD ; EP300 ; FASN ; FLOT2 ; FOXO3 ; GDF15 ; GNB2L1 ; GRAMD4 ; HAGH ; HSF1 ; IL4R ; ITCH ; JAK1 ; KAT5 ; MDM2 ; MYC ; NDUFS2 ; PEA15 ; PFDN5 ; PIN1 ; PLK3 ; PML ; RAD51 ; RB1 ; RELA ; SERPINE1 ; SIRT1 ; SP1 ; TP63 ; TUBA1A ; UBE4B ; YAP1 ;	ABL1|IDBG-89599|ENSG00000097007|25|-1.061503291130066|0.7573075890541077 ; BAK1|IDBG-82944|ENSG00000030110|578|1.4412429332733154|0.09730177372694016 ; BAX|IDBG-61459|ENSG00000087088|581|-1.2428843975067139|0.2577728033065796 ; BCL2L11|IDBG-65821|ENSG00000153094|10018|1.0092992782592773|0.9823122620582581 ; BRCA2|IDBG-22703|ENSG00000139618|675|1.903778314590454|0.0019103223457932472 ; BUB1|IDBG-6…
Amino sugar and nucleotide sugar metabolism	466	KEGG	9606	36	4023	5	0.134166	1	1	0.950572	1	AMDHD2 ; CHI3L1 ; CHIT1 ; CMAS ; CYB5R1 ; CYB5R3 ; FPGT ; FUK ; GALE ; GALK1 ; GALK2 ; GALT ; GFPT1 ; GMPPA ; GMPPB ; GNE ; GNPDA1 ; GPI ; HEXA ; HEXB ; HK1 ; HK2 ; HK3 ; MPI ; NAGK ; NANS ; NPL ; PGM2 ; PGM3 ; PMM2 ; TSTA3 ; UAP1 ; UAP1L1 ; UGDH ; UGP2 ; UXS1 ;	AMDHD2|IDBG-10621|ENSG00000162066|51005,752014|1.182339072227478|0.42860105633735657 ; CHI3L1|IDBG-105933|ENSG00000133048|1116|1.6269158124923706|0.016090860590338707 ; CHIT1|IDBG-105936|ENSG00000133063|1118|2.1221468448638916|0.00879787839949131 ; CMAS|IDBG-23331|ENSG00000111726|55907|-1.1586960554122925|0.4380190372467041 ; CYB5R1|IDBG-105898|ENSG00000159348|51706|-1.599865198135376|0.016490293…
Galactose metabolism	407	KEGG	9606	17	4023	3	0.134209	1	0	1	1	AKR1B1 ; B4GALT1 ; GAA ; GALE ; GALK1 ; GALK2 ; GALT ; GANC ; GLB1 ; HK1 ; HK2 ; HK3 ; PFKL ; PFKM ; PFKP ; PGM2 ; UGP2 ;	AKR1B1|IDBG-42170|ENSG00000085662|231|-1.4015157222747803|0.0913330540060997 ; B4GALT1|IDBG-56701|ENSG00000086062|2683|1.854996919631958|0.011958747170865536 ; GAA|IDBG-71383|ENSG00000171298|2548|1.180808663368225|0.4144437313079834 ; GALE|IDBG-94020|ENSG00000117308|2582|1.0724561214447021|0.7536935210227966 ; GALK1|IDBG-68888|ENSG00000108479|2584|2.148714780807495|0.0038295560516417027 ; GALK2|I…
Starch and sucrose metabolism	536	KEGG	9606	17	4023	3	0.134209	1	0	1	1	AGL ; GAA ; GANC ; GBE1 ; GPI ; GUSB ; GYS1 ; HK1 ; HK2 ; HK3 ; PGM2 ; PYGB ; PYGL ; UGDH ; UGP2 ; UGT2A1 ; UXS1 ;	AGL|IDBG-100451|ENSG00000162688|178|1.2226755619049072|0.3171086311340332 ; GAA|IDBG-71383|ENSG00000171298|2548|1.180808663368225|0.4144437313079834 ; GANC|IDBG-235815|ENSG00000214013|2595|1.667758822441101|0.012058202177286148 ; GBE1|IDBG-45617|ENSG00000114480|2632|1.9570529460906982|0.00403044605627656 ; GPI|IDBG-42902|ENSG00000105220|2821|2.0717923641204834|6.779422401450574E-4 ; GUSB|IDBG-184…
Tryptophan metabolism	504	KEGG	9606	17	4023	3	0.134209	1	0	1	1	ABP1 ; ACAT1 ; ACAT2 ; ALDH3A2 ; ALDH9A1 ; CAT ; CCBL2 ; CYP1B1 ; ECHS1 ; GCDH ; HADHA ; IL4I1 ; KMO ; KYNU ; OGDH ; TDO2 ; WARS ;	ABP1|IDBG-48285|ENSG00000002726|26|1.1724094152450562|0.47250622510910034 ; ACAT1|IDBG-70137|ENSG00000075239|38|-1.518061637878418|0.032095227390527725 ; ACAT2|IDBG-98567|ENSG00000120437|39|2.2955868244171143|7.056529284454882E-5 ; ALDH3A2|IDBG-34849|ENSG00000072210|224|1.338110089302063|0.17552529275417328 ; ALDH9A1|IDBG-104484|ENSG00000143149|223|-1.3867242336273193|0.08440650999546051 ; CAT|ID…
Antigen processing and presentation	493	KEGG	9606	27	4023	4	0.144882	1	1	0.894893	1	B2M ; CALR ; CANX ; CD74 ; CREB1 ; CTSB ; CTSL1 ; CTSS ; HLA-B ; HLA-C ; HLA-E ; HSP90AA1 ; HSP90AB1 ; HSPA4 ; HSPA5 ; HSPA8 ; IFI30 ; KLRC3 ; KLRD1 ; NFYA ; NFYC ; PDIA3 ; PSME1 ; PSME2 ; PSME3 ; RFX5 ; RFXANK ;	B2M|IDBG-9902|ENSG00000166710|567|1.234824299812317|0.28891637921333313 ; CALR|IDBG-31410|ENSG00000179218|811|-1.0840814113616943|0.6673445105552673 ; CANX|IDBG-61587|ENSG00000127022|821|-1.2514806985855103|0.24356630444526672 ; CD74|IDBG-53594|ENSG00000019582|972|5.846351146697998|5.1621389590217684E-14 ; CREB1|IDBG-79573|ENSG00000118260|1385|-1.1417657136917114|0.4876491129398346 ; CTSB|IDBG-76…
Activation of IRF3/IRF7 mediated by TBK1/IKK epsilon	13028	REACTOME	9606	9	4023	2	0.145642	1	0	1	1	IRF3 ; IRF7 ; PTPN11 ; RPS27A ; TBK1 ; TRAF3 ; UBA52 ; UBB ; UBC ;	IRF3|IDBG-63225|ENSG00000126456|3661|-1.2053613662719727|0.35086363554000854 ; IRF7|IDBG-17225|ENSG00000185507|3665|6.463541030883789|2.060242605120269E-16 ; PTPN11|IDBG-58105|ENSG00000179295|5781|-1.1641126871109009|0.41735032200813293 ; RPS27A|IDBG-52358|ENSG00000143947|6233|1.0143386125564575|0.9586012959480286 ; TBK1|IDBG-44993|ENSG00000183735|29110|-1.0865592956542969|0.6538335084915161 ; TR…
COPII (Coat Protein 2) Mediated Vesicle Transport	13364	REACTOME	9606	9	4023	2	0.145642	1	0	1	1	PREB ; SAR1B ; SEC13 ; SEC23A ; SEC24A ; SEC24B ; SEC24C ; SEC24D ; SEC31A ;	PREB|IDBG-37210|ENSG00000138073|10113|1.2328356504440308|0.3089728355407715 ; SAR1B|IDBG-44984|ENSG00000152700|51128|-1.0049670934677124|0.9620657563209534 ; SEC13|IDBG-18046|ENSG00000157020|6396|1.3485817909240723|0.13642269372940063 ; SEC23A|IDBG-5190|ENSG00000100934|10484|1.2215312719345093|0.3364318907260895 ; SEC24A|IDBG-45018|ENSG00000113615|10802|2.275319814682007|1.8312036991119385E-4 ; S…
Degradation of collagen	13392	REACTOME	9606	9	4023	2	0.145642	1	0	1	1	ADAM10 ; ADAM17 ; ADAM9 ; COL9A2 ; FURIN ; MMP14 ; MMP19 ; MMP7 ; MMP9 ;	ADAM10|IDBG-14155|ENSG00000137845|102|-1.5318955183029175|0.03932734578847885 ; ADAM17|IDBG-27788|ENSG00000151694|6868|-1.5783076286315918|0.015475948341190815 ; ADAM9|IDBG-18369|ENSG00000168615|8754|-1.988620638847351|0.001379190944135189 ; COL9A2|IDBG-96898|ENSG00000049089|1298|1.006035327911377|0.9994940161705017 ; FURIN|IDBG-30430|ENSG00000140564|5045|1.0262672901153564|0.9124141931533813 ; M…
RIP-mediated NFkB activation via DAI	13008	REACTOME	9606	9	4023	2	0.145642	1	0	1	1	CHUK ; IKBKB ; MYD88 ; NFKB1 ; NFKB2 ; NFKBIA ; RELA ; RIPK1 ; RIPK3 ;	CHUK|IDBG-243385|ENSG00000213341|1147|1.4286689758300781|0.09576123207807541 ; IKBKB|IDBG-19987|ENSG00000104365|3551|-1.0887149572372437|0.6528793573379517 ; MYD88|IDBG-25713|ENSG00000172936|4615|8.879075050354004|3.972618946041645E-13 ; NFKB1|IDBG-31974|ENSG00000109320|4790|1.4285523891448975|0.11148931831121445 ; NFKB2|IDBG-87893|ENSG00000077150|4791|1.543064832687378|0.030942900106310844 ; NFK…
Regulation of the Fanconi anemia pathway	13854	REACTOME	9606	9	4023	2	0.145642	1	0	1	1	ATM ; ATR ; FANCD2 ; FANCI ; RPS27A ; UBA52 ; UBB ; UBC ; USP1 ;	ATM|IDBG-70193|ENSG00000149311|472|1.2474846839904785|0.27487602829933167 ; ATR|IDBG-59521|ENSG00000175054|545|2.0039994716644287|7.48573278542608E-4 ; FANCD2|IDBG-17539|ENSG00000144554|2177|-1.1092886924743652|0.6146801710128784 ; FANCI|IDBG-29126|ENSG00000140525|55215|-1.5935673713684082|0.03109433874487877 ; RPS27A|IDBG-52358|ENSG00000143947|6233|1.0143386125564575|0.9586012959480286 ; UBA52|I…
Regulation of transcriptional activity by pml	3937	PID BIOCARTA	9606	9	4023	2	0.145642	1	0	1	1	CREBBP ; PML ; PRAM1 ; RB1 ; SIRT1 ; SP100 ; SUMO1 ; TP53 ; UBE2I ;	CREBBP|IDBG-12340|ENSG00000005339|1387|-1.2270711660385132|0.29781240224838257 ; PML|IDBG-21462|ENSG00000140464|5371|7.533732891082764|1.810730732021426E-11 ; PRAM1|IDBG-24943|ENSG00000133246|84106|1.0182393789291382|0.9519287943840027 ; RB1|IDBG-32092|ENSG00000139687|5925|1.2520166635513306|0.26062026619911194 ; SIRT1|IDBG-75847|ENSG00000096717|23411|-1.5559720993041992|0.022480640560388565 ; SP…
Signal regulatory protein (SIRP) family interactions	13833	REACTOME	9606	9	4023	2	0.145642	1	1	0.527241	1	CD47 ; FYB ; GRB2 ; PTK2B ; PTPN11 ; SIRPA ; SIRPB1 ; SKAP2 ; TYROBP ;	CD47|IDBG-48744|ENSG00000196776|961|4.213758945465088|1.2941688831702436E-9 ; FYB|IDBG-17782|ENSG00000082074|2533|2.531620740890503|2.0218662029947154E-5 ; GRB2|IDBG-68262|ENSG00000177885|2885|-1.0125311613082886|0.9325217604637146 ; PTK2B|IDBG-13899|ENSG00000120899|2185|-2.4382407665252686|1.5586699646519264E-6 ; PTPN11|IDBG-58105|ENSG00000179295|5781|-1.1641126871109009|0.41735032200813293 ; SI…
AMPK inhibits chREBP transcriptional activation activity	13558	REACTOME	9606	2	4023	1	0.146357	1	0	1	1	PRKAG2 ; STK11 ;	PRKAG2|IDBG-49672|ENSG00000106617|51422|2.5144104957580566|9.731821774039418E-5 ; STK11|IDBG-13950|ENSG00000118046|6794|-1.392569661140442|0.08946432918310165 ;
Abnormal metabolism in phenylketonuria	13721	REACTOME	9606	2	4023	1	0.146357	1	0	1	1	IL4I1 ; LDHB ;	IL4I1|IDBG-63774|ENSG00000104951|259307|5.251181602478027|1.472423016846136E-10 ; LDHB|IDBG-23010|ENSG00000111716|3945|-1.3310917615890503|0.12647481262683868 ;
Alternative complement activation	13053	REACTOME	9606	2	4023	1	0.146357	1	0	1	1	C3 ; CFD ;	C3|IDBG-21798|ENSG00000125730|718|1.1343932151794434|0.5574517846107483 ; CFD|IDBG-13129|ENSG00000197766|1675|6.1198320388793945|2.7168195515514526E-7 ;
Binding and entry of HIV virion	13775	REACTOME	9606	2	4023	1	0.146357	1	0	1	1	CXCR4 ; PPIA ;	CXCR4|IDBG-71032|ENSG00000121966|7852|2.5527679920196533|0.021320361644029617 ; PPIA|IDBG-15159|ENSG00000196262|5478,101060363|1.0863401889801025|0.687059223651886 ;
C6 deamination of adenosine	13752	REACTOME	9606	2	4023	1	0.146357	1	0	1	1	ADAR ; ADARB1 ;	ADAR|IDBG-102968|ENSG00000160710|103|2.055375814437866|4.249521007295698E-4 ; ADARB1|IDBG-5701|ENSG00000197381|104|-1.07939875125885|0.6772832274436951 ;
Extrinsic prothrombin activation pathway	3947	PID BIOCARTA	9606	2	4023	1	0.146357	1	0	1	1	F3 ; PROS1 ;	F3|IDBG-100378|ENSG00000117525|2152|7.09158992767334|2.4765578043178804E-12 ; PROS1|IDBG-46049|ENSG00000184500|5627|-1.2886723279953003|0.1917986124753952 ;
Formation of PAPS	13655	REACTOME	9606	2	4023	1	0.146357	1	0	1	1	PAPSS1 ; PAPSS2 ;	PAPSS1|IDBG-33296|ENSG00000138801|9061|-1.0898998975753784|0.6449884176254272 ; PAPSS2|IDBG-81304|ENSG00000198682|9060|2.023273468017578|0.0016766820335760713 ;
Formation of editosomes by ADAR proteins	13753	REACTOME	9606	2	4023	1	0.146357	1	0	1	1	ADAR ; ADARB1 ;	ADAR|IDBG-102968|ENSG00000160710|103|2.055375814437866|4.249521007295698E-4 ; ADARB1|IDBG-5701|ENSG00000197381|104|-1.07939875125885|0.6772832274436951 ;
Formyl peptide receptors bind formyl peptides and many other ligands	13247	REACTOME	9606	2	4023	1	0.146357	1	0	1	1	ANXA1 ; HEBP1 ;	ANXA1|IDBG-71054|ENSG00000135046|301|2.294753074645996|6.698069046251476E-5 ; HEBP1|IDBG-20636|ENSG00000013583|50865|1.7937240600585938|0.0065359133295714855 ;
Heme degradation	13610	REACTOME	9606	2	4023	1	0.146357	1	0	1	1	HMOX1 ; HMOX2 ;	HMOX1|IDBG-5374|ENSG00000100292|3162|3.1315720081329346|1.0787771316245198E-4 ; HMOX2|IDBG-12855|ENSG00000103415|3163|-1.5850651264190674|0.017088884487748146 ;
LDL endocytosis	13517	REACTOME	9606	2	4023	1	0.146357	1	1	0.153234	1	LDLR ; LDLRAP1 ;	LDLR|IDBG-28808|ENSG00000130164|3949|2.1284990310668945|2.7711913571693003E-4 ; LDLRAP1|IDBG-94355|ENSG00000157978|26119|-2.707540512084961|1.8824772268999368E-5 ;
MyD88 dependent cascade initiated on endosome	13041	REACTOME	9606	2	4023	1	0.146357	1	0	1	1	IRAK4 ; MYD88 ;	IRAK4|IDBG-28022|ENSG00000198001|51135|1.6507679224014282|0.017824729904532433 ; MYD88|IDBG-25713|ENSG00000172936|4615|8.879075050354004|3.972618946041645E-13 ;
Neurophilin interactions with VEGF and VEGFR	13292	REACTOME	9606	2	4023	1	0.146357	1	0	1	1	FLT1 ; NRP1 ;	FLT1|IDBG-20108|ENSG00000102755|2321|4.992274761199951|2.1774273495367424E-9 ; NRP1|IDBG-68532|ENSG00000099250|8829|1.309062123298645|0.29235053062438965 ;
Pregnenolone biosynthesis	13495	REACTOME	9606	2	4023	1	0.146357	1	0	1	1	AKR1B1 ; STARD4 ;	AKR1B1|IDBG-42170|ENSG00000085662|231|-1.4015157222747803|0.0913330540060997 ; STARD4|IDBG-36758|ENSG00000164211|134429|4.499121189117432|1.4924636179691753E-11 ;
Proton-coupled monocarboxylate transport	13154	REACTOME	9606	2	4023	1	0.146357	1	0	1	1	SLC16A1 ; SLC16A3 ;	SLC16A1|IDBG-101192|ENSG00000155380|6566|-1.1673084497451782|0.41188210248947144 ; SLC16A3|IDBG-73352|ENSG00000141526|9123|2.591773509979248|5.800658072985243E-6 ;
Proton/oligonucleotide cotransporters	13169	REACTOME	9606	2	4023	1	0.146357	1	0	1	1	SLC15A3 ; SLC15A4 ;	SLC15A3|IDBG-49580|ENSG00000110446|51296|2.123300075531006|0.001047516125254333 ; SLC15A4|IDBG-64443|ENSG00000139370|121260|1.8856251239776611|0.003364647040143609 ;
The IPAF inflammasome	13058	REACTOME	9606	2	4023	1	0.146357	1	0	1	1	CASP1 ; NLRC4 ;	CASP1|IDBG-69618|ENSG00000137752|834|3.474032163619995|1.9731758982288738E-7 ; NLRC4|IDBG-43398|ENSG00000091106|58484|1.1493200063705444|0.5083385109901428 ;
Toll Like Receptor TLR1:TLR2 Cascade	13035	REACTOME	9606	2	4023	1	0.146357	1	0	1	1	CD14 ; TLR2 ;	CD14|IDBG-49157|ENSG00000170458|929|-1.9588960409164429|9.885071776807308E-4 ; TLR2|IDBG-41789|ENSG00000137462|7097|3.1438145637512207|7.528065992801203E-8 ;
Vitamin B2 (riboflavin) metabolism	13599	REACTOME	9606	2	4023	1	0.146357	1	0	1	1	ACP5 ; FLAD1 ;	ACP5|IDBG-29654|ENSG00000102575|54|6.794904708862305|7.140673686026333E-13 ; FLAD1|IDBG-103029|ENSG00000160688|80308|1.0255353450775146|0.916292130947113 ;
phospho-PLA2 pathway	13256	REACTOME	9606	2	4023	1	0.146357	1	0	1	1	MAPK1 ; PLA2G4A ;	MAPK1|IDBG-2147|ENSG00000100030|5594|-1.2148833274841309|0.3031984865665436 ; PLA2G4A|IDBG-105429|ENSG00000116711|5321|8.710733413696289|1.4010820370599216E-18 ;
Lysosome	4356	KEGG	9606	91	4023	10	0.150911	1	2	0.995703	1	ABCA2 ; ACP2 ; ACP5 ; AGA ; AP1B1 ; AP1G1 ; AP1M1 ; AP1S1 ; AP1S2 ; AP3B1 ; AP3D1 ; AP3M1 ; AP3S1 ; AP4B1 ; AP4E1 ; AP4M1 ; AP4S1 ; ARSA ; ARSB ; ARSG ; ASAH1 ; ATP6V0A1 ; ATP6V0A2 ; ATP6V0B ; ATP6V0C ; ATP6V0D1 ; ATP6V1H ; CD164 ; CD63 ; CD68 ; CLN3 ; CLN5 ; CLTA ; CLTB ; CLTC ; CTSA ; CTSB ; CTSC ; CTSD ; CTSH ; CTSK ; CTSL1 ; CTSO ; CTSS ; CTSZ ; DNASE2 ; ENTPD4 ; FUCA1 ; GAA ; GALC ; GBA ; GG…	ABCA2|IDBG-92973|ENSG00000107331|20|-1.2336245775222778|0.356496661901474 ; ACP2|IDBG-42850|ENSG00000134575|53|1.360638976097107|0.14404505491256714 ; ACP5|IDBG-29654|ENSG00000102575|54|6.794904708862305|7.140673686026333E-13 ; AGA|IDBG-45569|ENSG00000038002|175|-1.5552502870559692|0.02497067116200924 ; AP1B1|IDBG-3567|ENSG00000100280|162|-1.0239673852920532|0.8874297738075256 ; AP1G1|IDBG-41180|…
Caspase cascade in apoptosis	4166	PID BIOCARTA	9606	18	4023	3	0.152476	1	1	0.77689	1	APAF1 ; ARHGDIB ; BIRC2 ; BIRC3 ; CASP1 ; CASP10 ; CASP2 ; CASP3 ; CASP4 ; CASP7 ; CASP8 ; DFFA ; LMNA ; LMNB1 ; LMNB2 ; PARP1 ; SREBF1 ; XIAP ;	APAF1|IDBG-52364|ENSG00000120868|317|1.9389064311981201|0.002482193522155285 ; ARHGDIB|IDBG-21364|ENSG00000111348|397|-1.1022899150848389|0.5973717570304871 ; BIRC2|IDBG-69075|ENSG00000110330|329|1.0565706491470337|0.8058475852012634 ; BIRC3|IDBG-69045|ENSG00000023445|330|4.033997058868408|1.5088073268998414E-4 ; CASP1|IDBG-69618|ENSG00000137752|834|3.474032163619995|1.9731758982288738E-7 ; CASP1…
Fructose Mannose metabolism	16228	INOH	9606	18	4023	3	0.152476	1	1	0.77689	1	AKR1B1 ; ALDOA ; FPGT ; FUK ; GFPT1 ; GMPPA ; GMPPB ; GNPDA1 ; GPI ; HK1 ; HK2 ; HK3 ; MPI ; PFKFB3 ; PFKFB4 ; PGM2 ; PMM2 ; TSTA3 ;	AKR1B1|IDBG-42170|ENSG00000085662|231|-1.4015157222747803|0.0913330540060997 ; ALDOA|IDBG-25500|ENSG00000149925|226|1.650710940361023|0.01221243105828762 ; FPGT|IDBG-545534|ENSG00000254685|8790|-1.0112578868865967|0.9514367580413818 ; FUK|IDBG-40077|ENSG00000157353|197258|1.1747430562973022|0.47549471259117126 ; GFPT1|IDBG-54824|ENSG00000198380|2673|-1.1313334703445435|0.5216456055641174 ; GMPPA|…
Porphyrin and chlorophyll metabolism	603	KEGG	9606	18	4023	3	0.152476	1	0	1	1	ALAS1 ; BLVRA ; COX10 ; COX15 ; CPOX ; EARS2 ; EPRS ; FECH ; FTH1 ; FTL ; GUSB ; HMOX1 ; HMOX2 ; MMAB ; PPOX ; UGT2A1 ; UROD ; UROS ;	ALAS1|IDBG-38254|ENSG00000023330|211|1.2527058124542236|0.30662786960601807 ; BLVRA|IDBG-13778|ENSG00000106605|644|1.3477619886398315|0.18345999717712402 ; COX10|IDBG-31345|ENSG00000006695|1352|1.5828229188919067|0.03885827586054802 ; COX15|IDBG-86103|ENSG00000014919|1355|1.0316088199615479|0.8950212597846985 ; CPOX|IDBG-46912|ENSG00000080819|1371|1.0990240573883057|0.6795527338981628 ; EARS2|IDB…
Purine nucleotides nucleosides metabolism	16184	INOH	9606	48	4023	6	0.154083	1	3	0.749679	1	ADCY3 ; ADCY6 ; ADCY7 ; ADCY9 ; ADK ; ADSL ; ADSS ; AK1 ; AK2 ; AMPD2 ; AMPD3 ; APRT ; ATIC ; CANT1 ; ENTPD3 ; ENTPD4 ; ENTPD6 ; GDA ; GMPR2 ; GMPS ; GUCY1A2 ; GUK1 ; IMPDH1 ; IMPDH2 ; ITPA ; NME1 ; NME2 ; NME4 ; NME7 ; NPR1 ; NT5C2 ; NT5C3 ; NT5E ; NUDT5 ; PAICS ; PAPSS1 ; PAPSS2 ; PDE1B ; PDE3B ; PDE4B ; PDE8A ; PFAS ; PKM2 ; PNP ; PPAT ; RRM1 ; RRM2 ; TYMP ;	ADCY3|IDBG-34125|ENSG00000138031|109|-1.1898791790008545|0.3739710748195648 ; ADCY6|IDBG-30292|ENSG00000174233|112|-1.3887478113174438|0.08765087276697159 ; ADCY7|IDBG-30450|ENSG00000121281|113|1.5789328813552856|0.0326455719769001 ; ADCY9|IDBG-12514|ENSG00000162104|115|-1.0572841167449951|0.7669177055358887 ; ADK|IDBG-79046|ENSG00000156110|132|1.272258996963501|0.2657717764377594 ; ADSL|IDBG-406…
SMAD2/SMAD3:SMAD4 heterotrimer regulates transcription	13270	REACTOME	9606	19	4023	3	0.171472	1	1	0.794773	1	E2F4 ; HDAC1 ; JUNB ; MYC ; RBL1 ; RNF111 ; RPS27A ; SERPINE1 ; SMAD2 ; SMAD4 ; SMAD7 ; SP1 ; TFDP1 ; TFDP2 ; TGIF1 ; TGIF2 ; UBA52 ; UBB ; UBC ;	E2F4|IDBG-36221|ENSG00000205250|1874|1.198571801185608|0.36891061067581177 ; HDAC1|IDBG-95712|ENSG00000116478|3065|-2.1543431282043457|7.956294575706124E-5 ; JUNB|IDBG-30976|ENSG00000171223|3726|1.3520851135253906|0.1360422521829605 ; MYC|IDBG-35442|ENSG00000136997|4609|2.137068748474121|5.861260578967631E-4 ; RBL1|IDBG-73739|ENSG00000080839|5933|1.142149567604065|0.5239422917366028 ; RNF111|IDBG…
Alpha9 beta1 integrin signaling events	15241	PID NCI	9606	10	4023	2	0.173305	1	1	0.565047	1	ADAM15 ; BCAR1 ; FN1 ; ITGB1 ; PXN ; RAC1 ; SAT1 ; SPP1 ; TGM2 ; VEGFA ;	ADAM15|IDBG-103072|ENSG00000143537|8751|1.2185251712799072|0.36254966259002686 ; BCAR1|IDBG-42468|ENSG00000050820|9564|1.1497341394424438|0.5005770921707153 ; FN1|IDBG-80237|ENSG00000115414|2335|-1.3774663209915161|0.131703719496727 ; ITGB1|IDBG-68302|ENSG00000150093|3688|-1.37643301486969|0.10245448350906372 ; PXN|IDBG-60317|ENSG00000089159|5829|1.8258037567138672|0.0313444621860981 ; RAC1|IDBG-…
Generation of second messenger molecules	13069	REACTOME	9606	10	4023	2	0.173305	1	1	0.565047	1	ENAH ; EVL ; FYB ; LAT ; LCP2 ; NCK1 ; PAK1 ; PAK2 ; PLCG1 ; VASP ;	ENAH|IDBG-106949|ENSG00000154380|55740|-2.460556745529175|5.8867051848210394E-5 ; EVL|IDBG-19953|ENSG00000196405|51466|3.2845382690429688|1.9333283418632163E-8 ; FYB|IDBG-17782|ENSG00000082074|2533|2.531620740890503|2.0218662029947154E-5 ; LAT|IDBG-239499|ENSG00000213658|27040|-1.1280404329299927|0.5791791677474976 ; LCP2|IDBG-57216|ENSG00000043462|3937|-1.0020891427993774|0.9751066565513611 ; NC…
Prion pathway	4003	PID BIOCARTA	9606	10	4023	2	0.173305	1	2	0.186981	1	DNAJB6 ; HSPA5 ; LAMA3 ; LAMA5 ; LAMB1 ; LAMB2 ; LAMB3 ; LAMC1 ; PRNP ; RPSA ;	DNAJB6|IDBG-50846|ENSG00000105993|10049|-1.619754433631897|0.01463364064693451 ; HSPA5|IDBG-85148|ENSG00000044574|3309|2.857619285583496|6.708369619445875E-5 ; LAMA3|IDBG-1631|ENSG00000053747|3909|-5.516365051269531|5.629004884823499E-15 ; LAMA5|IDBG-84449|ENSG00000130702|3911|1.6334630250930786|0.06055779382586479 ; LAMB1|IDBG-35838|ENSG00000091136|3912|4.0777907371521|1.0955703544368589E-7 ; LA…
Regulation of AMPK activity via LKB1	13207	REACTOME	9606	10	4023	2	0.173305	1	0	1	1	CAB39 ; CAB39L ; PPM1A ; PRKAA1 ; PRKAG1 ; PRKAG2 ; RPTOR ; STK11 ; STRADA ; STRADB ;	CAB39|IDBG-82966|ENSG00000135932|51719|1.2533411979675293|0.2634305953979492 ; CAB39L|IDBG-33192|ENSG00000102547|81617|1.2234221696853638|0.34058448672294617 ; PPM1A|IDBG-8210|ENSG00000100614|5494|-1.4621846675872803|0.046485621482133865 ; PRKAA1|IDBG-18226|ENSG00000132356|5562|-1.3000998497009277|0.16956643760204315 ; PRKAG1|IDBG-30803|ENSG00000181929|5571|1.0657411813735962|0.7648616433143616 ;…
S1P3 pathway	15477	PID NCI	9606	10	4023	2	0.173305	1	1	0.565047	1	AKT1 ; AKT3 ; CXCR4 ; FLT1 ; GNA12 ; GNA13 ; JAK2 ; RAC1 ; RHOA ; VEGFA ;	AKT1|IDBG-22709|ENSG00000142208|207|-1.3926351070404053|0.0820908471941948 ; AKT3|IDBG-107751|ENSG00000117020|10000|-1.8574638366699219|0.001370344660244882 ; CXCR4|IDBG-71032|ENSG00000121966|7852|2.5527679920196533|0.021320361644029617 ; FLT1|IDBG-20108|ENSG00000102755|2321|4.992274761199951|2.1774273495367424E-9 ; GNA12|IDBG-7130|ENSG00000146535|2768|-1.129820704460144|0.539069414138794 ; GNA13…
Stathmin and breast cancer resistance to antimicrotubule agents	4084	PID BIOCARTA	9606	10	4023	2	0.173305	1	2	0.186981	1	CAMK2D ; CCNB1 ; CDK1 ; PRKAR1A ; PRKAR1B ; PRKAR2A ; STMN1 ; TUBA1A ; TUBA1C ; TUBA4A ;	CAMK2D|IDBG-34988|ENSG00000145349|817|-1.2552484273910522|0.2338704615831375 ; CCNB1|IDBG-25262|ENSG00000134057|891|-1.2939462661743164|0.18586187064647675 ; CDK1|IDBG-75344|ENSG00000170312|983|-1.7198820114135742|0.07330482453107834 ; PRKAR1A|IDBG-65907|ENSG00000108946|5573|-2.866013288497925|1.1866619686884405E-8 ; PRKAR1B|IDBG-6154|ENSG00000188191|5575|-2.738809108734131|4.393617416553752E-7 ;…
TNF receptor signaling pathway	15154	PID NCI	9606	30	4023	4	0.190383	1	0	1	1	ADAM17 ; BAG4 ; BIRC2 ; BIRC3 ; CASP8 ; CHUK ; CYLD ; FADD ; GNB2L1 ; IKBKB ; MADD ; MAP2K3 ; MAP3K1 ; MAP3K3 ; MAP3K5 ; MAP3K7 ; NFKB1 ; NSMAF ; RELA ; RIPK1 ; SMPD1 ; SMPD2 ; SQSTM1 ; STAT1 ; TNFAIP3 ; TNFRSF1A ; TNFRSF1B ; TRAF1 ; TRAF2 ; TXN ;	ADAM17|IDBG-27788|ENSG00000151694|6868|-1.5783076286315918|0.015475948341190815 ; BAG4|IDBG-17465|ENSG00000156735|9530|-1.1962780952453613|0.36120301485061646 ; BIRC2|IDBG-69075|ENSG00000110330|329|1.0565706491470337|0.8058475852012634 ; BIRC3|IDBG-69045|ENSG00000023445|330|4.033997058868408|1.5088073268998414E-4 ; CASP8|IDBG-78534|ENSG00000064012|841|-1.0996861457824707|0.6281488537788391 ; CHUK…
Cell cycle: g1/s check point	3958	PID BIOCARTA	9606	20	4023	3	0.191097	1	1	0.811226	1	ABL1 ; ATM ; ATR ; CCND1 ; CDC25A ; CDK1 ; CDK2 ; CDK4 ; CDK6 ; CDKN1A ; CDKN1B ; E2F1 ; GSK3B ; HDAC1 ; RB1 ; SKP2 ; SMAD4 ; TFDP1 ; TGFB1 ; TP53 ;	ABL1|IDBG-89599|ENSG00000097007|25|-1.061503291130066|0.7573075890541077 ; ATM|IDBG-70193|ENSG00000149311|472|1.2474846839904785|0.27487602829933167 ; ATR|IDBG-59521|ENSG00000175054|545|2.0039994716644287|7.48573278542608E-4 ; CCND1|IDBG-61868|ENSG00000110092|595|-1.0257611274719238|0.8944044709205627 ; CDC25A|IDBG-32204|ENSG00000164045|993|1.5015689134597778|0.06763939559459686 ; CDK1|IDBG-75344…
Cell surface interactions at the vascular wall	13112	REACTOME	9606	20	4023	3	0.191097	1	0	1	1	CD47 ; CD58 ; CD84 ; F11R ; FCER1G ; FN1 ; FYN ; ITGA4 ; ITGA5 ; ITGAL ; ITGAM ; ITGAX ; ITGB1 ; ITGB2 ; JAM2 ; LYN ; MERTK ; OLR1 ; PROS1 ; SIRPA ;	CD47|IDBG-48744|ENSG00000196776|961|4.213758945465088|1.2941688831702436E-9 ; CD58|IDBG-101394|ENSG00000116815|965|1.8798675537109375|0.0021426596213132143 ; CD84|IDBG-104060|ENSG00000066294|8832|2.165989398956299|2.564977912697941E-4 ; F11R|IDBG-104131|ENSG00000158769|50848|-1.222231388092041|0.2881287634372711 ; FCER1G|IDBG-104229|ENSG00000158869|2207|2.257089138031006|2.2268253087531775E-4 ; F…
Protein digestion and absorption	10383	KEGG	9606	20	4023	3	0.191097	1	5	0.0178767	1	ATP1A1 ; ATP1B1 ; ATP1B3 ; CELA3B ; COL11A2 ; COL4A1 ; COL4A2 ; COL6A1 ; COL6A2 ; COL6A3 ; COL9A2 ; KCNN4 ; PRCP ; SLC1A5 ; SLC36A1 ; SLC38A2 ; SLC3A2 ; SLC7A7 ; SLC7A8 ; SLC8A1 ;	ATP1A1|IDBG-101377|ENSG00000163399|476|1.3964004516601562|0.14752453565597534 ; ATP1B1|IDBG-104639|ENSG00000143153|481|-1.774773359298706|0.013012778013944626 ; ATP1B3|IDBG-59280|ENSG00000069849|483|-1.7180942296981812|0.005878522526472807 ; CELA3B|IDBG-281515|ENSG00000219073|23436|1.1349093914031982|0.536676287651062 ; COL11A2|IDBG-82068|ENSG00000204248|1302|-42.648250579833984|0.0 ; COL4A1|IDBG…
Toll-like receptor pathway	3951	PID BIOCARTA	9606	20	4023	3	0.191097	1	0	1	1	CD14 ; CHUK ; ECSIT ; EIF2AK2 ; ELK1 ; FOS ; IKBKB ; JUN ; MAP2K3 ; MAP3K1 ; MAP3K7 ; MAPK14 ; MAPK8 ; MYD88 ; NFKBIA ; RELA ; TAB2 ; TLR2 ; TLR4 ; TLR6 ;	CD14|IDBG-49157|ENSG00000170458|929|-1.9588960409164429|9.885071776807308E-4 ; CHUK|IDBG-243385|ENSG00000213341|1147|1.4286689758300781|0.09576123207807541 ; ECSIT|IDBG-29564|ENSG00000130159|51295|-1.6653807163238525|0.012032226659357548 ; EIF2AK2|IDBG-44867|ENSG00000055332|5610|3.1048381328582764|1.1553162266864092E-6 ; ELK1|IDBG-61826|ENSG00000126767|2002|-1.4693161249160767|0.05253928527235985…
Chrebp regulation by carbohydrates and camp	4074	PID BIOCARTA	9606	11	4023	2	0.201713	1	3	0.0513186	1	AGT ; CXCR4 ; GNAS ; GNB1 ; PPP2R5D ; PRKAA1 ; PRKAG1 ; PRKAG2 ; PRKAR1A ; PRKAR1B ; PRKAR2A ;	AGT|IDBG-107363|ENSG00000135744|183|-5.685771942138672|1.3951617244701206E-19 ; CXCR4|IDBG-71032|ENSG00000121966|7852|2.5527679920196533|0.021320361644029617 ; GNAS|IDBG-82827|ENSG00000087460|2778|1.1329537630081177|0.56218421459198 ; GNB1|IDBG-85988|ENSG00000078369|2782|-1.0066710710525513|0.9573230147361755 ; PPP2R5D|IDBG-87570|ENSG00000112640|5528|-1.319049596786499|0.14641998708248138 ; PRKAA…
Estrogen responsive protein efp controls cell cycle and breast tumors growth	4072	PID BIOCARTA	9606	11	4023	2	0.201713	1	0	1	1	CCNB1 ; CCNB2 ; CDK1 ; CDK2 ; CDK4 ; CDK5 ; CDK6 ; CDK8 ; SMURF1 ; TP53 ; TRIM25 ;	CCNB1|IDBG-25262|ENSG00000134057|891|-1.2939462661743164|0.18586187064647675 ; CCNB2|IDBG-14456|ENSG00000157456|9133|-1.332316517829895|0.17460377514362335 ; CDK1|IDBG-75344|ENSG00000170312|983|-1.7198820114135742|0.07330482453107834 ; CDK2|IDBG-39545|ENSG00000123374|1017|-1.2034292221069336|0.3575479984283447 ; CDK4|IDBG-43642|ENSG00000135446|1019|-1.1383146047592163|0.48839592933654785 ; CDK5|I…
G beta:gamma signalling through PI3Kgamma	13221	REACTOME	9606	11	4023	2	0.201713	1	0	1	1	AKT1 ; AKT2 ; AKT3 ; GNB1 ; GNB2 ; GNB4 ; GNG5 ; PDPK1 ; PIK3CG ; PIK3R5 ; RHOA ;	AKT1|IDBG-22709|ENSG00000142208|207|-1.3926351070404053|0.0820908471941948 ; AKT2|IDBG-51270|ENSG00000105221|208|1.2009726762771606|0.36835479736328125 ; AKT3|IDBG-107751|ENSG00000117020|10000|-1.8574638366699219|0.001370344660244882 ; GNB1|IDBG-85988|ENSG00000078369|2782|-1.0066710710525513|0.9573230147361755 ; GNB2|IDBG-31798|ENSG00000172354|2783|1.6278444528579712|0.03758209943771362 ; GNB4|ID…
Nicotinate Nicotinamide metabolism	16179	INOH	9606	11	4023	2	0.201713	1	0	1	1	MTMR2 ; MTMR6 ; NADK ; NADSYN1 ; NAMPT ; NMNAT1 ; NT5C2 ; NT5C3 ; NT5E ; PNP ; QPRT ;	MTMR2|IDBG-68604|ENSG00000087053|8898|1.5244028568267822|0.05756302550435066 ; MTMR6|IDBG-16672|ENSG00000139505|9107|1.0322238206863403|0.894180953502655 ; NADK|IDBG-85938|ENSG00000008130|65220|2.2284183502197266|2.1575886057689786E-4 ; NADSYN1|IDBG-62591|ENSG00000172890|55191|1.1014012098312378|0.6449654698371887 ; NAMPT|IDBG-35259|ENSG00000105835|10135|1.2299950122833252|0.3848925232887268 ; NM…
Oxidative stress induced gene expression via nrf2	4184	PID BIOCARTA	9606	11	4023	2	0.201713	1	2	0.217129	1	AKR7A2 ; CREB1 ; FOS ; HMOX1 ; HMOX2 ; JUN ; KEAP1 ; MAFK ; NFE2L2 ; PRKCA ; PRKCB ;	AKR7A2|IDBG-92533|ENSG00000053371|8574|1.5778722763061523|0.024963971227407455 ; CREB1|IDBG-79573|ENSG00000118260|1385|-1.1417657136917114|0.4876491129398346 ; FOS|IDBG-12957|ENSG00000170345|2353|1.0382217168807983|0.8798838257789612 ; HMOX1|IDBG-5374|ENSG00000100292|3162|3.1315720081329346|1.0787771316245198E-4 ; HMOX2|IDBG-12855|ENSG00000103415|3163|-1.5850651264190674|0.017088884487748146 ; JU…
TRAF6 mediated IRF7 activation	13012	REACTOME	9606	11	4023	2	0.201713	1	0	1	1	CREBBP ; DHX36 ; EP300 ; IRF3 ; IRF7 ; MAVS ; MYD88 ; SIKE1 ; TANK ; TBK1 ; TRAF2 ;	CREBBP|IDBG-12340|ENSG00000005339|1387|-1.2270711660385132|0.29781240224838257 ; DHX36|IDBG-62011|ENSG00000174953|170506|1.3532689809799194|0.18024739623069763 ; EP300|IDBG-8992|ENSG00000100393|2033|1.091613531112671|0.6767792701721191 ; IRF3|IDBG-63225|ENSG00000126456|3661|-1.2053613662719727|0.35086363554000854 ; IRF7|IDBG-17225|ENSG00000185507|3665|6.463541030883789|2.060242605120269E-16 ; MAV…
Telomeres telomerase cellular aging and immortality	4017	PID BIOCARTA	9606	11	4023	2	0.201713	1	0	1	1	AKT1 ; MYC ; POLR2A ; PPP2R5D ; PRKCA ; RB1 ; TEP1 ; TNKS ; TP53 ; XRCC5 ; XRCC6 ;	AKT1|IDBG-22709|ENSG00000142208|207|-1.3926351070404053|0.0820908471941948 ; MYC|IDBG-35442|ENSG00000136997|4609|2.137068748474121|5.861260578967631E-4 ; POLR2A|IDBG-25255|ENSG00000181222|5430|1.527077317237854|0.05888877436518669 ; PPP2R5D|IDBG-87570|ENSG00000112640|5528|-1.319049596786499|0.14641998708248138 ; PRKCA|IDBG-65194|ENSG00000154229|5578|1.0765525102615356|0.77447110414505 ; RB1|IDBG-…
The NLRP3 inflammasome	13060	REACTOME	9606	11	4023	2	0.201713	1	0	1	1	APP ; CASP1 ; HSP90AB1 ; MEFV ; NLRP3 ; P2RX7 ; PANX1 ; PSTPIP1 ; PYCARD ; SUGT1 ; TXN ;	APP|IDBG-1100|ENSG00000142192|351|-1.8131693601608276|0.0037263119593262672 ; CASP1|IDBG-69618|ENSG00000137752|834|3.474032163619995|1.9731758982288738E-7 ; HSP90AB1|IDBG-89293|ENSG00000096384|3326|-1.588801622390747|0.013536980375647545 ; MEFV|IDBG-11729|ENSG00000103313|4210|-1.0090399980545044|0.9461710453033447 ; NLRP3|IDBG-107914|ENSG00000162711|114548|1.3787286281585693|0.1130225881934166 ; …
mRNA Decay by 5' to 3' Exoribonuclease	13336	REACTOME	9606	11	4023	2	0.201713	1	3	0.0513186	1	DCP2 ; EDC3 ; EDC4 ; LSM1 ; LSM3 ; LSM4 ; LSM5 ; LSM6 ; LSM7 ; PATL1 ; XRN1 ;	DCP2|IDBG-37261|ENSG00000172795|167227|1.9674042463302612|0.0010402500629425049 ; EDC3|IDBG-22430|ENSG00000179151|80153|1.263231635093689|0.27622029185295105 ; EDC4|IDBG-37485|ENSG00000038358|23644|-1.0510057210922241|0.7880575656890869 ; LSM1|IDBG-17450|ENSG00000175324|27257|-1.8659509420394897|0.0010919884080067277 ; LSM3|IDBG-20051|ENSG00000170860|27258|-2.301445245742798|1.0064685739052948E-5…
JAK STAT pathway and regulation	16125	INOH	9606	121	4023	12	0.206854	1	7	0.861266	1	ACVR1 ; ACVR1B ; ACVR2A ; ACVRL1 ; ADRBK1 ; AKT1 ; AKT2 ; AKT3 ; BMPR1A ; BMPR2 ; BRAF ; CAMK2D ; CCNH ; CDK1 ; CDK2 ; CDK4 ; CDK5 ; CDK6 ; CDK8 ; CDK9 ; CHUK ; CSF2RB ; CSF3R ; CSK ; CSNK1A1 ; CSNK1D ; CSNK1E ; CSNK1G2 ; CSNK1G3 ; FGFR1 ; FLT1 ; FYN ; GRB2 ; GRK6 ; GSK3B ; IFNAR1 ; IFNAR2 ; IFNGR1 ; IGF1R ; IKBKB ; IL10RA ; IL10RB ; IL12RB1 ; IL13RA1 ; IL17RA ; IL1B ; IL4R ; IL6R ; IL6ST ; IL8 ;…	ACVR1|IDBG-72930|ENSG00000115170|90|-1.2159744501113892|0.3137650787830353 ; ACVR1B|IDBG-33695|ENSG00000135503|91|-1.7367427349090576|0.004357425961643457 ; ACVR2A|IDBG-71761|ENSG00000121989|92|1.5512584447860718|0.03467516973614693 ; ACVRL1|IDBG-33826|ENSG00000139567|94|2.050673246383667|8.691349066793919E-4 ; ADRBK1|IDBG-59896|ENSG00000173020|156|-1.1000759601593018|0.616430401802063 ; AKT1|IDB…
IL12-mediated signaling events	15185	PID NCI	9606	21	4023	3	0.211251	1	0	1	1	ATF2 ; B2M ; CCL3 ; FOS ; HLX ; IL12RB1 ; IL1B ; JAK2 ; MAPK14 ; MTOR ; NFKB1 ; NFKB2 ; RAB7A ; RELA ; RELB ; RIPK2 ; STAT1 ; STAT3 ; STAT5A ; STAT6 ; TYK2 ;	ATF2|IDBG-75609|ENSG00000115966|1386|1.7089266777038574|0.00846940092742443 ; B2M|IDBG-9902|ENSG00000166710|567|1.234824299812317|0.28891637921333313 ; CCL3|IDBG-42503|ENSG00000006075|6348,101060267|9.335050582885742|2.378116592538504E-9 ; FOS|IDBG-12957|ENSG00000170345|2353|1.0382217168807983|0.8798838257789612 ; HLX|IDBG-106775|ENSG00000136630|3142|-1.4153772592544556|0.10826509445905685 ; IL12…
ALK1 pathway	15160	PID NCI	9606	3	4023	1	0.21132	1	0	1	1	ACVR1 ; ACVRL1 ; FKBP1A ;	ACVR1|IDBG-72930|ENSG00000115170|90|-1.2159744501113892|0.3137650787830353 ; ACVRL1|IDBG-33826|ENSG00000139567|94|2.050673246383667|8.691349066793919E-4 ; FKBP1A|IDBG-39495|ENSG00000088832|2280|1.3942033052444458|0.11716625094413757 ;
Activation of Chaperones by ATF6-alpha	13382	REACTOME	9606	3	4023	1	0.21132	1	0	1	1	ATF6 ; HSPA5 ; MBTPS1 ;	ATF6|IDBG-104358|ENSG00000118217|22926|-1.1459579467773438|0.4707901179790497 ; HSPA5|IDBG-85148|ENSG00000044574|3309|2.857619285583496|6.708369619445875E-5 ; MBTPS1|IDBG-44124|ENSG00000140943|8720|-1.3203364610671997|0.14323283731937408 ;
Activation of Chaperones by IRE1alpha	13378	REACTOME	9606	3	4023	1	0.21132	1	0	1	1	ERN1 ; HSPA5 ; XBP1 ;	ERN1|IDBG-64539|ENSG00000178607|2081|-1.4462724924087524|0.06480196863412857 ; HSPA5|IDBG-85148|ENSG00000044574|3309|2.857619285583496|6.708369619445875E-5 ; XBP1|IDBG-3430|ENSG00000100219|7494|1.3108404874801636|0.18830153346061707 ;
Alternative complement pathway	3955	PID BIOCARTA	9606	3	4023	1	0.21132	1	0	1	1	C3 ; C5 ; CFD ;	C3|IDBG-21798|ENSG00000125730|718|1.1343932151794434|0.5574517846107483 ; C5|IDBG-83167|ENSG00000106804|727|1.1807955503463745|0.46071183681488037 ; CFD|IDBG-13129|ENSG00000197766|1675|6.1198320388793945|2.7168195515514526E-7 ;
Apoptotic cleavage of cell adhesion proteins	13416	REACTOME	9606	3	4023	1	0.21132	1	0	1	1	CASP3 ; CTNNB1 ; DSG2 ;	CASP3|IDBG-46394|ENSG00000164305|836|1.0955320596694946|0.6874042749404907 ; CTNNB1|IDBG-27347|ENSG00000168036|1499|1.4210879802703857|0.07706622779369354 ; DSG2|IDBG-2080|ENSG00000046604|1829|3.726691484451294|1.1922685061449556E-8 ;
Bicarbonate transporters	13166	REACTOME	9606	3	4023	1	0.21132	1	1	0.220832	1	SLC4A2 ; SLC4A7 ; SLC4A8 ;	SLC4A2|IDBG-49024|ENSG00000164889|6522|1.0011292695999146|0.9885547161102295 ; SLC4A7|IDBG-22923|ENSG00000033867|9497|2.3030595779418945|7.237039390020072E-4 ; SLC4A8|IDBG-33464|ENSG00000050438|9498|-2.4644827842712402|1.5014843484095763E-6 ;
Butirosin and neomycin biosynthesis	10392	KEGG	9606	3	4023	1	0.21132	1	0	1	1	HK1 ; HK2 ; HK3 ;	HK1|IDBG-76783|ENSG00000156515|3098|1.03974187374115|0.8595494627952576 ; HK2|IDBG-58047|ENSG00000159399|3099|1.4881982803344727|0.049354542046785355 ; HK3|IDBG-59204|ENSG00000160883|3101|4.575310707092285|6.3384961342116686E-12 ;
Death Receptor Signalling	15376	PID NCI	9606	3	4023	1	0.21132	1	0	1	1	CASP10 ; CASP8 ; FADD ;	CASP10|IDBG-78470|ENSG00000003400|843|4.553362846374512|8.656889094460496E-11 ; CASP8|IDBG-78534|ENSG00000064012|841|-1.0996861457824707|0.6281488537788391 ; FADD|IDBG-62144|ENSG00000168040|8772|-1.5891201496124268|0.02185819111764431 ;
FasL/ CD95L signaling	13409	REACTOME	9606	3	4023	1	0.21132	1	0	1	1	CASP10 ; CASP8 ; FADD ;	CASP10|IDBG-78470|ENSG00000003400|843|4.553362846374512|8.656889094460496E-11 ; CASP8|IDBG-78534|ENSG00000064012|841|-1.0996861457824707|0.6281488537788391 ; FADD|IDBG-62144|ENSG00000168040|8772|-1.5891201496124268|0.02185819111764431 ;
Fibrinolysis pathway	3961	PID BIOCARTA	9606	3	4023	1	0.21132	1	0	1	1	PLAU ; SERPINE1 ; UBE2A ;	PLAU|IDBG-78889|ENSG00000122861|5328|1.905290126800537|0.0038480330258607864 ; SERPINE1|IDBG-32959|ENSG00000106366|5054|8.922202110290527|5.684270328737417E-13 ; UBE2A|IDBG-83741|ENSG00000077721|7319|1.4012584686279297|0.13155873119831085 ;
Galactose catabolism	13544	REACTOME	9606	3	4023	1	0.21132	1	0	1	1	GALE ; GALK1 ; GALT ;	GALE|IDBG-94020|ENSG00000117308|2582|1.0724561214447021|0.7536935210227966 ; GALK1|IDBG-68888|ENSG00000108479|2584|2.148714780807495|0.0038295560516417027 ; GALT|IDBG-236559|ENSG00000213930|2592|1.5393342971801758|0.05943005904555321 ;
Linoleic acid metabolism	539	KEGG	9606	3	4023	1	0.21132	1	0	1	1	CYP3A43 ; PLA2G4A ; PLA2G6 ;	CYP3A43|IDBG-29806|ENSG00000021461|64816|1.1221919059753418|0.5677729249000549 ; PLA2G4A|IDBG-105429|ENSG00000116711|5321|8.710733413696289|1.4010820370599216E-18 ; PLA2G6|IDBG-7325|ENSG00000184381|8398|-1.0833685398101807|0.665727972984314 ;
NCAM1 interactions	13913	REACTOME	9606	3	4023	1	0.21132	1	1	0.220832	1	AGRN ; PRNP ; ST8SIA4 ;	AGRN|IDBG-84350|ENSG00000188157|375790|1.079651117324829|0.7108702659606934 ; PRNP|IDBG-49833|ENSG00000171867|5621|-4.209451675415039|2.404226720053443E-13 ; ST8SIA4|IDBG-35324|ENSG00000113532|7903|2.2488150596618652|1.0002561612054706E-4 ;
NGF processing	13196	REACTOME	9606	3	4023	1	0.21132	1	0	1	1	FURIN ; PCSK5 ; PCSK6 ;	FURIN|IDBG-30430|ENSG00000140564|5045|1.0262672901153564|0.9124141931533813 ; PCSK5|IDBG-71797|ENSG00000099139|5125|4.396512508392334|5.0226071834913455E-6 ; PCSK6|IDBG-32449|ENSG00000140479|5046,100507472|-1.3750553131103516|0.09459033608436584 ;
PLK3 signaling events	14991	PID NCI	9606	3	4023	1	0.21132	1	0	1	1	CHEK2 ; PLK3 ; TP53 ;	CHEK2|IDBG-3314|ENSG00000183765|11200|1.03343665599823|0.8933805227279663 ; PLK3|IDBG-97804|ENSG00000173846|1263|2.024061918258667|0.016298232600092888 ; TP53|IDBG-26364|ENSG00000141510|7157|1.1986894607543945|0.36577308177948 ;
Phenylalanine, tyrosine and tryptophan biosynthesis	492	KEGG	9606	3	4023	1	0.21132	1	0	1	1	GOT1 ; GOT2 ; IL4I1 ;	GOT1|IDBG-86016|ENSG00000120053|2805|-1.2878097295761108|0.2474699467420578 ; GOT2|IDBG-34707|ENSG00000125166|2806|1.055706262588501|0.8317659497261047 ; IL4I1|IDBG-63774|ENSG00000104951|259307|5.251181602478027|1.472423016846136E-10 ;
Regulators of bone mineralization	4053	PID BIOCARTA	9606	3	4023	1	0.21132	1	2	0.0180379	1	COL4A1 ; COL4A2 ; SPP1 ;	COL4A1|IDBG-50258|ENSG00000187498|1282|-8.920758247375488|7.845037987286307E-12 ; COL4A2|IDBG-50538|ENSG00000134871|1284|-6.619408130645752|1.704066921704673E-18 ; SPP1|IDBG-29322|ENSG00000118785|6696|2.2003233432769775|4.820862668566406E-4 ;
Scavenging of Heme from Plasma	13097	REACTOME	9606	3	4023	1	0.21132	1	0	1	1	APOL1 ; HPR ; LRP1 ;	APOL1|IDBG-5737|ENSG00000100342|8542|5.444186687469482|2.238924601272174E-9 ; HPR|IDBG-720810|ENSG00000261701|3250|1.3615552186965942|0.13702253997325897 ; LRP1|IDBG-42176|ENSG00000123384|4035|-1.1899999380111694|0.43511995673179626 ;
Urea cycle	13579	REACTOME	9606	3	4023	1	0.21132	1	1	0.220832	1	ASL ; ASS1 ; CPS1 ;	ASL|IDBG-18570|ENSG00000126522|435|-1.1029211282730103|0.6453837156295776 ; ASS1|IDBG-89475|ENSG00000130707|445|-2.963042736053467|3.948912308260333E-8 ; CPS1|IDBG-79973|ENSG00000021826|1373|2.210299491882324|1.6349609359167516E-4 ;
VEGF and VEGFR signaling network	14905	PID NCI	9606	3	4023	1	0.21132	1	1	0.220832	1	FLT1 ; NRP1 ; VEGFA ;	FLT1|IDBG-20108|ENSG00000102755|2321|4.992274761199951|2.1774273495367424E-9 ; NRP1|IDBG-68532|ENSG00000099250|8829|1.309062123298645|0.29235053062438965 ; VEGFA|IDBG-88716|ENSG00000112715|7422|-4.590578079223633|4.888573101879956E-9 ;
Aminosugars metabolism	16195	INOH	9606	12	4023	2	0.230593	1	0	1	1	CMAS ; GFPT1 ; GNE ; GNPDA1 ; HK1 ; HK2 ; HK3 ; MPI ; NAGK ; NANS ; PGM3 ; UAP1 ;	CMAS|IDBG-23331|ENSG00000111726|55907|-1.1586960554122925|0.4380190372467041 ; GFPT1|IDBG-54824|ENSG00000198380|2673|-1.1313334703445435|0.5216456055641174 ; GNE|IDBG-65042|ENSG00000159921|10020|1.1840472221374512|0.4366695284843445 ; GNPDA1|IDBG-51150|ENSG00000113552|10007|-1.2559672594070435|0.2391449362039566 ; HK1|IDBG-76783|ENSG00000156515|3098|1.03974187374115|0.8595494627952576 ; HK2|IDBG-…
IL27-mediated signaling events	15133	PID NCI	9606	12	4023	2	0.230593	1	0	1	1	IL12RB1 ; IL1B ; IL27RA ; IL6ST ; JAK1 ; JAK2 ; STAT1 ; STAT2 ; STAT3 ; STAT5A ; TGFB1 ; TYK2 ;	IL12RB1|IDBG-37559|ENSG00000096996|3594|1.0024091005325317|0.994915246963501 ; IL1B|IDBG-66519|ENSG00000125538|3553|-1.2085626125335693|0.4980766773223877 ; IL27RA|IDBG-32723|ENSG00000104998|9466|1.1851410865783691|0.4238112270832062 ; IL6ST|IDBG-21516|ENSG00000134352|3572|1.5926551818847656|0.023228071630001068 ; JAK1|IDBG-99443|ENSG00000162434|3716|-1.1554681062698364|0.45409825444221497 ; JAK2…
Insulin-mediated glucose transport	15841	PID NCI	9606	12	4023	2	0.230593	1	1	0.631856	1	AKT1 ; AKT2 ; CALM1 ; GSK3B ; GYS1 ; INSR ; LNPEP ; PPP1CC ; PPP1R3A ; RHOQ ; STX4 ; TRIP10 ;	AKT1|IDBG-22709|ENSG00000142208|207|-1.3926351070404053|0.0820908471941948 ; AKT2|IDBG-51270|ENSG00000105221|208|1.2009726762771606|0.36835479736328125 ; CALM1|IDBG-15903|ENSG00000198668|801,805,808|1.6747167110443115|0.010983234271407127 ; GSK3B|IDBG-51663|ENSG00000082701|2932|1.0026859045028687|0.9945114254951477 ; GYS1|IDBG-61643|ENSG00000104812|2997|2.203641176223755|3.946202923543751E-4 ; IN…
Nicotinate and nicotinamide metabolism	496	KEGG	9606	12	4023	2	0.230593	1	1	0.631856	1	NADK ; NADSYN1 ; NAMPT ; NMNAT1 ; NNT ; NT5C1A ; NT5C2 ; NT5C3 ; NT5E ; NUDT12 ; PNP ; QPRT ;	NADK|IDBG-85938|ENSG00000008130|65220|2.2284183502197266|2.1575886057689786E-4 ; NADSYN1|IDBG-62591|ENSG00000172890|55191|1.1014012098312378|0.6449654698371887 ; NAMPT|IDBG-35259|ENSG00000105835|10135|1.2299950122833252|0.3848925232887268 ; NMNAT1|IDBG-88778|ENSG00000173614|64802|-1.2086856365203857|0.3510104715824127 ; NNT|IDBG-19690|ENSG00000112992|23530|-1.5702346563339233|0.018422475084662437…
Platelet sensitization by LDL	13107	REACTOME	9606	12	4023	2	0.230593	1	0	1	1	FGR ; LRP8 ; MAPK14 ; PLA2G4A ; PPP2CA ; PPP2CB ; PPP2R1A ; PPP2R5A ; PPP2R5C ; PPP2R5D ; PPP2R5E ; PTPN11 ;	FGR|IDBG-94937|ENSG00000000938|2268|1.0608054399490356|0.7831367254257202 ; LRP8|IDBG-98740|ENSG00000157193|7804|1.3427809476852417|0.14367789030075073 ; MAPK14|IDBG-84613|ENSG00000112062|1432|1.6081279516220093|0.019767649471759796 ; PLA2G4A|IDBG-105429|ENSG00000116711|5321|8.710733413696289|1.4010820370599216E-18 ; PPP2CA|IDBG-44693|ENSG00000113575|5515|1.063117265701294|0.785617470741272 ; PPP…
GPVI-mediated activation cascade	13127	REACTOME	9606	22	4023	3	0.23184	1	0	1	1	AKT1 ; AKT2 ; AKT3 ; CDC42 ; FCER1G ; FYN ; LAT ; LCP2 ; LYN ; PDPK1 ; PIK3CB ; PIK3CG ; PIK3R1 ; PIK3R5 ; PLCG2 ; RAC1 ; RAC2 ; RHOA ; RHOG ; SYK ; VAV1 ; VAV3 ;	AKT1|IDBG-22709|ENSG00000142208|207|-1.3926351070404053|0.0820908471941948 ; AKT2|IDBG-51270|ENSG00000105221|208|1.2009726762771606|0.36835479736328125 ; AKT3|IDBG-107751|ENSG00000117020|10000|-1.8574638366699219|0.001370344660244882 ; CDC42|IDBG-93614|ENSG00000070831|998|-1.2592345476150513|0.2190878987312317 ; FCER1G|IDBG-104229|ENSG00000158869|2207|2.257089138031006|2.2268253087531775E-4 ; FYN…
Beta2 integrin cell surface interactions	15182	PID NCI	9606	13	4023	2	0.259712	1	0	1	1	C3 ; F11R ; FCGR2A ; ICAM1 ; ICAM3 ; ITGAD ; ITGAL ; ITGAM ; ITGAX ; ITGB2 ; PLAU ; PLAUR ; TGFBI ;	C3|IDBG-21798|ENSG00000125730|718|1.1343932151794434|0.5574517846107483 ; F11R|IDBG-104131|ENSG00000158769|50848|-1.222231388092041|0.2881287634372711 ; FCGR2A|IDBG-104282|ENSG00000143226|2212|1.6225987672805786|0.023385869339108467 ; ICAM1|IDBG-26804|ENSG00000090339|3383|2.17842698097229|0.0010691959178075194 ; ICAM3|IDBG-27123|ENSG00000076662|3385|-1.0200928449630737|0.9132574796676636 ; ITGAD|…
Fat digestion and absorption	10369	KEGG	9606	13	4023	2	0.259712	1	2	0.278306	1	ABCA1 ; ABCG5 ; ACAT2 ; AGPAT2 ; CD36 ; DGAT1 ; DGAT2 ; GOT2 ; NPC1L1 ; PLA2G4A ; PLA2G6 ; SCARB1 ; SLC27A4 ;	ABCA1|IDBG-79441|ENSG00000165029|19|-2.702669620513916|9.302873849037496E-8 ; ABCG5|IDBG-49230|ENSG00000138075|64240|1.440227746963501|0.07906422764062881 ; ACAT2|IDBG-98567|ENSG00000120437|39|2.2955868244171143|7.056529284454882E-5 ; AGPAT2|IDBG-92546|ENSG00000169692|10555|1.0840177536010742|0.7287895083427429 ; CD36|IDBG-24023|ENSG00000135218|948|-3.309074878692627|8.601947598663173E-8 ; DGAT1|…
Post-chaperonin tubulin folding pathway	13441	REACTOME	9606	13	4023	2	0.259712	1	0	1	1	TBCA ; TBCB ; TBCC ; TBCD ; TBCE ; TUBA1A ; TUBA1B ; TUBA1C ; TUBA4A ; TUBB3 ; TUBB4A ; TUBB4B ; TUBB6 ;	TBCA|IDBG-30407|ENSG00000171530|6902|-1.7066701650619507|0.0050226845778524876 ; TBCB|IDBG-46531|ENSG00000105254|1155|1.0982389450073242|0.6480541229248047 ; TBCC|IDBG-87325|ENSG00000124659|6903|-1.5418949127197266|0.02337026596069336 ; TBCD|IDBG-73772|ENSG00000141556|6904|-1.1465859413146973|0.477160781621933 ; TBCE|IDBG-107548|ENSG00000116957|6905|1.4508134126663208|0.06876984983682632 ; TUBA1A…
ALK2 signaling events	14982	PID NCI	9606	4	4023	1	0.271354	1	0	1	1	ACVR1 ; BMPR2 ; FKBP1A ; SMAD4 ;	ACVR1|IDBG-72930|ENSG00000115170|90|-1.2159744501113892|0.3137650787830353 ; BMPR2|IDBG-78880|ENSG00000204217|659|2.258812427520752|2.0302475604694337E-4 ; FKBP1A|IDBG-39495|ENSG00000088832|2280|1.3942033052444458|0.11716625094413757 ; SMAD4|IDBG-3485|ENSG00000141646|4089|-1.0150794982910156|0.9253685474395752 ;
APOBEC3G mediated resistance to HIV-1 infection	13675	REACTOME	9606	4	4023	1	0.271354	1	1	0.283049	1	APOBEC3G ; HMGA1 ; PPIA ; PSIP1 ;	APOBEC3G|IDBG-402349|ENSG00000239713|60489|6.0642170906066895|2.626305274059E-14 ; HMGA1|IDBG-83311|ENSG00000137309|3159|-1.0314792394638062|0.8586167097091675 ; PPIA|IDBG-15159|ENSG00000196262|5478,101060363|1.0863401889801025|0.687059223651886 ; PSIP1|IDBG-51337|ENSG00000164985|11168|-2.5758888721466064|1.1611920854193158E-5 ;
Predicted by orthology: Activated NOTCH1 Transmits Signal to the Nucleus	14213	REACTOME	10090	4	4023	1	0.271354	1	0	1	1	RPS27A ; UBA52 ; UBB ; UBC ;	RPS27A|IDBG-52358|ENSG00000143947|6233|1.0143386125564575|0.9586012959480286 ; UBA52|IDBG-281627|ENSG00000221983|7311|-1.1832799911499023|0.3700049817562103 ; UBB|IDBG-32151|ENSG00000170315|7314|1.5380902290344238|0.031520649790763855 ; UBC|IDBG-64029|ENSG00000150991|7316|4.278506278991699|3.668554696134585E-11 ;
Allograft rejection	2793	KEGG	9606	4	4023	1	0.271354	1	0	1	1	CD40 ; HLA-B ; HLA-C ; HLA-E ;	CD40|IDBG-78904|ENSG00000101017|958|2.0223405361175537|0.001266095438040793 ; HLA-B|IDBG-299578|ENSG00000234745|3106|1.221228837966919|0.32207098603248596 ; HLA-C|IDBG-77290|ENSG00000204525|3107|1.5101563930511475|0.04204663261771202 ; HLA-E|IDBG-125081|ENSG00000204592|3133|1.2047001123428345|0.39008980989456177 ;
Antigen processing and presentation	4144	PID BIOCARTA	9606	4	4023	1	0.271354	1	0	1	1	B2M ; CD74 ; PSMB5 ; PSMB6 ;	B2M|IDBG-9902|ENSG00000166710|567|1.234824299812317|0.28891637921333313 ; CD74|IDBG-53594|ENSG00000019582|972|5.846351146697998|5.1621389590217684E-14 ; PSMB5|IDBG-2988|ENSG00000100804|5693|-1.2360906600952148|0.2597529888153076 ; PSMB6|IDBG-19703|ENSG00000142507|5694|1.1407862901687622|0.5248264670372009 ;
Antisense pathway	3953	PID BIOCARTA	9606	4	4023	1	0.271354	1	0	1	1	ADAR ; MATR3 ; NONO ; SFPQ ;	ADAR|IDBG-102968|ENSG00000160710|103|2.055375814437866|4.249521007295698E-4 ; MATR3|IDBG-47535|ENSG00000015479|9782,724102|-1.235885739326477|0.2568492293357849 ; NONO|IDBG-75619|ENSG00000147140|4841|-1.748381495475769|0.0027722998056560755 ; SFPQ|IDBG-96092|ENSG00000116560|6421,100996496|-1.7291860580444336|0.003756634658202529 ;
Autoimmune thyroid disease	2799	KEGG	9606	4	4023	1	0.271354	1	0	1	1	CD40 ; HLA-B ; HLA-C ; HLA-E ;	CD40|IDBG-78904|ENSG00000101017|958|2.0223405361175537|0.001266095438040793 ; HLA-B|IDBG-299578|ENSG00000234745|3106|1.221228837966919|0.32207098603248596 ; HLA-C|IDBG-77290|ENSG00000204525|3107|1.5101563930511475|0.04204663261771202 ; HLA-E|IDBG-125081|ENSG00000204592|3133|1.2047001123428345|0.39008980989456177 ;
DAG and IP3 signaling	12996	REACTOME	9606	4	4023	1	0.271354	1	0	1	1	ITPR1 ; ITPR2 ; ITPR3 ; PLCG1 ;	ITPR1|IDBG-14187|ENSG00000150995|3708|-1.0185731649398804|0.9071371555328369 ; ITPR2|IDBG-24160|ENSG00000123104|3709|-1.0444256067276|0.8103307485580444 ; ITPR3|IDBG-82972|ENSG00000096433|3710|2.098872423171997|9.73905436694622E-4 ; PLCG1|IDBG-75238|ENSG00000124181|5335|1.1548285484313965|0.49169525504112244 ;
Elastic fibre formation	13389	REACTOME	9606	4	4023	1	0.271354	1	0	1	1	FBN1 ; FBN2 ; FURIN ; LOXL3 ;	FBN1|IDBG-10989|ENSG00000166147|2200|1.1357933282852173|0.5569535493850708 ; FBN2|IDBG-39842|ENSG00000138829|2201|-1.2303900718688965|0.2750810980796814 ; FURIN|IDBG-30430|ENSG00000140564|5045|1.0262672901153564|0.9124141931533813 ; LOXL3|IDBG-57846|ENSG00000115318|84695|2.3138253688812256|1.672044163569808E-4 ;
Elevation of cytosolic Ca2+ levels	13102	REACTOME	9606	4	4023	1	0.271354	1	1	0.283049	1	ITPR1 ; ITPR2 ; ITPR3 ; STIM1 ;	ITPR1|IDBG-14187|ENSG00000150995|3708|-1.0185731649398804|0.9071371555328369 ; ITPR2|IDBG-24160|ENSG00000123104|3709|-1.0444256067276|0.8103307485580444 ; ITPR3|IDBG-82972|ENSG00000096433|3710|2.098872423171997|9.73905436694622E-4 ; STIM1|IDBG-24705|ENSG00000167323|6786|-2.0247063636779785|2.2901433112565428E-4 ;
Endogenous sterols	13647	REACTOME	9606	4	4023	1	0.271354	1	0	1	1	CYP19A1 ; CYP1B1 ; CYP27A1 ; CYP51A1 ;	CYP19A1|IDBG-11985|ENSG00000137869|1588|1.2123032808303833|0.47303396463394165 ; CYP1B1|IDBG-46038|ENSG00000138061|1545|1.707586646080017|0.014404542744159698 ; CYP27A1|IDBG-81150|ENSG00000135929|1593|1.567762017250061|0.04764386638998985 ; CYP51A1|IDBG-26219|ENSG00000001630|1595|2.1356260776519775|2.2161552624311298E-4 ;
IFN gamma signaling	16222	INOH	9606	4	4023	1	0.271354	1	0	1	1	IFNGR1 ; JAK1 ; JAK2 ; STAT1 ;	IFNGR1|IDBG-97020|ENSG00000027697|3459|1.012743592262268|0.9656824469566345 ; JAK1|IDBG-99443|ENSG00000162434|3716|-1.1554681062698364|0.45409825444221497 ; JAK2|IDBG-47039|ENSG00000096968|3717|1.8394756317138672|0.004399698227643967 ; STAT1|IDBG-77617|ENSG00000115415|6772|6.860808372497559|3.6501159032294042E-16 ;
IKK complex recruitment mediated by RIP1	13026	REACTOME	9606	4	4023	1	0.271354	1	0	1	1	CHUK ; IKBKB ; RIPK1 ; RIPK3 ;	CHUK|IDBG-243385|ENSG00000213341|1147|1.4286689758300781|0.09576123207807541 ; IKBKB|IDBG-19987|ENSG00000104365|3551|-1.0887149572372437|0.6528793573379517 ; RIPK1|IDBG-57326|ENSG00000137275|8737|1.4916421175003052|0.0822606012225151 ; RIPK3|IDBG-3902|ENSG00000129465|11035|2.1959774494171143|3.742966800928116E-4 ;
Ifn gamma signaling pathway	4171	PID BIOCARTA	9606	4	4023	1	0.271354	1	0	1	1	IFNGR1 ; JAK1 ; JAK2 ; STAT1 ;	IFNGR1|IDBG-97020|ENSG00000027697|3459|1.012743592262268|0.9656824469566345 ; JAK1|IDBG-99443|ENSG00000162434|3716|-1.1554681062698364|0.45409825444221497 ; JAK2|IDBG-47039|ENSG00000096968|3717|1.8394756317138672|0.004399698227643967 ; STAT1|IDBG-77617|ENSG00000115415|6772|6.860808372497559|3.6501159032294042E-16 ;
L1CAM interactions	13877	REACTOME	9606	4	4023	1	0.271354	1	0	1	1	ALCAM ; LAMB1 ; LAMC1 ; RANBP9 ;	ALCAM|IDBG-48383|ENSG00000170017|214|1.0252881050109863|0.920976459980011 ; LAMB1|IDBG-35838|ENSG00000091136|3912|4.0777907371521|1.0955703544368589E-7 ; LAMC1|IDBG-105290|ENSG00000135862|3915|-1.4037550687789917|0.07246551662683487 ; RANBP9|IDBG-62534|ENSG00000010017|10048|-1.4286412000656128|0.06152189522981644 ;
Linoleic acid (LA) metabolism	13488	REACTOME	9606	4	4023	1	0.271354	1	0	1	1	ACSL1 ; ELOVL5 ; FADS1 ; FADS2 ;	ACSL1|IDBG-46574|ENSG00000151726|2180|-1.3047564029693604|0.18774893879890442 ; ELOVL5|IDBG-90996|ENSG00000012660|60481|1.0595594644546509|0.7996365427970886 ; FADS1|IDBG-50478|ENSG00000149485|3992,100302263|1.6819767951965332|0.01223830133676529 ; FADS2|IDBG-50591|ENSG00000134824|9415|4.944446086883545|3.87838502632909E-12 ;
Metal ion SLC transporters	13153	REACTOME	9606	4	4023	1	0.271354	1	0	1	1	SLC11A1 ; SLC11A2 ; SLC31A1 ; SLC41A2 ;	SLC11A1|IDBG-80969|ENSG00000018280|6556|1.2773425579071045|0.28237029910087585 ; SLC11A2|IDBG-32924|ENSG00000110911|4891|2.1575517654418945|7.080608047544956E-4 ; SLC31A1|IDBG-81536|ENSG00000136868|1317|-1.8426599502563477|0.0018116208957508206 ; SLC41A2|IDBG-54493|ENSG00000136052|84102|1.7868236303329468|0.03186282515525818 ;
Mitochondrial Iron-Sulfur Cluster Biogenesis	13595	REACTOME	9606	4	4023	1	0.271354	1	1	0.283049	1	ISCU ; LYRM4 ; NFS1 ; SLC25A28 ;	ISCU|IDBG-55391|ENSG00000136003|23479|-2.4185469150543213|4.481499217945384E-6 ; LYRM4|IDBG-235091|ENSG00000214113|57128|1.0172652006149292|0.9476215839385986 ; NFS1|IDBG-402145|ENSG00000244005|9054|-1.03201162815094|0.8534572124481201 ; SLC25A28|IDBG-86043|ENSG00000155287|81894|4.326045036315918|1.1651869469275766E-9 ;
Multi-drug resistance factors	4061	PID BIOCARTA	9606	4	4023	1	0.271354	1	0	1	1	ABCB4 ; ABCC1 ; ABCC3 ; GSTP1 ;	ABCB4|IDBG-24949|ENSG00000005471|5244|-1.7509046792984009|0.003499714657664299 ; ABCC1|IDBG-16439|ENSG00000103222|4363|1.7064887285232544|0.017916016280651093 ; ABCC3|IDBG-59146|ENSG00000108846|8714|2.025810718536377|5.11971244122833E-4 ; GSTP1|IDBG-60718|ENSG00000084207|2950|1.2880319356918335|0.2104477733373642 ;
MyD88 cascade initiated on plasma membrane	13043	REACTOME	9606	4	4023	1	0.271354	1	0	1	1	ECSIT ; IRAK4 ; MAP3K1 ; MYD88 ;	ECSIT|IDBG-29564|ENSG00000130159|51295|-1.6653807163238525|0.012032226659357548 ; IRAK4|IDBG-28022|ENSG00000198001|51135|1.6507679224014282|0.017824729904532433 ; MAP3K1|IDBG-22000|ENSG00000095015|4214|-1.0126992464065552|0.936028003692627 ; MYD88|IDBG-25713|ENSG00000172936|4615|8.879075050354004|3.972618946041645E-13 ;
Nicotinate metabolism	13606	REACTOME	9606	4	4023	1	0.271354	1	0	1	1	NADK ; NADSYN1 ; NMNAT1 ; QPRT ;	NADK|IDBG-85938|ENSG00000008130|65220|2.2284183502197266|2.1575886057689786E-4 ; NADSYN1|IDBG-62591|ENSG00000172890|55191|1.1014012098312378|0.6449654698371887 ; NMNAT1|IDBG-88778|ENSG00000173614|64802|-1.2086856365203857|0.3510104715824127 ; QPRT|IDBG-24543|ENSG00000103485|23475|-1.4104743003845215|0.12358340620994568 ;
PERK regulated gene expression	13380	REACTOME	9606	4	4023	1	0.271354	1	1	0.283049	1	ATF4 ; EIF2AK3 ; EIF2S1 ; HSPA5 ;	ATF4|IDBG-8409|ENSG00000128272|468|-2.780212879180908|1.5077021942033753E-7 ; EIF2AK3|IDBG-60518|ENSG00000172071|9451|1.0831855535507202|0.7255927324295044 ; EIF2S1|IDBG-9859|ENSG00000134001|1965|-1.0685203075408936|0.7242410778999329 ; HSPA5|IDBG-85148|ENSG00000044574|3309|2.857619285583496|6.708369619445875E-5 ;
Predicted by orthology: Receptor-ligand binding initiates the second proteolytic cleavage of Notch receptor	14805	REACTOME	10090	4	4023	1	0.271354	1	0	1	1	RPS27A ; UBA52 ; UBB ; UBC ;	RPS27A|IDBG-52358|ENSG00000143947|6233|1.0143386125564575|0.9586012959480286 ; UBA52|IDBG-281627|ENSG00000221983|7311|-1.1832799911499023|0.3700049817562103 ; UBB|IDBG-32151|ENSG00000170315|7314|1.5380902290344238|0.031520649790763855 ; UBC|IDBG-64029|ENSG00000150991|7316|4.278506278991699|3.668554696134585E-11 ;
Signaling by Robo receptor	13918	REACTOME	9606	4	4023	1	0.271354	1	1	0.283049	1	ENAH ; EVL ; PFN1 ; VASP ;	ENAH|IDBG-106949|ENSG00000154380|55740|-2.460556745529175|5.8867051848210394E-5 ; EVL|IDBG-19953|ENSG00000196405|51466|3.2845382690429688|1.9333283418632163E-8 ; PFN1|IDBG-20332|ENSG00000108518|5216|-1.0368624925613403|0.8365784883499146 ; VASP|IDBG-57716|ENSG00000125753|7408|-1.0146547555923462|0.9234580397605896 ;
Synthesis of GDP-mannose	13428	REACTOME	9606	4	4023	1	0.271354	1	0	1	1	GMPPA ; GMPPB ; MPI ; PMM2 ;	GMPPA|IDBG-81790|ENSG00000144591|29926|-1.1498514413833618|0.4687469005584717 ; GMPPB|IDBG-35367|ENSG00000173540|29925,386724|1.5641942024230957|0.03998097404837608 ; MPI|IDBG-22813|ENSG00000178802|4351|2.308595657348633|8.400268270634115E-4 ; PMM2|IDBG-13918|ENSG00000140650|5373|-1.1942692995071411|0.3659950792789459 ;
Synthesis of Prostaglandins (PG) and Thromboxanes (TX)	13481	REACTOME	9606	4	4023	1	0.271354	1	0	1	1	CBR1 ; PTGES3 ; PTGR1 ; PTGS1 ;	CBR1|IDBG-2911|ENSG00000159228|873|2.0297744274139404|8.230943349190056E-4 ; PTGES3|IDBG-41485|ENSG00000110958|10728|1.2057442665100098|0.35658010840415955 ; PTGR1|IDBG-80921|ENSG00000106853|22949|1.1474766731262207|0.5110532641410828 ; PTGS1|IDBG-83887|ENSG00000095303|5742|-1.087546467781067|0.6486409306526184 ;
TRAF6 Mediated Induction of proinflammatory cytokines	13825	REACTOME	9606	4	4023	1	0.271354	1	0	1	1	RPS27A ; UBA52 ; UBB ; UBC ;	RPS27A|IDBG-52358|ENSG00000143947|6233|1.0143386125564575|0.9586012959480286 ; UBA52|IDBG-281627|ENSG00000221983|7311|-1.1832799911499023|0.3700049817562103 ; UBB|IDBG-32151|ENSG00000170315|7314|1.5380902290344238|0.031520649790763855 ; UBC|IDBG-64029|ENSG00000150991|7316|4.278506278991699|3.668554696134585E-11 ;
TRAF6 mediated induction of NFkB and MAP kinases upon TLR7/8 or 9 activation	13040	REACTOME	9606	4	4023	1	0.271354	1	0	1	1	ECSIT ; IRAK4 ; MAP3K1 ; MYD88 ;	ECSIT|IDBG-29564|ENSG00000130159|51295|-1.6653807163238525|0.012032226659357548 ; IRAK4|IDBG-28022|ENSG00000198001|51135|1.6507679224014282|0.017824729904532433 ; MAP3K1|IDBG-22000|ENSG00000095015|4214|-1.0126992464065552|0.936028003692627 ; MYD88|IDBG-25713|ENSG00000172936|4615|8.879075050354004|3.972618946041645E-13 ;
TRIF-mediated programmed cell death	13029	REACTOME	9606	4	4023	1	0.271354	1	0	1	1	CASP8 ; FADD ; RIPK1 ; RIPK3 ;	CASP8|IDBG-78534|ENSG00000064012|841|-1.0996861457824707|0.6281488537788391 ; FADD|IDBG-62144|ENSG00000168040|8772|-1.5891201496124268|0.02185819111764431 ; RIPK1|IDBG-57326|ENSG00000137275|8737|1.4916421175003052|0.0822606012225151 ; RIPK3|IDBG-3902|ENSG00000129465|11035|2.1959774494171143|3.742966800928116E-4 ;
Toll Like Receptor TLR6:TLR2 Cascade	13036	REACTOME	9606	4	4023	1	0.271354	1	1	0.283049	1	CD14 ; CD36 ; TLR2 ; TLR6 ;	CD14|IDBG-49157|ENSG00000170458|929|-1.9588960409164429|9.885071776807308E-4 ; CD36|IDBG-24023|ENSG00000135218|948|-3.309074878692627|8.601947598663173E-8 ; TLR2|IDBG-41789|ENSG00000137462|7097|3.1438145637512207|7.528065992801203E-8 ; TLR6|IDBG-13675|ENSG00000174130|10333|1.254463791847229|0.2945607602596283 ;
Trafficking and processing of endosomal TLR	13047	REACTOME	9606	4	4023	1	0.271354	1	1	0.283049	1	CNPY3 ; CTSS ; HSP90B1 ; UNC93B1 ;	CNPY3|IDBG-87405|ENSG00000137161|10695|-2.7707855701446533|9.51405354499002E-8 ; CTSS|IDBG-102189|ENSG00000163131|1520|1.9841796159744263|0.0017581951105967164 ; HSP90B1|IDBG-54092|ENSG00000166598|7184,100500842|1.0919110774993896|0.6894254684448242 ; UNC93B1|IDBG-61027|ENSG00000110057|81622|4.7590436935424805|1.1998323341810835E-12 ;
Tryptophan catabolism	13575	REACTOME	9606	4	4023	1	0.271354	1	0	1	1	CCBL2 ; KMO ; KYNU ; TDO2 ;	CCBL2|IDBG-100143|ENSG00000137944|56267|1.7552658319473267|0.006482438184320927 ; KMO|IDBG-107692|ENSG00000117009|8564|5.369919776916504|5.4322946141383E-8 ; KYNU|IDBG-71532|ENSG00000115919|8942|1.844648003578186|0.002733491826802492 ; TDO2|IDBG-42495|ENSG00000151790|6999|1.8922243118286133|0.13287758827209473 ;
Yaci and bcma stimulation of b cell immune responses	4151	PID BIOCARTA	9606	4	4023	1	0.271354	1	0	1	1	TNFRSF17 ; TNFSF13B ; TRAF2 ; TRAF3 ;	TNFRSF17|IDBG-15042|ENSG00000048462|608|1.038392424583435|0.871269166469574 ; TNFSF13B|IDBG-49841|ENSG00000102524|10673|23.431657791137695|3.501404134398849E-29 ; TRAF2|IDBG-92817|ENSG00000127191|7186|1.790149450302124|0.006075679324567318 ; TRAF3|IDBG-21240|ENSG00000131323|7187|-1.1028257608413696|0.6044827103614807 ;
Zinc efflux and compartmentalization by the SLC30 family	13151	REACTOME	9606	4	4023	1	0.271354	1	0	1	1	SLC30A1 ; SLC30A5 ; SLC30A6 ; SLC30A7 ;	SLC30A1|IDBG-106511|ENSG00000170385|7779|-1.0327956676483154|0.8520662784576416 ; SLC30A5|IDBG-25156|ENSG00000145740|64924|1.0331740379333496|0.8850939273834229 ; SLC30A6|IDBG-43344|ENSG00000152683|55676|1.2043460607528687|0.35791143774986267 ; SLC30A7|IDBG-100539|ENSG00000162695|148867|2.8483355045318604|6.711697437822295E-7 ;
Bladder cancer	514	KEGG	9606	24	4023	3	0.273963	1	1	0.864893	1	BRAF ; CCND1 ; CDK4 ; CDKN1A ; DAPK1 ; DAPK2 ; DAPK3 ; E2F1 ; E2F3 ; ERBB2 ; IL8 ; MAP2K1 ; MAP2K2 ; MAPK1 ; MDM2 ; MMP9 ; MYC ; NRAS ; RAF1 ; RB1 ; RPS6KA5 ; TP53 ; TYMP ; VEGFA ;	BRAF|IDBG-44351|ENSG00000157764|673|1.2730814218521118|0.25565415620803833 ; CCND1|IDBG-61868|ENSG00000110092|595|-1.0257611274719238|0.8944044709205627 ; CDK4|IDBG-43642|ENSG00000135446|1019|-1.1383146047592163|0.48839592933654785 ; CDKN1A|IDBG-85033|ENSG00000124762|1026|1.5655936002731323|0.08264405280351639 ; DAPK1|IDBG-74918|ENSG00000196730|1612|-1.1125444173812866|0.5703166127204895 ; DAPK2|…
Osteopontin-mediated events	15887	PID NCI	9606	24	4023	3	0.273963	1	1	0.864893	1	BCAR1 ; CD44 ; CHUK ; FOS ; GSN ; ILK ; ITGAV ; JUN ; MAP3K1 ; MAPK8 ; MMP9 ; NFKB1 ; NFKBIA ; PIK3CA ; PIK3R1 ; PIP5K1A ; PLAU ; PTK2B ; RAC1 ; RELA ; ROCK2 ; SPP1 ; SYK ; VAV3 ;	BCAR1|IDBG-42468|ENSG00000050820|9564|1.1497341394424438|0.5005770921707153 ; CD44|IDBG-39556|ENSG00000026508|960|1.0442709922790527|0.8464130163192749 ; CHUK|IDBG-243385|ENSG00000213341|1147|1.4286689758300781|0.09576123207807541 ; FOS|IDBG-12957|ENSG00000170345|2353|1.0382217168807983|0.8798838257789612 ; GSN|IDBG-83407|ENSG00000148180|2934|2.095665216445923|2.673420822247863E-4 ; ILK|IDBG-2938…
ECM-receptor interaction	468	KEGG	9606	35	4023	4	0.274058	1	9	0.00128477	0.400591	AGRN ; CD36 ; CD44 ; CD47 ; COL11A2 ; COL4A1 ; COL4A2 ; COL6A1 ; COL6A2 ; COL6A3 ; DAG1 ; FN1 ; HSPG2 ; ITGA3 ; ITGA4 ; ITGA5 ; ITGA6 ; ITGA7 ; ITGAV ; ITGB1 ; ITGB5 ; ITGB7 ; ITGB8 ; LAMA3 ; LAMA5 ; LAMB1 ; LAMB2 ; LAMB3 ; LAMB4 ; LAMC1 ; SDC2 ; SDC4 ; SPP1 ; THBS3 ; VWF ;	AGRN|IDBG-84350|ENSG00000188157|375790|1.079651117324829|0.7108702659606934 ; CD36|IDBG-24023|ENSG00000135218|948|-3.309074878692627|8.601947598663173E-8 ; CD44|IDBG-39556|ENSG00000026508|960|1.0442709922790527|0.8464130163192749 ; CD47|IDBG-48744|ENSG00000196776|961|4.213758945465088|1.2941688831702436E-9 ; COL11A2|IDBG-82068|ENSG00000204248|1302|-42.648250579833984|0.0 ; COL4A1|IDBG-50258|ENSG0…
NOD-like receptor signaling pathway	8112	KEGG	9606	35	4023	4	0.274058	1	0	1	1	BIRC2 ; BIRC3 ; CARD6 ; CARD8 ; CARD9 ; CASP1 ; CASP8 ; CHUK ; ERBB2IP ; HSP90AA1 ; HSP90AB1 ; HSP90B1 ; IKBKB ; IL1B ; IL8 ; MAP3K7 ; MAPK1 ; MAPK14 ; MAPK8 ; MAPK9 ; MEFV ; NFKB1 ; NFKBIA ; NLRC4 ; NLRP3 ; NOD1 ; PSTPIP1 ; PYCARD ; RELA ; RIPK2 ; SUGT1 ; TAB2 ; TNFAIP3 ; TRIP6 ; XIAP ;	BIRC2|IDBG-69075|ENSG00000110330|329|1.0565706491470337|0.8058475852012634 ; BIRC3|IDBG-69045|ENSG00000023445|330|4.033997058868408|1.5088073268998414E-4 ; CARD6|IDBG-18462|ENSG00000132357|84674|-1.0736362934112549|0.6989558935165405 ; CARD8|IDBG-60120|ENSG00000105483|22900|1.5904661417007446|0.023770522326231003 ; CARD9|IDBG-92266|ENSG00000187796|64170|1.04344642162323|0.8610541224479675 ; CASP1…
Destabilization of mRNA by Butyrate Response Factor 1 (BRF1)	13333	REACTOME	9606	14	4023	2	0.288865	1	2	0.30887	1	AKT1 ; DCP2 ; DIS3 ; EXOSC1 ; EXOSC2 ; EXOSC3 ; EXOSC4 ; EXOSC5 ; EXOSC7 ; EXOSC8 ; EXOSC9 ; XRN1 ; YWHAB ; ZFP36L1 ;	AKT1|IDBG-22709|ENSG00000142208|207|-1.3926351070404053|0.0820908471941948 ; DCP2|IDBG-37261|ENSG00000172795|167227|1.9674042463302612|0.0010402500629425049 ; DIS3|IDBG-37462|ENSG00000083520|22894|1.020983099937439|0.9328793287277222 ; EXOSC1|IDBG-84835|ENSG00000171311|51013|1.048560380935669|0.8313488364219666 ; EXOSC2|IDBG-89556|ENSG00000130713|23404|-1.0724189281463623|0.7198064923286438 ; EXO…
EGF receptor (ErbB1) signaling pathway	15588	PID NCI	9606	14	4023	2	0.288865	1	0	1	1	GNAI3 ; GRB2 ; GSN ; PAK1 ; PIP5K1C ; PLCG1 ; PTPN1 ; PTPN11 ; RASA1 ; SHC1 ; SOS1 ; STAT1 ; STAT3 ; TLN1 ;	GNAI3|IDBG-100849|ENSG00000065135|2773|1.0516225099563599|0.8149158358573914 ; GRB2|IDBG-68262|ENSG00000177885|2885|-1.0125311613082886|0.9325217604637146 ; GSN|IDBG-83407|ENSG00000148180|2934|2.095665216445923|2.673420822247863E-4 ; PAK1|IDBG-65610|ENSG00000149269|5058|1.0425105094909668|0.8562096953392029 ; PIP5K1C|IDBG-17648|ENSG00000186111|23396|1.498486042022705|0.07192803919315338 ; PLCG1|I…
Endogenous TLR signaling	15845	PID NCI	9606	14	4023	2	0.288865	1	1	0.68843	1	CD14 ; CHUK ; HMGB1 ; HSPD1 ; IKBKB ; IRAK4 ; MYD88 ; RHOA ; S100A8 ; S100A9 ; TLR1 ; TLR2 ; TLR4 ; TLR6 ;	CD14|IDBG-49157|ENSG00000170458|929|-1.9588960409164429|9.885071776807308E-4 ; CHUK|IDBG-243385|ENSG00000213341|1147|1.4286689758300781|0.09576123207807541 ; HMGB1|IDBG-21100|ENSG00000189403|3146|-3.4935224056243896|5.760831742196437E-11 ; HSPD1|IDBG-77925|ENSG00000144381|3329|1.1990337371826172|0.3750157356262207 ; IKBKB|IDBG-19987|ENSG00000104365|3551|-1.0887149572372437|0.6528793573379517 ; IR…
Endothelins	15358	PID NCI	9606	14	4023	2	0.288865	1	1	0.68843	1	AKT1 ; BCAR1 ; CRK ; CYSLTR1 ; FOS ; GNA12 ; JAK2 ; JUN ; MAPK14 ; MAPK8 ; PLA2G4A ; PTK2B ; RAC1 ; RAF1 ;	AKT1|IDBG-22709|ENSG00000142208|207|-1.3926351070404053|0.0820908471941948 ; BCAR1|IDBG-42468|ENSG00000050820|9564|1.1497341394424438|0.5005770921707153 ; CRK|IDBG-14664|ENSG00000167193|1398|-1.0564296245574951|0.7758994698524475 ; CYSLTR1|IDBG-78021|ENSG00000173198|10800|3.6445751190185547|1.1005191424828809E-8 ; FOS|IDBG-12957|ENSG00000170345|2353|1.0382217168807983|0.8798838257789612 ; GNA12|I…
Fas signaling pathway (cd95)	4088	PID BIOCARTA	9606	14	4023	2	0.288865	1	0	1	1	CASP10 ; CASP3 ; CASP7 ; CASP8 ; CFLAR ; FADD ; FAF1 ; MAP3K1 ; MAP3K7 ; MAPK8 ; PAK1 ; PAK2 ; RB1 ; RIPK2 ;	CASP10|IDBG-78470|ENSG00000003400|843|4.553362846374512|8.656889094460496E-11 ; CASP3|IDBG-46394|ENSG00000164305|836|1.0955320596694946|0.6874042749404907 ; CASP7|IDBG-90066|ENSG00000165806|840|1.3185023069381714|0.176572784781456 ; CASP8|IDBG-78534|ENSG00000064012|841|-1.0996861457824707|0.6281488537788391 ; CFLAR|IDBG-78386|ENSG00000003402|8837|1.2502683401107788|0.2786519229412079 ; FADD|IDBG-…
Glutamate Glutamine metabolism	16131	INOH	9606	14	4023	2	0.288865	1	2	0.30887	1	ABAT ; CAD ; CPS1 ; EPRS ; GCLC ; GCLM ; GLS ; GLUD1 ; GLUD2 ; GLUL ; GPT2 ; GSR ; GSS ; QARS ;	ABAT|IDBG-13842|ENSG00000183044|18|-1.1248869895935059|0.5576082468032837 ; CAD|IDBG-37744|ENSG00000084774|790|-1.0322539806365967|0.8602405786514282 ; CPS1|IDBG-79973|ENSG00000021826|1373|2.210299491882324|1.6349609359167516E-4 ; EPRS|IDBG-106727|ENSG00000136628|2058|-1.6945551633834839|0.005362112540751696 ; GCLC|IDBG-91041|ENSG00000001084|2729|-2.5037901401519775|5.802281521027908E-6 ; GCLM|ID…
IL2 signaling events mediated by STAT5	15584	PID NCI	9606	14	4023	2	0.288865	1	0	1	1	BCL2L1 ; CCNA2 ; CCND3 ; CDK6 ; ELF1 ; GRB2 ; JAK1 ; MYC ; PIK3CA ; PIK3R1 ; PTPN11 ; SHC1 ; SOS1 ; SP1 ;	BCL2L1|IDBG-63673|ENSG00000171552|598|-1.6109440326690674|0.013211727142333984 ; CCNA2|IDBG-36372|ENSG00000145386|890|-1.3463479280471802|0.2789188027381897 ; CCND3|IDBG-86973|ENSG00000112576|896|1.297357201576233|0.20798806846141815 ; CDK6|IDBG-26773|ENSG00000105810|1021|2.3070123195648193|7.450285920640454E-5 ; ELF1|IDBG-26868|ENSG00000120690|1997|1.5332298278808594|0.04515683278441429 ; GRB2|I…
Glycerophospholipid metabolism	489	KEGG	9606	36	4023	4	0.291544	1	2	0.794806	1	AGPAT2 ; AGPAT3 ; AGPAT4 ; AGPAT6 ; CDIPT ; CDS2 ; CEPT1 ; CHKA ; CHKB ; CRLS1 ; DGKA ; DGKD ; DGKH ; DGKQ ; DGKZ ; EPT1 ; ETNK1 ; GNPAT ; GPAT2 ; GPD1 ; GPD2 ; LCLAT1 ; LPCAT2 ; LPCAT4 ; LPGAT1 ; LYPLA1 ; LYPLA2 ; PCYT1A ; PCYT2 ; PGS1 ; PISD ; PLA2G15 ; PLA2G4A ; PLA2G6 ; PLD1 ; PTDSS1 ;	AGPAT2|IDBG-92546|ENSG00000169692|10555|1.0840177536010742|0.7287895083427429 ; AGPAT3|IDBG-4929|ENSG00000160216|56894|1.0891271829605103|0.7503301501274109 ; AGPAT4|IDBG-98791|ENSG00000026652|56895|1.449171543121338|0.06707238405942917 ; AGPAT6|IDBG-18974|ENSG00000158669|137964|-1.5167927742004395|0.029226994141936302 ; CDIPT|IDBG-24907|ENSG00000103502|10423|-1.354045033454895|0.1225130781531333…
SCF(Skp2)-mediated degradation of p27/p21	12954	REACTOME	9606	48	4023	5	0.300014	1	0	1	1	CDK2 ; CDKN1A ; CDKN1B ; CUL1 ; PSMA1 ; PSMA2 ; PSMA3 ; PSMA4 ; PSMA5 ; PSMA6 ; PSMA7 ; PSMB1 ; PSMB10 ; PSMB2 ; PSMB3 ; PSMB4 ; PSMB5 ; PSMB6 ; PSMB7 ; PSMC1 ; PSMC2 ; PSMC3 ; PSMC4 ; PSMC5 ; PSMC6 ; PSMD1 ; PSMD10 ; PSMD11 ; PSMD12 ; PSMD13 ; PSMD14 ; PSMD2 ; PSMD3 ; PSMD4 ; PSMD5 ; PSMD6 ; PSMD7 ; PSMD8 ; PSME1 ; PSME2 ; PSME3 ; PSMF1 ; RPS27A ; SKP1 ; SKP2 ; UBA52 ; UBB ; UBC ;	CDK2|IDBG-39545|ENSG00000123374|1017|-1.2034292221069336|0.3575479984283447 ; CDKN1A|IDBG-85033|ENSG00000124762|1026|1.5655936002731323|0.08264405280351639 ; CDKN1B|IDBG-20317|ENSG00000111276|1027|-1.1543067693710327|0.4749997854232788 ; CUL1|IDBG-46918|ENSG00000055130|8454|1.0663098096847534|0.7634933590888977 ; PSMA1|IDBG-33142|ENSG00000129084|5682|1.6137335300445557|0.0226262379437685 ; PSMA2|…
Vif-mediated degradation of APOBEC3G	13678	REACTOME	9606	48	4023	5	0.300014	1	0	1	1	APOBEC3G ; CUL5 ; PSMA1 ; PSMA2 ; PSMA3 ; PSMA4 ; PSMA5 ; PSMA6 ; PSMA7 ; PSMB1 ; PSMB10 ; PSMB2 ; PSMB3 ; PSMB4 ; PSMB5 ; PSMB6 ; PSMB7 ; PSMC1 ; PSMC2 ; PSMC3 ; PSMC4 ; PSMC5 ; PSMC6 ; PSMD1 ; PSMD10 ; PSMD11 ; PSMD12 ; PSMD13 ; PSMD14 ; PSMD2 ; PSMD3 ; PSMD4 ; PSMD5 ; PSMD6 ; PSMD7 ; PSMD8 ; PSME1 ; PSME2 ; PSME3 ; PSME4 ; PSMF1 ; RBX1 ; RPS27A ; TCEB1 ; TCEB2 ; UBA52 ; UBB ; UBC ;	APOBEC3G|IDBG-402349|ENSG00000239713|60489|6.0642170906066895|2.626305274059E-14 ; CUL5|IDBG-70098|ENSG00000166266|8065|1.148396611213684|0.49773046374320984 ; PSMA1|IDBG-33142|ENSG00000129084|5682|1.6137335300445557|0.0226262379437685 ; PSMA2|IDBG-13609|ENSG00000106588|5683|1.1735129356384277|0.4389735460281372 ; PSMA3|IDBG-7749|ENSG00000100567|5684|2.5347917079925537|2.138231138815172E-5 ; PSMA…
Activation of NF-kappaB in B Cells	13094	REACTOME	9606	49	4023	5	0.315341	1	1	0.98343	1	BCL10 ; CHUK ; IKBKB ; MALT1 ; MAP3K7 ; PRKCB ; PSMA1 ; PSMA2 ; PSMA3 ; PSMA4 ; PSMA5 ; PSMA6 ; PSMA7 ; PSMB1 ; PSMB10 ; PSMB2 ; PSMB3 ; PSMB4 ; PSMB5 ; PSMB6 ; PSMB7 ; PSMC1 ; PSMC2 ; PSMC3 ; PSMC4 ; PSMC5 ; PSMC6 ; PSMD1 ; PSMD10 ; PSMD11 ; PSMD12 ; PSMD13 ; PSMD14 ; PSMD2 ; PSMD3 ; PSMD4 ; PSMD5 ; PSMD6 ; PSMD7 ; PSMD8 ; PSME1 ; PSME2 ; PSME3 ; PSME4 ; PSMF1 ; RPS27A ; UBA52 ; UBB ; UBC ;	BCL10|IDBG-100044|ENSG00000142867|8915|2.7750630378723145|4.527502824203111E-6 ; CHUK|IDBG-243385|ENSG00000213341|1147|1.4286689758300781|0.09576123207807541 ; IKBKB|IDBG-19987|ENSG00000104365|3551|-1.0887149572372437|0.6528793573379517 ; MALT1|IDBG-3930|ENSG00000172175|10892|-1.0213713645935059|0.8978323340415955 ; MAP3K7|IDBG-94374|ENSG00000135341|6885|1.066874384880066|0.7564170360565186 ; PRK…
GPCR signaling	16218	INOH	9606	49	4023	5	0.315341	1	11	0.00129775	0.337199	ADCY3 ; ADCY6 ; ADCY7 ; ADCY9 ; AGT ; BRAF ; CBL ; CBLB ; CRKL ; DBI ; FZD6 ; GAL ; GNAQ ; GNAS ; HBEGF ; IL1B ; IL8 ; INHBA ; INHBE ; ITPR1 ; ITPR3 ; JAG1 ; MAP2K1 ; MAP2K2 ; MAPK1 ; PLCB2 ; PLCB3 ; PRKACA ; PRKAR1A ; PRKAR1B ; PRKAR2A ; PRKCA ; PRKCB ; PRKCI ; RAF1 ; RAP1A ; RAP1B ; RAPGEF1 ; RGS1 ; RGS10 ; RGS14 ; RGS16 ; RGS19 ; RGS2 ; RGS3 ; TGFB1 ; TNFSF10 ; TXLNA ; VEGFA ;	ADCY3|IDBG-34125|ENSG00000138031|109|-1.1898791790008545|0.3739710748195648 ; ADCY6|IDBG-30292|ENSG00000174233|112|-1.3887478113174438|0.08765087276697159 ; ADCY7|IDBG-30450|ENSG00000121281|113|1.5789328813552856|0.0326455719769001 ; ADCY9|IDBG-12514|ENSG00000162104|115|-1.0572841167449951|0.7669177055358887 ; AGT|IDBG-107363|ENSG00000135744|183|-5.685771942138672|1.3951617244701206E-19 ; BRAF|ID…
Arginine Proline metabolism	16154	INOH	9606	26	4023	3	0.316791	1	2	0.626312	1	ABAT ; ABP1 ; ALDH3A2 ; ALDH9A1 ; AMD1 ; ASL ; ASS1 ; CKB ; EPRS ; FH ; GATM ; GLUD1 ; GLUD2 ; GLUL ; GOT1 ; GOT2 ; NOS3 ; OAT ; ODC1 ; P4HA1 ; P4HA2 ; RARS ; SAT1 ; SDHA ; SDHB ; SMS ;	ABAT|IDBG-13842|ENSG00000183044|18|-1.1248869895935059|0.5576082468032837 ; ABP1|IDBG-48285|ENSG00000002726|26|1.1724094152450562|0.47250622510910034 ; ALDH3A2|IDBG-34849|ENSG00000072210|224|1.338110089302063|0.17552529275417328 ; ALDH9A1|IDBG-104484|ENSG00000143149|223|-1.3867242336273193|0.08440650999546051 ; AMD1|IDBG-95287|ENSG00000123505|262|1.9578466415405273|0.005561814643442631 ; ASL|IDBG…
Induction of apoptosis through dr3 and dr4/5 death receptors	4039	PID BIOCARTA	9606	15	4023	2	0.317881	1	0	1	1	BID ; CASP10 ; CASP3 ; CASP7 ; CASP8 ; DFFA ; FADD ; LMNA ; PARP1 ; RIPK1 ; SPTAN1 ; TNFRSF10A ; TNFRSF10B ; TNFSF10 ; TRAF2 ;	BID|IDBG-1050|ENSG00000015475|637|1.3988542556762695|0.11618457734584808 ; CASP10|IDBG-78470|ENSG00000003400|843|4.553362846374512|8.656889094460496E-11 ; CASP3|IDBG-46394|ENSG00000164305|836|1.0955320596694946|0.6874042749404907 ; CASP7|IDBG-90066|ENSG00000165806|840|1.3185023069381714|0.176572784781456 ; CASP8|IDBG-78534|ENSG00000064012|841|-1.0996861457824707|0.6281488537788391 ; DFFA|IDBG-890…
Internal ribosome entry pathway	3997	PID BIOCARTA	9606	15	4023	2	0.317881	1	0	1	1	CASP1 ; CASP10 ; CASP2 ; CASP3 ; CASP4 ; CASP7 ; CASP8 ; EIF3A ; EIF4A1 ; EIF4E ; EIF4G1 ; EIF4G2 ; EIF4G3 ; PTBP1 ; PTBP2 ;	CASP1|IDBG-69618|ENSG00000137752|834|3.474032163619995|1.9731758982288738E-7 ; CASP10|IDBG-78470|ENSG00000003400|843|4.553362846374512|8.656889094460496E-11 ; CASP2|IDBG-45836|ENSG00000106144|835|-1.062111496925354|0.7529590725898743 ; CASP3|IDBG-46394|ENSG00000164305|836|1.0955320596694946|0.6874042749404907 ; CASP4|IDBG-69557|ENSG00000196954|837|1.4109059572219849|0.09675958007574081 ; CASP7|ID…
Syndecan-4-mediated signaling events	15533	PID NCI	9606	15	4023	2	0.317881	1	1	0.713377	1	ACTN1 ; CXCR4 ; DNM2 ; FGFR1 ; FN1 ; GIPC1 ; ITGA5 ; ITGB1 ; LAMA3 ; MMP9 ; PRKCA ; RAC1 ; RHOA ; SDC4 ; SDCBP ;	ACTN1|IDBG-10222|ENSG00000072110|87|-1.0195733308792114|0.9071447253227234 ; CXCR4|IDBG-71032|ENSG00000121966|7852|2.5527679920196533|0.021320361644029617 ; DNM2|IDBG-28168|ENSG00000079805|1785|1.4225051403045654|0.08908798545598984 ; FGFR1|IDBG-17796|ENSG00000077782|2260|-1.8638046979904175|0.0012535108253359795 ; FN1|IDBG-80237|ENSG00000115414|2335|-1.3774663209915161|0.131703719496727 ; GIPC1|…
amb2 Integrin signaling	15836	PID NCI	9606	15	4023	2	0.317881	1	1	0.713377	1	HCK ; HMGB1 ; ICAM1 ; ITGAM ; ITGB2 ; JAM2 ; LRP1 ; MMP9 ; MST1 ; NFKB1 ; PLAU ; PLAUR ; RHOA ; ROCK1 ; TLN1 ;	HCK|IDBG-64463|ENSG00000101336|3055|1.6347442865371704|0.015274287201464176 ; HMGB1|IDBG-21100|ENSG00000189403|3146|-3.4935224056243896|5.760831742196437E-11 ; ICAM1|IDBG-26804|ENSG00000090339|3383|2.17842698097229|0.0010691959178075194 ; ITGAM|IDBG-28139|ENSG00000169896|3684|-1.2182010412216187|0.31337887048721313 ; ITGB2|IDBG-5590|ENSG00000160255|3689|-1.502394676208496|0.03329479321837425 ; JA…
ADP signalling through P2Y purinoceptor 12	13118	REACTOME	9606	5	4023	1	0.326832	1	0	1	1	GNAI3 ; GNB1 ; GNB2 ; GNB4 ; GNG5 ;	GNAI3|IDBG-100849|ENSG00000065135|2773|1.0516225099563599|0.8149158358573914 ; GNB1|IDBG-85988|ENSG00000078369|2782|-1.0066710710525513|0.9573230147361755 ; GNB2|IDBG-31798|ENSG00000172354|2783|1.6278444528579712|0.03758209943771362 ; GNB4|IDBG-66267|ENSG00000114450|59345|5.07180643081665|1.3388795280788734E-12 ; GNG5|IDBG-99973|ENSG00000174021|2787|1.4957307577133179|0.10783979296684265 ;
Acyl chain remodeling of CL	13510	REACTOME	9606	5	4023	1	0.326832	1	0	1	1	HADHA ; HADHB ; LCLAT1 ; PLA2G4A ; PLA2G6 ;	HADHA|IDBG-35125|ENSG00000084754|3030|-1.3607128858566284|0.11673679202795029 ; HADHB|IDBG-35294|ENSG00000138029|3032|1.3012796640396118|0.1919270008802414 ; LCLAT1|IDBG-42337|ENSG00000172954|253558|1.6765199899673462|0.01195469032973051 ; PLA2G4A|IDBG-105429|ENSG00000116711|5321|8.710733413696289|1.4010820370599216E-18 ; PLA2G6|IDBG-7325|ENSG00000184381|8398|-1.0833685398101807|0.665727972984314…
Arachidonic acid metabolism	13487	REACTOME	9606	5	4023	1	0.326832	1	1	0.340313	1	ABCC1 ; ALOX5AP ; LTA4H ; PLA2G4A ; PTGS1 ;	ABCC1|IDBG-16439|ENSG00000103222|4363|1.7064887285232544|0.017916016280651093 ; ALOX5AP|IDBG-21438|ENSG00000132965|241|-2.7772810459136963|1.4815120152888994E-7 ; LTA4H|IDBG-51977|ENSG00000111144|4048|-1.1286983489990234|0.601864755153656 ; PLA2G4A|IDBG-105429|ENSG00000116711|5321|8.710733413696289|1.4010820370599216E-18 ; PTGS1|IDBG-83887|ENSG00000095303|5742|-1.087546467781067|0.648640930652618…
D4gdi signaling pathway	4131	PID BIOCARTA	9606	5	4023	1	0.326832	1	0	1	1	ARHGDIB ; CASP1 ; CASP3 ; JUN ; RHOA ;	ARHGDIB|IDBG-21364|ENSG00000111348|397|-1.1022899150848389|0.5973717570304871 ; CASP1|IDBG-69618|ENSG00000137752|834|3.474032163619995|1.9731758982288738E-7 ; CASP3|IDBG-46394|ENSG00000164305|836|1.0955320596694946|0.6874042749404907 ; JUN|IDBG-99221|ENSG00000177606|3725|-1.0417424440383911|0.8213656544685364 ; RHOA|IDBG-34732|ENSG00000067560|387|-1.1506881713867188|0.44957074522972107 ;
Dissolution of Fibrin Clot	13113	REACTOME	9606	5	4023	1	0.326832	1	0	1	1	PLAU ; PLAUR ; SERPINB6 ; SERPINB8 ; SERPINE1 ;	PLAU|IDBG-78889|ENSG00000122861|5328|1.905290126800537|0.0038480330258607864 ; PLAUR|IDBG-55442|ENSG00000011422|5329|1.441386103630066|0.06845676898956299 ; SERPINB6|IDBG-56735|ENSG00000124570|5269|1.3673598766326904|0.15335172414779663 ; SERPINB8|IDBG-4599|ENSG00000166401|5271|1.1664743423461914|0.4884917140007019 ; SERPINE1|IDBG-32959|ENSG00000106366|5054|8.922202110290527|5.684270328737417E-13…
G-protein activation	13258	REACTOME	9606	5	4023	1	0.326832	1	0	1	1	GNAI3 ; GNB1 ; GNB2 ; GNB4 ; GNG5 ;	GNAI3|IDBG-100849|ENSG00000065135|2773|1.0516225099563599|0.8149158358573914 ; GNB1|IDBG-85988|ENSG00000078369|2782|-1.0066710710525513|0.9573230147361755 ; GNB2|IDBG-31798|ENSG00000172354|2783|1.6278444528579712|0.03758209943771362 ; GNB4|IDBG-66267|ENSG00000114450|59345|5.07180643081665|1.3388795280788734E-12 ; GNG5|IDBG-99973|ENSG00000174021|2787|1.4957307577133179|0.10783979296684265 ;
Glucagon-type ligand receptors	13251	REACTOME	9606	5	4023	1	0.326832	1	0	1	1	GNAS ; GNB1 ; GNB2 ; GNB4 ; GNG5 ;	GNAS|IDBG-82827|ENSG00000087460|2778|1.1329537630081177|0.56218421459198 ; GNB1|IDBG-85988|ENSG00000078369|2782|-1.0066710710525513|0.9573230147361755 ; GNB2|IDBG-31798|ENSG00000172354|2783|1.6278444528579712|0.03758209943771362 ; GNB4|IDBG-66267|ENSG00000114450|59345|5.07180643081665|1.3388795280788734E-12 ; GNG5|IDBG-99973|ENSG00000174021|2787|1.4957307577133179|0.10783979296684265 ;
Glutathione synthesis and recycling	13653	REACTOME	9606	5	4023	1	0.326832	1	1	0.340313	1	CNDP2 ; GCLC ; GCLM ; GGCT ; GSS ;	CNDP2|IDBG-5004|ENSG00000133313|55748|1.7802610397338867|0.014540629461407661 ; GCLC|IDBG-91041|ENSG00000001084|2729|-2.5037901401519775|5.802281521027908E-6 ; GCLM|IDBG-100355|ENSG00000023909|2730|2.4474213123321533|0.003804022679105401 ; GGCT|IDBG-11114|ENSG00000006625|79017|-1.6062617301940918|0.014904217794537544 ; GSS|IDBG-69124|ENSG00000100983|2937|-1.1464308500289917|0.4679630994796753 ;
Glycolysis	13546	REACTOME	9606	5	4023	1	0.326832	1	0	1	1	GPI ; PPP2CA ; PPP2CB ; PPP2R1A ; PPP2R5D ;	GPI|IDBG-42902|ENSG00000105220|2821|2.0717923641204834|6.779422401450574E-4 ; PPP2CA|IDBG-44693|ENSG00000113575|5515|1.063117265701294|0.785617470741272 ; PPP2CB|IDBG-15988|ENSG00000104695|5516|-1.1841899156570435|0.3741537630558014 ; PPP2R1A|IDBG-66700|ENSG00000105568|5518|-1.0070213079452515|0.9545226097106934 ; PPP2R5D|IDBG-87570|ENSG00000112640|5528|-1.319049596786499|0.14641998708248138 ;
IL-10 signaling	16241	INOH	9606	5	4023	1	0.326832	1	0	1	1	IL10RA ; IL10RB ; JAK1 ; STAT3 ; TYK2 ;	IL10RA|IDBG-73419|ENSG00000110324|3587|3.0933010578155518|1.426851810037988E-7 ; IL10RB|IDBG-401888|ENSG00000243646|3588|1.4707776308059692|0.057599276304244995 ; JAK1|IDBG-99443|ENSG00000162434|3716|-1.1554681062698364|0.45409825444221497 ; STAT3|IDBG-50702|ENSG00000168610|6774|1.7047982215881348|0.013954661786556244 ; TYK2|IDBG-27182|ENSG00000105397|7297|1.3062578439712524|0.17996370792388916 ;
Inhibition of Insulin Secretion by Adrenaline/Noradrenaline	13553	REACTOME	9606	5	4023	1	0.326832	1	0	1	1	ADCY6 ; GNB1 ; GNB2 ; GNB4 ; GNG5 ;	ADCY6|IDBG-30292|ENSG00000174233|112|-1.3887478113174438|0.08765087276697159 ; GNB1|IDBG-85988|ENSG00000078369|2782|-1.0066710710525513|0.9573230147361755 ; GNB2|IDBG-31798|ENSG00000172354|2783|1.6278444528579712|0.03758209943771362 ; GNB4|IDBG-66267|ENSG00000114450|59345|5.07180643081665|1.3388795280788734E-12 ; GNG5|IDBG-99973|ENSG00000174021|2787|1.4957307577133179|0.10783979296684265 ;
Interleukin-1 processing	13085	REACTOME	9606	5	4023	1	0.326832	1	0	1	1	CASP1 ; IL1B ; NFKB1 ; NFKB2 ; RELA ;	CASP1|IDBG-69618|ENSG00000137752|834|3.474032163619995|1.9731758982288738E-7 ; IL1B|IDBG-66519|ENSG00000125538|3553|-1.2085626125335693|0.4980766773223877 ; NFKB1|IDBG-31974|ENSG00000109320|4790|1.4285523891448975|0.11148931831121445 ; NFKB2|IDBG-87893|ENSG00000077150|4791|1.543064832687378|0.030942900106310844 ; RELA|IDBG-57543|ENSG00000173039|5970|1.5052924156188965|0.059058718383312225 ;
Metabolism of Angiotensinogen to Angiotensins	13370	REACTOME	9606	5	4023	1	0.326832	1	1	0.340313	1	AGT ; ANPEP ; ATP6AP2 ; CTSD ; CTSZ ;	AGT|IDBG-107363|ENSG00000135744|183|-5.685771942138672|1.3951617244701206E-19 ; ANPEP|IDBG-29618|ENSG00000166825|290|2.3724687099456787|3.0459905974566936E-4 ; ATP6AP2|IDBG-56836|ENSG00000182220|10159|-1.2275675535202026|0.28390687704086304 ; CTSD|IDBG-19613|ENSG00000117984|1509|1.8956266641616821|0.0048720957711339 ; CTSZ|IDBG-83296|ENSG00000101160|1522|1.8408242464065552|0.00781355332583189 ;
MyD88:Mal cascade initiated on plasma membrane	13034	REACTOME	9606	5	4023	1	0.326832	1	0	1	1	ECSIT ; IRAK3 ; IRAK4 ; MAP3K1 ; MYD88 ;	ECSIT|IDBG-29564|ENSG00000130159|51295|-1.6653807163238525|0.012032226659357548 ; IRAK3|IDBG-45584|ENSG00000090376|11213|1.2035964727401733|0.4274405241012573 ; IRAK4|IDBG-28022|ENSG00000198001|51135|1.6507679224014282|0.017824729904532433 ; MAP3K1|IDBG-22000|ENSG00000095015|4214|-1.0126992464065552|0.936028003692627 ; MYD88|IDBG-25713|ENSG00000172936|4615|8.879075050354004|3.972618946041645E-13 ;
Pertussis toxin-insensitive ccr5 signaling in macrophage	4060	PID BIOCARTA	9606	5	4023	1	0.326832	1	0	1	1	CXCR4 ; FOS ; GNAQ ; JUN ; PLCG1 ;	CXCR4|IDBG-71032|ENSG00000121966|7852|2.5527679920196533|0.021320361644029617 ; FOS|IDBG-12957|ENSG00000170345|2353|1.0382217168807983|0.8798838257789612 ; GNAQ|IDBG-72455|ENSG00000156052|2776|-1.2074874639511108|0.3309478759765625 ; JUN|IDBG-99221|ENSG00000177606|3725|-1.0417424440383911|0.8213656544685364 ; PLCG1|IDBG-75238|ENSG00000124181|5335|1.1548285484313965|0.49169525504112244 ;
Phenylalanine metabolism	428	KEGG	9606	5	4023	1	0.326832	1	0	1	1	GOT1 ; GOT2 ; IL4I1 ; MIF ; PRDX6 ;	GOT1|IDBG-86016|ENSG00000120053|2805|-1.2878097295761108|0.2474699467420578 ; GOT2|IDBG-34707|ENSG00000125166|2806|1.055706262588501|0.8317659497261047 ; IL4I1|IDBG-63774|ENSG00000104951|259307|5.251181602478027|1.472423016846136E-10 ; MIF|IDBG-401910|ENSG00000240972|4282|1.4297747611999512|0.16946734488010406 ; PRDX6|IDBG-104872|ENSG00000117592|9588|1.8185142278671265|0.0036895221564918756 ;
Platelet Adhesion to exposed collagen	13114	REACTOME	9606	5	4023	1	0.326832	1	0	1	1	FCER1G ; FYN ; ITGB1 ; LYN ; VWF ;	FCER1G|IDBG-104229|ENSG00000158869|2207|2.257089138031006|2.2268253087531775E-4 ; FYN|IDBG-95463|ENSG00000010810|2534|-1.9437847137451172|4.183949495200068E-4 ; ITGB1|IDBG-68302|ENSG00000150093|3688|-1.37643301486969|0.10245448350906372 ; LYN|IDBG-408826|ENSG00000254087|4067|1.4558371305465698|0.12294691801071167 ; VWF|IDBG-13506|ENSG00000110799|7450|-1.4048115015029907|0.07884789258241653 ;
Platelet amyloid precursor protein pathway	3985	PID BIOCARTA	9606	5	4023	1	0.326832	1	2	0.053996	1	APP ; COL4A1 ; COL4A2 ; PLAU ; SERPINE1 ;	APP|IDBG-1100|ENSG00000142192|351|-1.8131693601608276|0.0037263119593262672 ; COL4A1|IDBG-50258|ENSG00000187498|1282|-8.920758247375488|7.845037987286307E-12 ; COL4A2|IDBG-50538|ENSG00000134871|1284|-6.619408130645752|1.704066921704673E-18 ; PLAU|IDBG-78889|ENSG00000122861|5328|1.905290126800537|0.0038480330258607864 ; SERPINE1|IDBG-32959|ENSG00000106366|5054|8.922202110290527|5.684270328737417E-…
Primary immunodeficiency	2815	KEGG	9606	5	4023	1	0.326832	1	1	0.340313	1	CD40 ; DCLRE1C ; PTPRC ; RFX5 ; RFXANK ;	CD40|IDBG-78904|ENSG00000101017|958|2.0223405361175537|0.001266095438040793 ; DCLRE1C|IDBG-56338|ENSG00000152457|64421|1.8154093027114868|0.0039013673085719347 ; PTPRC|IDBG-105609|ENSG00000081237|5788|1.8401483297348022|0.0035094122868031263 ; RFX5|IDBG-102358|ENSG00000143390|5993|1.0341250896453857|0.880954921245575 ; RFXANK|IDBG-39533|ENSG00000064490|8625|-2.4689431190490723|3.594352165237069E-…
Prostaglandin Leukotriene metabolism	16202	INOH	9606	5	4023	1	0.326832	1	0	1	1	CBR1 ; GGT5 ; LTA4H ; PTGES2 ; PTGS1 ;	CBR1|IDBG-2911|ENSG00000159228|873|2.0297744274139404|8.230943349190056E-4 ; GGT5|IDBG-2783|ENSG00000099998|2687|1.2665984630584717|0.24165144562721252 ; LTA4H|IDBG-51977|ENSG00000111144|4048|-1.1286983489990234|0.601864755153656 ; PTGES2|IDBG-87283|ENSG00000148334|80142|1.5478395223617554|0.05050516873598099 ; PTGS1|IDBG-83887|ENSG00000095303|5742|-1.087546467781067|0.6486409306526184 ;
Pyrimidine salvage reactions	13631	REACTOME	9606	5	4023	1	0.326832	1	0	1	1	DCK ; TK2 ; TYMP ; UCK1 ; UCK2 ;	DCK|IDBG-22842|ENSG00000156136|1633|1.0503530502319336|0.8319916725158691 ; TK2|IDBG-34952|ENSG00000166548|7084|-1.303053617477417|0.17482316493988037 ; TYMP|IDBG-13815|ENSG00000025708|1890|8.5664701461792|3.6179254712412735E-20 ; UCK1|IDBG-90047|ENSG00000130717|83549|-1.5714513063430786|0.028124341741204262 ; UCK2|IDBG-104492|ENSG00000143179|7371,100500832|-1.3454351425170898|0.1230882927775383 ;
Regulation of Insulin Secretion	13554	REACTOME	9606	5	4023	1	0.326832	1	0	1	1	ITPR1 ; ITPR2 ; ITPR3 ; PRKACA ; STXBP1 ;	ITPR1|IDBG-14187|ENSG00000150995|3708|-1.0185731649398804|0.9071371555328369 ; ITPR2|IDBG-24160|ENSG00000123104|3709|-1.0444256067276|0.8103307485580444 ; ITPR3|IDBG-82972|ENSG00000096433|3710|2.098872423171997|9.73905436694622E-4 ; PRKACA|IDBG-32929|ENSG00000072062|5566|-1.143297791481018|0.5248691439628601 ; STXBP1|IDBG-86143|ENSG00000136854|6812|-1.0497099161148071|0.8015419840812683 ;
Regulation of pyruvate dehydrogenase (PDH) complex	13591	REACTOME	9606	5	4023	1	0.326832	1	1	0.340313	1	DLD ; PDHA1 ; PDHB ; PDHX ; PDK1 ;	DLD|IDBG-35812|ENSG00000091140|1738|1.10219144821167|0.6635414958000183 ; PDHA1|IDBG-49600|ENSG00000131828|5160|-1.9332244396209717|4.628284659702331E-4 ; PDHB|IDBG-42225|ENSG00000168291|5162|-2.4826300144195557|1.2461349570003222E-6 ; PDHX|IDBG-39515|ENSG00000110435|8050|-1.3460867404937744|0.12196677178144455 ; PDK1|IDBG-75174|ENSG00000152256|5163|4.4670939445495605|3.3402864119125297E-7 ;
Riboflavin metabolism	421	KEGG	9606	5	4023	1	0.326832	1	1	0.340313	1	ACP1 ; ACP2 ; ACP5 ; ACPP ; FLAD1 ;	ACP1|IDBG-25059|ENSG00000143727|52|-1.3293249607086182|0.140242800116539 ; ACP2|IDBG-42850|ENSG00000134575|53|1.360638976097107|0.14404505491256714 ; ACP5|IDBG-29654|ENSG00000102575|54|6.794904708862305|7.140673686026333E-13 ; ACPP|IDBG-56768|ENSG00000014257|55|-2.110132932662964|0.013755143620073795 ; FLAD1|IDBG-103029|ENSG00000160688|80308|1.0255353450775146|0.916292130947113 ;
Role of parkin in ubiquitin-proteasomal pathway	4098	PID BIOCARTA	9606	5	4023	1	0.326832	1	0	1	1	SUMO1 ; UBE2E2 ; UBE2G1 ; UBE2L3 ; UBE2L6 ;	SUMO1|IDBG-78849|ENSG00000116030|7341|-1.4766522645950317|0.047938909381628036 ; UBE2E2|IDBG-22010|ENSG00000182247|7325|1.7859693765640259|0.00490088714286685 ; UBE2G1|IDBG-18727|ENSG00000132388|7326|-1.296552300453186|0.2096037119626999 ; UBE2L3|IDBG-2059|ENSG00000185651|7332|-1.6537432670593262|0.007676366250962019 ; UBE2L6|IDBG-46767|ENSG00000156587|9246|3.691494941711426|9.130510569832495E-9 ;
B cell receptor signaling pathway	532	KEGG	9606	50	4023	5	0.330766	1	1	0.984768	1	AKT1 ; AKT2 ; AKT3 ; BCL10 ; CD81 ; CHP1 ; CHUK ; DAPP1 ; FCGR2B ; FOS ; GRB2 ; GSK3B ; IFITM1 ; IKBKB ; INPP5D ; JUN ; LYN ; MALT1 ; MAP2K1 ; MAP2K2 ; MAPK1 ; NFAT5 ; NFATC1 ; NFATC3 ; NFKB1 ; NFKBIA ; NFKBIE ; NRAS ; PIK3AP1 ; PIK3CA ; PIK3CB ; PIK3CD ; PIK3CG ; PIK3R1 ; PIK3R5 ; PLCG2 ; PPP3CA ; PPP3CB ; PPP3CC ; PRKCB ; RAC1 ; RAC2 ; RAF1 ; RASGRP3 ; RELA ; SOS1 ; SOS2 ; SYK ; VAV1 ; VAV3 ;	AKT1|IDBG-22709|ENSG00000142208|207|-1.3926351070404053|0.0820908471941948 ; AKT2|IDBG-51270|ENSG00000105221|208|1.2009726762771606|0.36835479736328125 ; AKT3|IDBG-107751|ENSG00000117020|10000|-1.8574638366699219|0.001370344660244882 ; BCL10|IDBG-100044|ENSG00000142867|8915|2.7750630378723145|4.527502824203111E-6 ; CD81|IDBG-22455|ENSG00000110651|975|1.4917998313903809|0.05624155327677727 ; CHP1|…
Chagas disease (American trypanosomiasis)	10366	KEGG	9606	50	4023	5	0.330766	1	0	1	1	AKT1 ; AKT2 ; AKT3 ; C3 ; CALR ; CASP8 ; CCL3 ; CFLAR ; CHUK ; FADD ; FOS ; GNA15 ; GNAI3 ; GNAQ ; GNAS ; IFNGR1 ; IKBKB ; IL1B ; IL8 ; IRAK4 ; JUN ; MAPK1 ; MAPK14 ; MAPK8 ; MAPK9 ; MYD88 ; NFKB1 ; NFKBIA ; PIK3CA ; PIK3CB ; PIK3CD ; PIK3CG ; PIK3R1 ; PIK3R5 ; PLCB2 ; PLCB3 ; PPP2CA ; PPP2CB ; PPP2R1A ; PPP2R2A ; RELA ; SERPINE1 ; SMAD2 ; TGFB1 ; TGFBR1 ; TGFBR2 ; TLR2 ; TLR4 ; TLR6 ; TNFRSF1A ;	AKT1|IDBG-22709|ENSG00000142208|207|-1.3926351070404053|0.0820908471941948 ; AKT2|IDBG-51270|ENSG00000105221|208|1.2009726762771606|0.36835479736328125 ; AKT3|IDBG-107751|ENSG00000117020|10000|-1.8574638366699219|0.001370344660244882 ; C3|IDBG-21798|ENSG00000125730|718|1.1343932151794434|0.5574517846107483 ; CALR|IDBG-31410|ENSG00000179218|811|-1.0840814113616943|0.6673445105552673 ; CASP8|IDBG-7…
Cyclin D associated events in G1	12969	REACTOME	9606	27	4023	3	0.338279	1	0	1	1	CCND1 ; CCND3 ; CCNH ; CDK4 ; CDK6 ; CDKN1A ; CDKN1B ; CUL1 ; E2F1 ; E2F3 ; E2F4 ; MNAT1 ; PPP2CA ; PPP2CB ; PPP2R1A ; PPP2R2A ; RB1 ; RBL1 ; RBL2 ; RPS27A ; SKP1 ; SKP2 ; TFDP1 ; TFDP2 ; UBA52 ; UBB ; UBC ;	CCND1|IDBG-61868|ENSG00000110092|595|-1.0257611274719238|0.8944044709205627 ; CCND3|IDBG-86973|ENSG00000112576|896|1.297357201576233|0.20798806846141815 ; CCNH|IDBG-32948|ENSG00000134480|902|1.0710397958755493|0.7455647587776184 ; CDK4|IDBG-43642|ENSG00000135446|1019|-1.1383146047592163|0.48839592933654785 ; CDK6|IDBG-26773|ENSG00000105810|1021|2.3070123195648193|7.450285920640454E-5 ; CDKN1A|IDB…
Pathways in cancer	4397	KEGG	9606	174	4023	15	0.343756	1	16	0.311755	1	ABL1 ; AKT1 ; AKT2 ; AKT3 ; APC ; APPL1 ; AR ; ARNT ; AXIN1 ; BAD ; BAX ; BCL2L1 ; BCR ; BID ; BIRC2 ; BIRC3 ; BIRC5 ; BRAF ; BRCA2 ; CASP3 ; CASP8 ; CBL ; CBLB ; CCDC6 ; CCND1 ; CDC42 ; CDK2 ; CDK4 ; CDK6 ; CDKN1A ; CDKN1B ; CEBPA ; CHUK ; COL4A1 ; COL4A2 ; CREBBP ; CRK ; CRKL ; CSF1R ; CSF3R ; CTBP1 ; CTBP2 ; CTNNA1 ; CTNNB1 ; CUL2 ; CYCS ; DAPK1 ; DAPK2 ; DAPK3 ; DVL1 ; DVL3 ; E2F1 ; E2F3 ; EG…	ABL1|IDBG-89599|ENSG00000097007|25|-1.061503291130066|0.7573075890541077 ; AKT1|IDBG-22709|ENSG00000142208|207|-1.3926351070404053|0.0820908471941948 ; AKT2|IDBG-51270|ENSG00000105221|208|1.2009726762771606|0.36835479736328125 ; AKT3|IDBG-107751|ENSG00000117020|10000|-1.8574638366699219|0.001370344660244882 ; APC|IDBG-37007|ENSG00000134982|324|1.5228502750396729|0.03851033002138138 ; APPL1|IDBG-4…
Direct p53 effectors	15209	PID NCI	9606	75	4023	7	0.34381	1	5	0.726421	1	APAF1 ; APC ; ARID3A ; ATF3 ; BAK1 ; BAX ; BCL6 ; BID ; BNIP3L ; BTG2 ; C12orf5 ; CARM1 ; CASP1 ; CASP10 ; CCNB1 ; CCNG1 ; CCNK ; CD82 ; CDKN1A ; CEBPZ ; CSE1L ; CTSD ; DDIT4 ; DDX5 ; DGCR8 ; DROSHA ; DUSP1 ; DUSP5 ; GDF15 ; GPX1 ; HDAC2 ; HTT ; IRF5 ; JMY ; JUN ; KAT2A ; MAP4K4 ; MCL1 ; MDM2 ; MLH1 ; MSH2 ; NDRG1 ; NFYA ; NFYC ; NLRC4 ; PCBP4 ; PCNA ; PLK3 ; PML ; PMS2 ; PRDM1 ; PRMT1 ; PTEN ; P…	APAF1|IDBG-52364|ENSG00000120868|317|1.9389064311981201|0.002482193522155285 ; APC|IDBG-37007|ENSG00000134982|324|1.5228502750396729|0.03851033002138138 ; ARID3A|IDBG-13387|ENSG00000116017|1820|-2.2032225131988525|3.974011997343041E-5 ; ATF3|IDBG-106549|ENSG00000162772|467|-1.525496482849121|0.1342216283082962 ; BAK1|IDBG-82944|ENSG00000030110|578|1.4412429332733154|0.09730177372694016 ; BAX|IDBG…
Fc epsilon RI signaling pathway	435	KEGG	9606	39	4023	4	0.344703	1	1	0.961577	1	AKT1 ; AKT2 ; AKT3 ; FCER1G ; FYN ; GRB2 ; INPP5D ; LAT ; LCP2 ; LYN ; MAP2K1 ; MAP2K2 ; MAP2K3 ; MAPK1 ; MAPK14 ; MAPK8 ; MAPK9 ; NRAS ; PDK1 ; PIK3CA ; PIK3CB ; PIK3CD ; PIK3CG ; PIK3R1 ; PIK3R5 ; PLA2G4A ; PLA2G6 ; PLCG1 ; PLCG2 ; PRKCA ; PRKCB ; RAC1 ; RAC2 ; RAF1 ; SOS1 ; SOS2 ; SYK ; VAV1 ; VAV3 ;	AKT1|IDBG-22709|ENSG00000142208|207|-1.3926351070404053|0.0820908471941948 ; AKT2|IDBG-51270|ENSG00000105221|208|1.2009726762771606|0.36835479736328125 ; AKT3|IDBG-107751|ENSG00000117020|10000|-1.8574638366699219|0.001370344660244882 ; FCER1G|IDBG-104229|ENSG00000158869|2207|2.257089138031006|2.2268253087531775E-4 ; FYN|IDBG-95463|ENSG00000010810|2534|-1.9437847137451172|4.183949495200068E-4 ; GR…
Atm signaling pathway	3932	PID BIOCARTA	9606	16	4023	2	0.34661	1	0	1	1	ABL1 ; ATM ; ATR ; BRCA1 ; CHEK1 ; CHEK2 ; JUN ; MAPK8 ; MDM2 ; NFKBIA ; RAD51 ; RBBP8 ; RELA ; RPA1 ; TP53 ; TREX1 ;	ABL1|IDBG-89599|ENSG00000097007|25|-1.061503291130066|0.7573075890541077 ; ATM|IDBG-70193|ENSG00000149311|472|1.2474846839904785|0.27487602829933167 ; ATR|IDBG-59521|ENSG00000175054|545|2.0039994716644287|7.48573278542608E-4 ; BRCA1|IDBG-52172|ENSG00000012048|672|1.0494416952133179|0.8514384031295776 ; CHEK1|IDBG-75536|ENSG00000149554|1111|-1.5007694959640503|0.0782197043299675 ; CHEK2|IDBG-3314|…
Formation of tubulin folding intermediates by CCT/TriC	13443	REACTOME	9606	16	4023	2	0.34661	1	0	1	1	CCT2 ; CCT3 ; CCT4 ; CCT5 ; CCT6A ; CCT7 ; CCT8 ; TCP1 ; TUBA1A ; TUBA1B ; TUBA1C ; TUBA4A ; TUBB3 ; TUBB4A ; TUBB4B ; TUBB6 ;	CCT2|IDBG-47181|ENSG00000166226|10576|1.1006762981414795|0.6398789286613464 ; CCT3|IDBG-103469|ENSG00000163468|7203|1.019588828086853|0.9367933869361877 ; CCT4|IDBG-53426|ENSG00000115484|10575|1.2195192575454712|0.32063350081443787 ; CCT5|IDBG-12328|ENSG00000150753|22948|-1.4518433809280396|0.04929239675402641 ; CCT6A|IDBG-17442|ENSG00000146731|908|-1.4164462089538574|0.06456552445888519 ; CCT7|I…
Ion transport by P-type ATPases	13134	REACTOME	9606	16	4023	2	0.34661	1	1	0.736333	1	ATP10D ; ATP11A ; ATP11B ; ATP11C ; ATP1A1 ; ATP1B1 ; ATP1B3 ; ATP2A2 ; ATP2A3 ; ATP2B1 ; ATP2B4 ; ATP2C1 ; ATP8B2 ; ATP8B3 ; ATP8B4 ; ATP9A ;	ATP10D|IDBG-16810|ENSG00000145246|57205|2.4175984859466553|2.6560286642052233E-5 ; ATP11A|IDBG-51817|ENSG00000068650|23250|-1.010166883468628|0.941978394985199 ; ATP11B|IDBG-66738|ENSG00000058063|23200|-1.0160108804702759|0.9177126884460449 ; ATP11C|IDBG-87951|ENSG00000101974|286410|1.1978663206100464|0.3761742115020752 ; ATP1A1|IDBG-101377|ENSG00000163399|476|1.3964004516601562|0.147524535655975…
Signaling events mediated by PRL	15434	PID NCI	9606	16	4023	2	0.34661	1	1	0.736333	1	AGT ; ATF5 ; BCAR1 ; CCNA2 ; CDK2 ; CDKN1A ; ITGB1 ; PTP4A1 ; PTP4A2 ; RABGGTA ; RABGGTB ; RAC1 ; RHOA ; RHOC ; ROCK1 ; TUBA1B ;	AGT|IDBG-107363|ENSG00000135744|183|-5.685771942138672|1.3951617244701206E-19 ; ATF5|IDBG-63891|ENSG00000169136|22809|1.7042515277862549|0.09096147119998932 ; BCAR1|IDBG-42468|ENSG00000050820|9564|1.1497341394424438|0.5005770921707153 ; CCNA2|IDBG-36372|ENSG00000145386|890|-1.3463479280471802|0.2789188027381897 ; CDK2|IDBG-39545|ENSG00000123374|1017|-1.2034292221069336|0.3575479984283447 ; CDKN1A…
TRAIL signaling pathway	15206	PID NCI	9606	16	4023	2	0.34661	1	1	0.736333	1	CASP10 ; CASP8 ; CFLAR ; CHUK ; DAP3 ; FADD ; IKBKB ; MAP3K1 ; MAPK8 ; RIPK1 ; SMPD1 ; TNFRSF10A ; TNFRSF10B ; TNFRSF10D ; TNFSF10 ; TRAF2 ;	CASP10|IDBG-78470|ENSG00000003400|843|4.553362846374512|8.656889094460496E-11 ; CASP8|IDBG-78534|ENSG00000064012|841|-1.0996861457824707|0.6281488537788391 ; CFLAR|IDBG-78386|ENSG00000003402|8837|1.2502683401107788|0.2786519229412079 ; CHUK|IDBG-243385|ENSG00000213341|1147|1.4286689758300781|0.09576123207807541 ; DAP3|IDBG-103299|ENSG00000132676|7818|1.0998791456222534|0.6466031670570374 ; FADD|I…
Thromboxane A2 receptor signaling	14941	PID NCI	9606	16	4023	2	0.34661	1	0	1	1	AKT1 ; ARRB2 ; DNM1 ; GNB1 ; ICAM1 ; NOS3 ; PLCB2 ; PRKACA ; PTGIR ; RAB11A ; RAC1 ; RHOA ; ROCK1 ; SYK ; TBXA2R ; TGM2 ;	AKT1|IDBG-22709|ENSG00000142208|207|-1.3926351070404053|0.0820908471941948 ; ARRB2|IDBG-19263|ENSG00000141480|409|1.19469153881073|0.3774859309196472 ; DNM1|IDBG-87752|ENSG00000106976|1759|1.394106149673462|0.12003171443939209 ; GNB1|IDBG-85988|ENSG00000078369|2782|-1.0066710710525513|0.9573230147361755 ; ICAM1|IDBG-26804|ENSG00000090339|3383|2.17842698097229|0.0010691959178075194 ; NOS3|IDBG-485…
Trk receptor signaling mediated by the MAPK pathway	14953	PID NCI	9606	16	4023	2	0.34661	1	0	1	1	BRAF ; CDK5 ; CREB1 ; EHD4 ; ELK1 ; FOS ; MAP2K1 ; MAP3K2 ; MAPK14 ; MEF2C ; RAF1 ; RIT1 ; RPS6KA1 ; RPS6KA5 ; RUSC1 ; SRF ;	BRAF|IDBG-44351|ENSG00000157764|673|1.2730814218521118|0.25565415620803833 ; CDK5|IDBG-48977|ENSG00000164885|1020|-1.2422503232955933|0.2623635232448578 ; CREB1|IDBG-79573|ENSG00000118260|1385|-1.1417657136917114|0.4876491129398346 ; EHD4|IDBG-7456|ENSG00000103966|30844|3.4373481273651123|1.870261883141211E-7 ; ELK1|IDBG-61826|ENSG00000126767|2002|-1.4693161249160767|0.05253928527235985 ; FOS|IDB…
EPO signaling pathway	16151	INOH	9606	100	4023	9	0.349543	1	7	0.697238	1	ACVR1 ; ACVR1B ; ACVR2A ; ACVRL1 ; ADRBK1 ; AKT1 ; AKT2 ; AKT3 ; BAD ; BMPR1A ; BMPR2 ; BRAF ; CAMK2D ; CCNH ; CDK1 ; CDK2 ; CDK4 ; CDK5 ; CDK6 ; CDK8 ; CDK9 ; CHUK ; CSK ; CSNK1A1 ; CSNK1D ; CSNK1E ; CSNK1G2 ; CSNK1G3 ; FGFR1 ; FLT1 ; FYN ; GRK6 ; GSK3B ; IGF1R ; IKBKB ; INSR ; IRAK4 ; JAK1 ; JAK2 ; MAP2K1 ; MAP2K2 ; MAP2K3 ; MAP3K1 ; MAP3K10 ; MAP3K11 ; MAP3K12 ; MAP3K2 ; MAP3K3 ; MAP3K5 ; MAP3…	ACVR1|IDBG-72930|ENSG00000115170|90|-1.2159744501113892|0.3137650787830353 ; ACVR1B|IDBG-33695|ENSG00000135503|91|-1.7367427349090576|0.004357425961643457 ; ACVR2A|IDBG-71761|ENSG00000121989|92|1.5512584447860718|0.03467516973614693 ; ACVRL1|IDBG-33826|ENSG00000139567|94|2.050673246383667|8.691349066793919E-4 ; ADRBK1|IDBG-59896|ENSG00000173020|156|-1.1000759601593018|0.616430401802063 ; AKT1|IDB…
IFN-gamma pathway	15869	PID NCI	9606	28	4023	3	0.359727	1	0	1	1	AKT1 ; CALM1 ; CASP1 ; CBL ; CEBPB ; CRKL ; DAPK1 ; IFNGR1 ; IL1B ; IRF1 ; IRF9 ; JAK1 ; JAK2 ; MAP2K1 ; MAP3K1 ; MAP3K11 ; MTOR ; PIAS1 ; PIAS4 ; PIK3CA ; PIK3R1 ; PTGES2 ; PTPN11 ; PTPN2 ; RAPGEF1 ; SMAD7 ; STAT1 ; STAT3 ;	AKT1|IDBG-22709|ENSG00000142208|207|-1.3926351070404053|0.0820908471941948 ; CALM1|IDBG-15903|ENSG00000198668|801,805,808|1.6747167110443115|0.010983234271407127 ; CASP1|IDBG-69618|ENSG00000137752|834|3.474032163619995|1.9731758982288738E-7 ; CBL|IDBG-74417|ENSG00000110395|867|-1.2373647689819336|0.26212477684020996 ; CEBPB|IDBG-80858|ENSG00000172216|1051|-1.043557047843933|0.8296823501586914 ; C…
Integrin cell surface interactions	13303	REACTOME	9606	28	4023	3	0.359727	1	5	0.0673199	1	BSG ; F11R ; FBN1 ; FN1 ; ICAM1 ; ICAM3 ; ITGA3 ; ITGA4 ; ITGA5 ; ITGA6 ; ITGA7 ; ITGAD ; ITGAE ; ITGAL ; ITGAM ; ITGAV ; ITGAX ; ITGB1 ; ITGB2 ; ITGB5 ; ITGB7 ; ITGB8 ; JAM2 ; LAMA3 ; LAMB1 ; LAMB3 ; LAMC1 ; SPP1 ;	BSG|IDBG-12353|ENSG00000172270|682|-1.9942233562469482|4.8703656648285687E-4 ; F11R|IDBG-104131|ENSG00000158769|50848|-1.222231388092041|0.2881287634372711 ; FBN1|IDBG-10989|ENSG00000166147|2200|1.1357933282852173|0.5569535493850708 ; FN1|IDBG-80237|ENSG00000115414|2335|-1.3774663209915161|0.131703719496727 ; ICAM1|IDBG-26804|ENSG00000090339|3383|2.17842698097229|0.0010691959178075194 ; ICAM3|IDB…
Valine, leucine and isoleucine degradation	453	KEGG	9606	28	4023	3	0.359727	1	0	1	1	ABAT ; ACAA1 ; ACAA2 ; ACAD8 ; ACADM ; ACAT1 ; ACAT2 ; ALDH3A2 ; ALDH9A1 ; AUH ; BCAT1 ; BCKDHA ; BCKDHB ; DBT ; DLD ; ECHS1 ; HADHA ; HADHB ; HIBADH ; HIBCH ; HMGCL ; HMGCS1 ; IL4I1 ; IVD ; MCCC1 ; MUT ; PCCA ; PCCB ;	ABAT|IDBG-13842|ENSG00000183044|18|-1.1248869895935059|0.5576082468032837 ; ACAA1|IDBG-25581|ENSG00000060971|30|1.8247216939926147|0.0043167853727936745 ; ACAA2|IDBG-3280|ENSG00000167315|10449|1.0103511810302734|0.9780058264732361 ; ACAD8|IDBG-76517|ENSG00000151498|27034|-1.685301661491394|0.008933795616030693 ; ACADM|IDBG-99766|ENSG00000117054|34|-1.6340731382369995|0.01157733891159296 ; ACAT1|I…
VEGF signaling pathway	16190	INOH	9606	101	4023	9	0.36062	1	8	0.563167	1	ACVR1 ; ACVR1B ; ACVR2A ; ACVRL1 ; ADRBK1 ; AKT1 ; AKT2 ; AKT3 ; BAD ; BMPR1A ; BMPR2 ; BRAF ; CAMK2D ; CCNH ; CDK1 ; CDK2 ; CDK4 ; CDK5 ; CDK6 ; CDK8 ; CDK9 ; CHUK ; CSK ; CSNK1A1 ; CSNK1D ; CSNK1E ; CSNK1G2 ; CSNK1G3 ; ELK1 ; FGFR1 ; FLT1 ; FYN ; GRK6 ; GSK3B ; IGF1R ; IKBKB ; INSR ; IRAK4 ; ITPR1 ; ITPR3 ; JAK1 ; JAK2 ; MAP2K1 ; MAP2K2 ; MAP2K3 ; MAP3K1 ; MAP3K10 ; MAP3K11 ; MAP3K12 ; MAP3K2 ;…	ACVR1|IDBG-72930|ENSG00000115170|90|-1.2159744501113892|0.3137650787830353 ; ACVR1B|IDBG-33695|ENSG00000135503|91|-1.7367427349090576|0.004357425961643457 ; ACVR2A|IDBG-71761|ENSG00000121989|92|1.5512584447860718|0.03467516973614693 ; ACVRL1|IDBG-33826|ENSG00000139567|94|2.050673246383667|8.691349066793919E-4 ; ADRBK1|IDBG-59896|ENSG00000173020|156|-1.1000759601593018|0.616430401802063 ; AKT1|IDB…
Antigen processing: Ubiquitination & Proteasome degradation	12981	REACTOME	9606	77	4023	7	0.369342	1	0	1	1	ATG7 ; BLMH ; CDC34 ; LNPEP ; NPEPPS ; PSMA1 ; PSMA2 ; PSMA3 ; PSMA4 ; PSMA5 ; PSMA6 ; PSMA7 ; PSMB1 ; PSMB10 ; PSMB2 ; PSMB3 ; PSMB4 ; PSMB5 ; PSMB6 ; PSMB7 ; PSMC1 ; PSMC2 ; PSMC3 ; PSMC4 ; PSMC5 ; PSMC6 ; PSMD1 ; PSMD10 ; PSMD11 ; PSMD12 ; PSMD13 ; PSMD14 ; PSMD2 ; PSMD3 ; PSMD4 ; PSMD5 ; PSMD6 ; PSMD7 ; PSMD8 ; PSME1 ; PSME2 ; PSME3 ; PSME4 ; PSMF1 ; RPS27A ; TPP2 ; UBA3 ; UBA5 ; UBA52 ; UBA6…	ATG7|IDBG-18704|ENSG00000197548|10533|1.7252310514450073|0.006888715550303459 ; BLMH|IDBG-38897|ENSG00000108578|642|1.3575115203857422|0.1549491286277771 ; CDC34|IDBG-12464|ENSG00000099804|997|-1.944979190826416|0.0015707286074757576 ; LNPEP|IDBG-34882|ENSG00000113441|4012|1.320595622062683|0.18799714744091034 ; NPEPPS|IDBG-56026|ENSG00000141279|9520|-1.0450278520584106|0.8035918474197388 ; PSMA1…
Carbohydrate digestion and absorption	10389	KEGG	9606	17	4023	2	0.374931	1	1	0.757455	1	AKT1 ; AKT2 ; AKT3 ; ATP1A1 ; ATP1B1 ; ATP1B3 ; HK1 ; HK2 ; HK3 ; PIK3CA ; PIK3CB ; PIK3CD ; PIK3CG ; PIK3R1 ; PIK3R5 ; PLCB2 ; PRKCB ;	AKT1|IDBG-22709|ENSG00000142208|207|-1.3926351070404053|0.0820908471941948 ; AKT2|IDBG-51270|ENSG00000105221|208|1.2009726762771606|0.36835479736328125 ; AKT3|IDBG-107751|ENSG00000117020|10000|-1.8574638366699219|0.001370344660244882 ; ATP1A1|IDBG-101377|ENSG00000163399|476|1.3964004516601562|0.14752453565597534 ; ATP1B1|IDBG-104639|ENSG00000143153|481|-1.774773359298706|0.013012778013944626 ; AT…
Downstream TCR signaling	13068	REACTOME	9606	17	4023	2	0.374931	1	0	1	1	BCL10 ; CHUK ; IKBKB ; INPP5D ; MALT1 ; MAP3K7 ; NFKB1 ; NFKBIA ; PDPK1 ; PIK3CA ; PIK3CB ; PIK3R1 ; PTEN ; RELA ; RIPK2 ; TAB2 ; UBE2N ;	BCL10|IDBG-100044|ENSG00000142867|8915|2.7750630378723145|4.527502824203111E-6 ; CHUK|IDBG-243385|ENSG00000213341|1147|1.4286689758300781|0.09576123207807541 ; IKBKB|IDBG-19987|ENSG00000104365|3551|-1.0887149572372437|0.6528793573379517 ; INPP5D|IDBG-83441|ENSG00000168918|3635|1.5968258380889893|0.019431142136454582 ; MALT1|IDBG-3930|ENSG00000172175|10892|-1.0213713645935059|0.8978323340415955 ; …
ABC-family proteins mediated transport	13177	REACTOME	9606	6	4023	1	0.378098	1	0	1	1	ABCC1 ; ABCC10 ; ABCC3 ; ABCC4 ; ABCC5 ; ABCC6 ;	ABCC1|IDBG-16439|ENSG00000103222|4363|1.7064887285232544|0.017916016280651093 ; ABCC10|IDBG-88083|ENSG00000124574|89845|1.4626785516738892|0.05931846424937248 ; ABCC3|IDBG-59146|ENSG00000108846|8714|2.025810718536377|5.11971244122833E-4 ; ABCC4|IDBG-42534|ENSG00000125257|10257|1.0915743112564087|0.7049697637557983 ; ABCC5|IDBG-67159|ENSG00000114770|10057|1.2073527574539185|0.36236968636512756 ; A…
Attachment of GPI anchor to uPAR	13433	REACTOME	9606	6	4023	1	0.378098	1	0	1	1	GPAA1 ; PGAP1 ; PIGK ; PIGS ; PIGT ; PLAUR ;	GPAA1|IDBG-39947|ENSG00000197858|8733|-1.0912669897079468|0.641250491142273 ; PGAP1|IDBG-77852|ENSG00000197121|80055|2.7157223224639893|7.039016054477543E-6 ; PIGK|IDBG-99796|ENSG00000142892|10026|-1.3740379810333252|0.11007793247699738 ; PIGS|IDBG-36864|ENSG00000087111|94005|1.3575084209442139|0.14006274938583374 ; PIGT|IDBG-77636|ENSG00000124155|51604|-1.2124706506729126|0.3159363567829132 ; PL…
Basigin interactions	13109	REACTOME	9606	6	4023	1	0.378098	1	0	1	1	BSG ; PPIA ; PPIL2 ; SLC16A1 ; SLC16A3 ; SPN ;	BSG|IDBG-12353|ENSG00000172270|682|-1.9942233562469482|4.8703656648285687E-4 ; PPIA|IDBG-15159|ENSG00000196262|5478,101060363|1.0863401889801025|0.687059223651886 ; PPIL2|IDBG-2106|ENSG00000100023|23759|1.1185507774353027|0.5953342914581299 ; SLC16A1|IDBG-101192|ENSG00000155380|6566|-1.1673084497451782|0.41188210248947144 ; SLC16A3|IDBG-73352|ENSG00000141526|9123|2.591773509979248|5.8006580729852…
Binding of RNA by Insulin-like Growth Factor-2 mRNA Binding Proteins (IGF2BPs/IMPs/VICKZs)	13770	REACTOME	9606	6	4023	1	0.378098	1	1	0.393015	1	ACTB ; CD44 ; IGF2BP1 ; IGF2BP2 ; IGF2BP3 ; MYC ;	ACTB|IDBG-7590|ENSG00000075624|60|1.7092700004577637|0.01703261211514473 ; CD44|IDBG-39556|ENSG00000026508|960|1.0442709922790527|0.8464130163192749 ; IGF2BP1|IDBG-57431|ENSG00000159217|10642|-3.075505018234253|1.1239833064280447E-8 ; IGF2BP2|IDBG-68594|ENSG00000073792|10644|-1.4734129905700684|0.039766743779182434 ; IGF2BP3|IDBG-9675|ENSG00000136231|10643|-1.1264736652374268|0.5584694743156433 ;…
Cellular roles of Anthrax toxin	15089	PID NCI	9606	6	4023	1	0.378098	1	0	1	1	CALM1 ; CASP1 ; IL1B ; MAP2K1 ; MAP2K2 ; MAP2K3 ;	CALM1|IDBG-15903|ENSG00000198668|801,805,808|1.6747167110443115|0.010983234271407127 ; CASP1|IDBG-69618|ENSG00000137752|834|3.474032163619995|1.9731758982288738E-7 ; IL1B|IDBG-66519|ENSG00000125538|3553|-1.2085626125335693|0.4980766773223877 ; MAP2K1|IDBG-18019|ENSG00000169032|5604|-1.161853551864624|0.4369358420372009 ; MAP2K2|IDBG-18293|ENSG00000126934|5605|-1.4404956102371216|0.053735513240098…
Costimulation by the CD28 family	13092	REACTOME	9606	6	4023	1	0.378098	1	0	1	1	GRB2 ; ICOSLG ; PIK3CA ; PIK3R1 ; PTPN11 ; TNFRSF14 ;	GRB2|IDBG-68262|ENSG00000177885|2885|-1.0125311613082886|0.9325217604637146 ; ICOSLG|IDBG-5107|ENSG00000160223|23308|1.7175300121307373|0.011785445734858513 ; PIK3CA|IDBG-66003|ENSG00000121879|5290|1.1741913557052612|0.4271085858345032 ; PIK3R1|IDBG-25037|ENSG00000145675|5295|1.403786063194275|0.11267895251512527 ; PTPN11|IDBG-58105|ENSG00000179295|5781|-1.1641126871109009|0.41735032200813293 ; T…
Cxcr4 signaling pathway	3991	PID BIOCARTA	9606	6	4023	1	0.378098	1	0	1	1	CXCR4 ; GNAQ ; GNB1 ; PIK3CA ; PIK3R1 ; PLCG1 ;	CXCR4|IDBG-71032|ENSG00000121966|7852|2.5527679920196533|0.021320361644029617 ; GNAQ|IDBG-72455|ENSG00000156052|2776|-1.2074874639511108|0.3309478759765625 ; GNB1|IDBG-85988|ENSG00000078369|2782|-1.0066710710525513|0.9573230147361755 ; PIK3CA|IDBG-66003|ENSG00000121879|5290|1.1741913557052612|0.4271085858345032 ; PIK3R1|IDBG-25037|ENSG00000145675|5295|1.403786063194275|0.11267895251512527 ; PLCG1…
Dimerization of procaspase-8	13393	REACTOME	9606	6	4023	1	0.378098	1	0	1	1	CASP8 ; FADD ; RIPK1 ; TNFRSF10B ; TNFSF10 ; TRAF2 ;	CASP8|IDBG-78534|ENSG00000064012|841|-1.0996861457824707|0.6281488537788391 ; FADD|IDBG-62144|ENSG00000168040|8772|-1.5891201496124268|0.02185819111764431 ; RIPK1|IDBG-57326|ENSG00000137275|8737|1.4916421175003052|0.0822606012225151 ; TNFRSF10B|IDBG-11376|ENSG00000120889|8795|-1.0105152130126953|0.9496375322341919 ; TNFSF10|IDBG-65161|ENSG00000121858|8743|24.641551971435547|6.558365411144418E-16 …
ER Quality Control Compartment (ERQC)	13366	REACTOME	9606	6	4023	1	0.378098	1	0	1	1	EDEM1 ; EDEM2 ; EDEM3 ; MAN1B1 ; UGGT1 ; UGGT2 ;	EDEM1|IDBG-14540|ENSG00000134109|9695|2.236396074295044|2.4076567206066102E-4 ; EDEM2|IDBG-69371|ENSG00000088298|55741|1.4604523181915283|0.06520216166973114 ; EDEM3|IDBG-105359|ENSG00000116406|80267|-1.2043089866638184|0.321170449256897 ; MAN1B1|IDBG-93060|ENSG00000177239|11253|-1.3791123628616333|0.13209080696105957 ; UGGT1|IDBG-69471|ENSG00000136731|56886|1.2140446901321411|0.33490681648254395…
G beta:gamma signalling through PLC beta	13222	REACTOME	9606	6	4023	1	0.378098	1	0	1	1	GNB1 ; GNB2 ; GNB4 ; GNG5 ; PLCB2 ; PLCB3 ;	GNB1|IDBG-85988|ENSG00000078369|2782|-1.0066710710525513|0.9573230147361755 ; GNB2|IDBG-31798|ENSG00000172354|2783|1.6278444528579712|0.03758209943771362 ; GNB4|IDBG-66267|ENSG00000114450|59345|5.07180643081665|1.3388795280788734E-12 ; GNG5|IDBG-99973|ENSG00000174021|2787|1.4957307577133179|0.10783979296684265 ; PLCB2|IDBG-6204|ENSG00000137841|5330|-1.352459192276001|0.11211521923542023 ; PLCB3|I…
IRAK2 mediated activation of TAK1 complex	13033	REACTOME	9606	6	4023	1	0.378098	1	0	1	1	MAP3K7 ; RPS27A ; TAB2 ; UBA52 ; UBB ; UBC ;	MAP3K7|IDBG-94374|ENSG00000135341|6885|1.066874384880066|0.7564170360565186 ; RPS27A|IDBG-52358|ENSG00000143947|6233|1.0143386125564575|0.9586012959480286 ; TAB2|IDBG-97690|ENSG00000055208|23118|-1.4539918899536133|0.055076852440834045 ; UBA52|IDBG-281627|ENSG00000221983|7311|-1.1832799911499023|0.3700049817562103 ; UBB|IDBG-32151|ENSG00000170315|7314|1.5380902290344238|0.031520649790763855 ; UBC…
IRAK2 mediated activation of TAK1 complex upon TLR7/8 or 9 stimulation	13038	REACTOME	9606	6	4023	1	0.378098	1	0	1	1	MAP3K7 ; RPS27A ; TAB2 ; UBA52 ; UBB ; UBC ;	MAP3K7|IDBG-94374|ENSG00000135341|6885|1.066874384880066|0.7564170360565186 ; RPS27A|IDBG-52358|ENSG00000143947|6233|1.0143386125564575|0.9586012959480286 ; TAB2|IDBG-97690|ENSG00000055208|23118|-1.4539918899536133|0.055076852440834045 ; UBA52|IDBG-281627|ENSG00000221983|7311|-1.1832799911499023|0.3700049817562103 ; UBB|IDBG-32151|ENSG00000170315|7314|1.5380902290344238|0.031520649790763855 ; UBC…
Nitrogen metabolism	549	KEGG	9606	6	4023	1	0.378098	1	1	0.393015	1	ASNS ; CPS1 ; GLS ; GLUD1 ; GLUD2 ; GLUL ;	ASNS|IDBG-28257|ENSG00000070669|440|-6.508580684661865|2.9283922362610445E-20 ; CPS1|IDBG-79973|ENSG00000021826|1373|2.210299491882324|1.6349609359167516E-4 ; GLS|IDBG-77587|ENSG00000115419|2744|1.4504566192626953|0.06733566522598267 ; GLUD1|IDBG-81217|ENSG00000148672|2746|1.0093995332717896|0.9797833561897278 ; GLUD2|IDBG-84891|ENSG00000182890|2747|-1.3808884620666504|0.08671384304761887 ; GLUL|…
Overview of telomerase protein component gene htert transcriptional regulation	3983	PID BIOCARTA	9606	6	4023	1	0.378098	1	1	0.393015	1	HDAC1 ; MAX ; MYC ; MZF1 ; SP1 ; TP53 ;	HDAC1|IDBG-95712|ENSG00000116478|3065|-2.1543431282043457|7.956294575706124E-5 ; MAX|IDBG-9524|ENSG00000125952|4149|1.1309666633605957|0.5789117813110352 ; MYC|IDBG-35442|ENSG00000136997|4609|2.137068748474121|5.861260578967631E-4 ; MZF1|IDBG-73544|ENSG00000099326|7593|1.6152268648147583|0.027150020003318787 ; SP1|IDBG-36616|ENSG00000185591|6667|1.2454992532730103|0.28575605154037476 ; TP53|IDBG-…
PLC beta mediated events	13257	REACTOME	9606	6	4023	1	0.378098	1	0	1	1	GNAI3 ; ITPR1 ; ITPR2 ; ITPR3 ; PLCB2 ; PLCB3 ;	GNAI3|IDBG-100849|ENSG00000065135|2773|1.0516225099563599|0.8149158358573914 ; ITPR1|IDBG-14187|ENSG00000150995|3708|-1.0185731649398804|0.9071371555328369 ; ITPR2|IDBG-24160|ENSG00000123104|3709|-1.0444256067276|0.8103307485580444 ; ITPR3|IDBG-82972|ENSG00000096433|3710|2.098872423171997|9.73905436694622E-4 ; PLCB2|IDBG-6204|ENSG00000137841|5330|-1.352459192276001|0.11211521923542023 ; PLCB3|IDB…
Presynaptic function of Kainate receptors	13349	REACTOME	9606	6	4023	1	0.378098	1	0	1	1	GNB1 ; GNB2 ; GNB4 ; GNG5 ; PLCB2 ; PLCB3 ;	GNB1|IDBG-85988|ENSG00000078369|2782|-1.0066710710525513|0.9573230147361755 ; GNB2|IDBG-31798|ENSG00000172354|2783|1.6278444528579712|0.03758209943771362 ; GNB4|IDBG-66267|ENSG00000114450|59345|5.07180643081665|1.3388795280788734E-12 ; GNG5|IDBG-99973|ENSG00000174021|2787|1.4957307577133179|0.10783979296684265 ; PLCB2|IDBG-6204|ENSG00000137841|5330|-1.352459192276001|0.11211521923542023 ; PLCB3|I…
Prostacyclin signalling through prostacyclin receptor	13104	REACTOME	9606	6	4023	1	0.378098	1	0	1	1	GNAS ; GNB1 ; GNB2 ; GNB4 ; GNG5 ; PTGIR ;	GNAS|IDBG-82827|ENSG00000087460|2778|1.1329537630081177|0.56218421459198 ; GNB1|IDBG-85988|ENSG00000078369|2782|-1.0066710710525513|0.9573230147361755 ; GNB2|IDBG-31798|ENSG00000172354|2783|1.6278444528579712|0.03758209943771362 ; GNB4|IDBG-66267|ENSG00000114450|59345|5.07180643081665|1.3388795280788734E-12 ; GNG5|IDBG-99973|ENSG00000174021|2787|1.4957307577133179|0.10783979296684265 ; PTGIR|IDBG…
Purine ribonucleoside monophosphate biosynthesis	13636	REACTOME	9606	6	4023	1	0.378098	1	0	1	1	ADSL ; ATIC ; GMPS ; PAICS ; PFAS ; PPAT ;	ADSL|IDBG-406802|ENSG00000239900|158|1.3609710931777954|0.12837344408035278 ; ATIC|IDBG-80213|ENSG00000138363|471|1.1820701360702515|0.40234166383743286 ; GMPS|IDBG-62407|ENSG00000163655|8833|-1.1471142768859863|0.46489468216896057 ; PAICS|IDBG-20057|ENSG00000128050|10606|2.243506669998169|1.0508068953640759E-4 ; PFAS|IDBG-28485|ENSG00000178921|5198|1.026676893234253|0.919333279132843 ; PPAT|IDBG…
Regulation of Rheb GTPase activity by AMPK	13206	REACTOME	9606	6	4023	1	0.378098	1	0	1	1	PRKAA1 ; PRKAG1 ; PRKAG2 ; RHEB ; TSC1 ; TSC2 ;	PRKAA1|IDBG-18226|ENSG00000132356|5562|-1.3000998497009277|0.16956643760204315 ; PRKAG1|IDBG-30803|ENSG00000181929|5571|1.0657411813735962|0.7648616433143616 ; PRKAG2|IDBG-49672|ENSG00000106617|51422|2.5144104957580566|9.731821774039418E-5 ; RHEB|IDBG-49648|ENSG00000106615|6009|-1.2730275392532349|0.21033744513988495 ; TSC1|IDBG-90470|ENSG00000165699|7248|1.3265244960784912|0.16280457377433777 ; …
Renin-angiotensin system	403	KEGG	9606	6	4023	1	0.378098	1	1	0.393015	1	AGT ; ANPEP ; CTSA ; LNPEP ; NLN ; THOP1 ;	AGT|IDBG-107363|ENSG00000135744|183|-5.685771942138672|1.3951617244701206E-19 ; ANPEP|IDBG-29618|ENSG00000166825|290|2.3724687099456787|3.0459905974566936E-4 ; CTSA|IDBG-78417|ENSG00000064601|5476|-1.8035950660705566|0.0015836774837225676 ; LNPEP|IDBG-34882|ENSG00000113441|4012|1.320595622062683|0.18799714744091034 ; NLN|IDBG-24328|ENSG00000123213|57486|1.2361903190612793|0.29001671075820923 ; TH…
Reversal of insulin resistance by leptin	4167	PID BIOCARTA	9606	6	4023	1	0.378098	1	0	1	1	ACACA ; CPT1A ; LEPR ; PRKAA1 ; PRKAG1 ; PRKAG2 ;	ACACA|IDBG-43377|ENSG00000132142|31|1.2358030080795288|0.29119449853897095 ; CPT1A|IDBG-61582|ENSG00000110090|1374|1.5927245616912842|0.028219863772392273 ; LEPR|IDBG-99469|ENSG00000116678|3953|1.0667319297790527|0.7553901076316833 ; PRKAA1|IDBG-18226|ENSG00000132356|5562|-1.3000998497009277|0.16956643760204315 ; PRKAG1|IDBG-30803|ENSG00000181929|5571|1.0657411813735962|0.7648616433143616 ; PRKAG…
Sodd/tnfr1 signaling pathway	4139	PID BIOCARTA	9606	6	4023	1	0.378098	1	0	1	1	BAG4 ; BIRC3 ; MADD ; RIPK1 ; TNFRSF1A ; TRAF2 ;	BAG4|IDBG-17465|ENSG00000156735|9530|-1.1962780952453613|0.36120301485061646 ; BIRC3|IDBG-69045|ENSG00000023445|330|4.033997058868408|1.5088073268998414E-4 ; MADD|IDBG-42977|ENSG00000110514|8567|1.1613922119140625|0.4610215425491333 ; RIPK1|IDBG-57326|ENSG00000137275|8737|1.4916421175003052|0.0822606012225151 ; TNFRSF1A|IDBG-13807|ENSG00000067182|7132|-1.0477817058563232|0.7922314405441284 ; TRAF…
Sulfur amino acid metabolism	13584	REACTOME	9606	6	4023	1	0.378098	1	1	0.393015	1	AHCY ; CNDP2 ; GCLC ; GCLM ; MTR ; MTRR ;	AHCY|IDBG-68065|ENSG00000101444|191|1.0504517555236816|0.8215694427490234 ; CNDP2|IDBG-5004|ENSG00000133313|55748|1.7802610397338867|0.014540629461407661 ; GCLC|IDBG-91041|ENSG00000001084|2729|-2.5037901401519775|5.802281521027908E-6 ; GCLM|IDBG-100355|ENSG00000023909|2730|2.4474213123321533|0.003804022679105401 ; MTR|IDBG-107637|ENSG00000116984|4548|-1.1796104907989502|0.3870052993297577 ; MTRR|…
Sulfur metabolism	560	KEGG	9606	6	4023	1	0.378098	1	0	1	1	BPNT1 ; CHST11 ; PAPSS1 ; PAPSS2 ; SULT1A1 ; SUOX ;	BPNT1|IDBG-106730|ENSG00000162813|10380|-1.0187652111053467|0.9141409397125244 ; CHST11|IDBG-54479|ENSG00000171310|50515|-1.5393867492675781|0.02614903263747692 ; PAPSS1|IDBG-33296|ENSG00000138801|9061|-1.0898998975753784|0.6449884176254272 ; PAPSS2|IDBG-81304|ENSG00000198682|9060|2.023273468017578|0.0016766820335760713 ; SULT1A1|IDBG-22979|ENSG00000196502|6817|1.9750787019729614|0.00187670020386…
Synthesis, Secretion, and Deacylation of Ghrelin	13371	REACTOME	9606	6	4023	1	0.378098	1	1	0.393015	1	PLA2G7 ; SEC11A ; SEC11C ; SPCS1 ; SPCS2 ; SPCS3 ;	PLA2G7|IDBG-89956|ENSG00000146070|7941|3.5906810760498047|0.007345582824200392 ; SEC11A|IDBG-27714|ENSG00000140612|23478|-1.4615166187286377|0.04413102939724922 ; SEC11C|IDBG-4014|ENSG00000166562|90701|-2.0395545959472656|8.406793349422514E-4 ; SPCS1|IDBG-39619|ENSG00000114902|28972|-1.0244189500808716|0.8858378529548645 ; SPCS2|IDBG-64536|ENSG00000118363|9789|-1.0688799619674683|0.73859083652496…
TRAF6 mediated induction of TAK1 complex	13025	REACTOME	9606	6	4023	1	0.378098	1	0	1	1	MAP3K7 ; RPS27A ; TAB2 ; UBA52 ; UBB ; UBC ;	MAP3K7|IDBG-94374|ENSG00000135341|6885|1.066874384880066|0.7564170360565186 ; RPS27A|IDBG-52358|ENSG00000143947|6233|1.0143386125564575|0.9586012959480286 ; TAB2|IDBG-97690|ENSG00000055208|23118|-1.4539918899536133|0.055076852440834045 ; UBA52|IDBG-281627|ENSG00000221983|7311|-1.1832799911499023|0.3700049817562103 ; UBB|IDBG-32151|ENSG00000170315|7314|1.5380902290344238|0.031520649790763855 ; UBC…
Fc-epsilon receptor I signaling in mast cells	15695	PID NCI	9606	41	4023	4	0.380318	1	2	0.85079	1	AKT1 ; CBL ; CBLB ; CHUK ; DOK1 ; DUSP1 ; FCER1G ; FCGR2B ; FER ; FOS ; FYN ; GRB2 ; HCLS1 ; IKBKB ; JUN ; LAT ; LCP2 ; LYN ; MAP2K1 ; MAP2K2 ; MAP3K1 ; MAPK1 ; MAPK8 ; NFKB1 ; PAK2 ; PIK3CA ; PIK3R1 ; PLA2G4A ; PLCG1 ; PRKCB ; PTPN11 ; PXN ; RAF1 ; RASA1 ; RELA ; SHC1 ; SOS1 ; SPHK1 ; SYK ; VAV1 ; WIPF1 ;	AKT1|IDBG-22709|ENSG00000142208|207|-1.3926351070404053|0.0820908471941948 ; CBL|IDBG-74417|ENSG00000110395|867|-1.2373647689819336|0.26212477684020996 ; CBLB|IDBG-48442|ENSG00000114423|868|1.5739631652832031|0.17106744647026062 ; CHUK|IDBG-243385|ENSG00000213341|1147|1.4286689758300781|0.09576123207807541 ; DOK1|IDBG-57879|ENSG00000115325|1796|1.1264792680740356|0.5754295587539673 ; DUSP1|IDBG-5…
Validated targets of C-MYC transcriptional repression	15263	PID NCI	9606	41	4023	4	0.380318	1	3	0.64684	1	ALDH9A1 ; BRCA1 ; CCND1 ; CDKN1A ; CDKN1B ; CEBPA ; CFLAR ; CLU ; CREB1 ; CSDE1 ; DDIT3 ; DNMT3A ; EP300 ; ERBB2 ; FOXO3 ; FTH1 ; HDAC1 ; HDAC3 ; ID2 ; ITGA6 ; ITGB1 ; LGALS1 ; MAX ; MXD4 ; MYC ; NDRG1 ; NDRG2 ; NFYA ; NFYC ; PPP2R4 ; RBL1 ; SFXN3 ; SLC11A1 ; SMAD4 ; SP1 ; SPI1 ; TBP ; TMEM126A ; TSC2 ; ZBTB17 ; ZFP36L1 ;	ALDH9A1|IDBG-104484|ENSG00000143149|223|-1.3867242336273193|0.08440650999546051 ; BRCA1|IDBG-52172|ENSG00000012048|672|1.0494416952133179|0.8514384031295776 ; CCND1|IDBG-61868|ENSG00000110092|595|-1.0257611274719238|0.8944044709205627 ; CDKN1A|IDBG-85033|ENSG00000124762|1026|1.5655936002731323|0.08264405280351639 ; CDKN1B|IDBG-20317|ENSG00000111276|1027|-1.1543067693710327|0.4749997854232788 ; CE…
Chemokine signaling pathway	4389	KEGG	9606	78	4023	7	0.382159	1	3	0.955205	1	ADCY3 ; ADCY6 ; ADCY7 ; ADCY9 ; ADRBK1 ; AKT1 ; AKT2 ; AKT3 ; ARRB1 ; ARRB2 ; BCAR1 ; BRAF ; CCL20 ; CCL28 ; CCL3 ; CCR1 ; CDC42 ; CHUK ; CRK ; CRKL ; CSK ; CXCR4 ; DOCK2 ; ELMO1 ; FGR ; FOXO3 ; GNAI3 ; GNB1 ; GNB2 ; GNB4 ; GNG5 ; GRB2 ; GRK6 ; GSK3B ; HCK ; IKBKB ; IL8 ; JAK2 ; LYN ; MAP2K1 ; MAPK1 ; NCF1 ; NFKB1 ; NFKBIA ; NRAS ; PAK1 ; PIK3CA ; PIK3CB ; PIK3CD ; PIK3CG ; PIK3R1 ; PIK3R5 ; PLCB…	ADCY3|IDBG-34125|ENSG00000138031|109|-1.1898791790008545|0.3739710748195648 ; ADCY6|IDBG-30292|ENSG00000174233|112|-1.3887478113174438|0.08765087276697159 ; ADCY7|IDBG-30450|ENSG00000121281|113|1.5789328813552856|0.0326455719769001 ; ADCY9|IDBG-12514|ENSG00000162104|115|-1.0572841167449951|0.7669177055358887 ; ADRBK1|IDBG-59896|ENSG00000173020|156|-1.1000759601593018|0.616430401802063 ; AKT1|IDBG…
Cell adhesion molecules (CAMs)	440	KEGG	9606	30	4023	3	0.402261	1	3	0.433211	1	ALCAM ; CD276 ; CD40 ; CD58 ; F11R ; HLA-B ; HLA-C ; HLA-E ; ICAM1 ; ICAM3 ; ICOSLG ; ITGA4 ; ITGA6 ; ITGAL ; ITGAM ; ITGAV ; ITGB1 ; ITGB2 ; ITGB7 ; ITGB8 ; JAM2 ; NEO1 ; PTPRC ; PTPRF ; PVR ; PVRL2 ; SDC2 ; SDC4 ; SIGLEC1 ; SPN ;	ALCAM|IDBG-48383|ENSG00000170017|214|1.0252881050109863|0.920976459980011 ; CD276|IDBG-21197|ENSG00000103855|80381|1.1480145454406738|0.5498733520507812 ; CD40|IDBG-78904|ENSG00000101017|958|2.0223405361175537|0.001266095438040793 ; CD58|IDBG-101394|ENSG00000116815|965|1.8798675537109375|0.0021426596213132143 ; F11R|IDBG-104131|ENSG00000158769|50848|-1.222231388092041|0.2881287634372711 ; HLA-B|I…
Ceramide signaling pathway	14925	PID NCI	9606	30	4023	3	0.402261	1	0	1	1	AIFM1 ; AKT1 ; ASAH1 ; BAD ; BAG4 ; BAX ; BID ; BIRC3 ; CASP8 ; CTSD ; CYCS ; EIF2AK2 ; FADD ; MADD ; MAP2K1 ; MAP2K2 ; MAP3K1 ; MAP4K4 ; MAPK1 ; MAPK8 ; MYC ; NFKB1 ; NFKBIA ; PRKRA ; RAF1 ; RELA ; RIPK1 ; SMPD1 ; TNFRSF1A ; TRAF2 ;	AIFM1|IDBG-85972|ENSG00000156709|9131|-1.570397138595581|0.0178659837692976 ; AKT1|IDBG-22709|ENSG00000142208|207|-1.3926351070404053|0.0820908471941948 ; ASAH1|IDBG-8951|ENSG00000104763|427|-1.251217246055603|0.23238928616046906 ; BAD|IDBG-53423|ENSG00000002330|572|-1.759750485420227|0.008570930920541286 ; BAG4|IDBG-17465|ENSG00000156735|9530|-1.1962780952453613|0.36120301485061646 ; BAX|IDBG-61…
Inhibition of cellular proliferation by gleevec	3946	PID BIOCARTA	9606	18	4023	2	0.402738	1	1	0.77689	1	AKT1 ; BCR ; CRKL ; FOS ; GRB2 ; JAK2 ; JUN ; MAP2K1 ; MAP3K1 ; MAPK8 ; MYC ; PIK3CA ; PIK3R1 ; RAF1 ; SOS1 ; STAT1 ; STAT5A ; STAT5B ;	AKT1|IDBG-22709|ENSG00000142208|207|-1.3926351070404053|0.0820908471941948 ; BCR|IDBG-2349|ENSG00000186716|613|-2.052546501159668|3.009551437571645E-4 ; CRKL|IDBG-1833|ENSG00000099942|1399|-1.0006712675094604|0.9842053651809692 ; FOS|IDBG-12957|ENSG00000170345|2353|1.0382217168807983|0.8798838257789612 ; GRB2|IDBG-68262|ENSG00000177885|2885|-1.0125311613082886|0.9325217604637146 ; JAK2|IDBG-47039…
Nuclear Receptor transcription pathway	13739	REACTOME	9606	18	4023	2	0.402738	1	3	0.168909	1	AR ; ESRRA ; MED1 ; NR1D2 ; NR1H2 ; NR1H3 ; NR2C1 ; NR2C2 ; NR3C1 ; NR5A2 ; NRBF2 ; NRBP1 ; PPARD ; PPARG ; RARA ; RXRB ; THRA ; VDR ;	AR|IDBG-73722|ENSG00000169083|367|2.0765533447265625|6.962436600588262E-4 ; ESRRA|IDBG-53564|ENSG00000173153|2101|-1.1015398502349854|0.6107070446014404 ; MED1|IDBG-45623|ENSG00000125686|5469|1.0852994918823242|0.698343813419342 ; NR1D2|IDBG-22253|ENSG00000174738|9975|-2.700981855392456|3.3180006653310556E-7 ; NR1H2|IDBG-64316|ENSG00000131408|7376|-1.7919120788574219|0.002494658576324582 ; NR1H3|…
Role of brca1 brca2 and atr in cancer susceptibility	4115	PID BIOCARTA	9606	18	4023	2	0.402738	1	0	1	1	ATM ; ATR ; BRCA1 ; BRCA2 ; CHEK1 ; CHEK2 ; FANCA ; FANCD2 ; FANCE ; FANCG ; HUS1 ; MRE11A ; NBN ; RAD1 ; RAD50 ; RAD51 ; TP53 ; TREX1 ;	ATM|IDBG-70193|ENSG00000149311|472|1.2474846839904785|0.27487602829933167 ; ATR|IDBG-59521|ENSG00000175054|545|2.0039994716644287|7.48573278542608E-4 ; BRCA1|IDBG-52172|ENSG00000012048|672|1.0494416952133179|0.8514384031295776 ; BRCA2|IDBG-22703|ENSG00000139618|675|1.903778314590454|0.0019103223457932472 ; CHEK1|IDBG-75536|ENSG00000149554|1111|-1.5007694959640503|0.0782197043299675 ; CHEK2|IDBG-3…
Apoptosis	485	KEGG	9606	55	4023	5	0.408443	1	3	0.827124	1	AIFM1 ; AKT1 ; AKT2 ; AKT3 ; APAF1 ; ATM ; BAD ; BAX ; BCL2L1 ; BID ; BIRC2 ; BIRC3 ; CAPN1 ; CAPN2 ; CASP10 ; CASP3 ; CASP7 ; CASP8 ; CFLAR ; CHP1 ; CHUK ; CSF2RB ; CYCS ; DFFA ; FADD ; IKBKB ; IL1B ; IRAK3 ; IRAK4 ; MYD88 ; NFKB1 ; NFKBIA ; PIK3CA ; PIK3CB ; PIK3CD ; PIK3CG ; PIK3R1 ; PIK3R5 ; PPP3CA ; PPP3CB ; PPP3CC ; PRKACA ; PRKAR1A ; PRKAR1B ; PRKAR2A ; RELA ; RIPK1 ; TNFRSF10A ; TNFRSF10B…	AIFM1|IDBG-85972|ENSG00000156709|9131|-1.570397138595581|0.0178659837692976 ; AKT1|IDBG-22709|ENSG00000142208|207|-1.3926351070404053|0.0820908471941948 ; AKT2|IDBG-51270|ENSG00000105221|208|1.2009726762771606|0.36835479736328125 ; AKT3|IDBG-107751|ENSG00000117020|10000|-1.8574638366699219|0.001370344660244882 ; APAF1|IDBG-52364|ENSG00000120868|317|1.9389064311981201|0.002482193522155285 ; ATM|ID…
Jak-STAT signaling pathway	568	KEGG	9606	55	4023	5	0.408443	1	0	1	1	AKT1 ; AKT2 ; AKT3 ; BCL2L1 ; CBL ; CBLB ; CCND1 ; CCND3 ; CREBBP ; CSF2RB ; CSF3R ; EP300 ; GRB2 ; IFNAR1 ; IFNAR2 ; IFNGR1 ; IL10RA ; IL10RB ; IL12RB1 ; IL13RA1 ; IL20RB ; IL4R ; IL6R ; IL6ST ; IRF9 ; JAK1 ; JAK2 ; LEPR ; MYC ; PIAS1 ; PIAS2 ; PIAS4 ; PIK3CA ; PIK3CB ; PIK3CD ; PIK3CG ; PIK3R1 ; PIK3R5 ; PIM1 ; PTPN11 ; SOCS4 ; SOS1 ; SOS2 ; SPRED1 ; SPRED2 ; SPRY2 ; STAM ; STAM2 ; STAT1 ; STAT…	AKT1|IDBG-22709|ENSG00000142208|207|-1.3926351070404053|0.0820908471941948 ; AKT2|IDBG-51270|ENSG00000105221|208|1.2009726762771606|0.36835479736328125 ; AKT3|IDBG-107751|ENSG00000117020|10000|-1.8574638366699219|0.001370344660244882 ; BCL2L1|IDBG-63673|ENSG00000171552|598|-1.6109440326690674|0.013211727142333984 ; CBL|IDBG-74417|ENSG00000110395|867|-1.2373647689819336|0.26212477684020996 ; CBLB|…
Metabolic pathways	4373	KEGG	9606	583	4023	46	0.416261	1	36	0.968901	1	A4GALT ; ABAT ; ACAA1 ; ACAA2 ; ACACA ; ACAD8 ; ACADM ; ACADVL ; ACAT1 ; ACAT2 ; ACLY ; ACO1 ; ACO2 ; ACOX1 ; ACOX3 ; ACSL1 ; ACSL3 ; ACSL4 ; ACSL5 ; ACSM3 ; ACSS2 ; ADH5 ; ADI1 ; ADK ; ADO ; ADPGK ; ADSL ; ADSS ; AGL ; AGPAT2 ; AGPAT3 ; AGPAT4 ; AGPAT6 ; AGPS ; AHCY ; AHCYL1 ; AK1 ; AK2 ; AKR1A1 ; AKR1B1 ; ALAS1 ; ALDH18A1 ; ALDH1A2 ; ALDH3A2 ; ALDH9A1 ; ALDOA ; ALG1 ; ALG11 ; ALG13 ; ALG2 ; ALG…	A4GALT|IDBG-10225|ENSG00000128274|53947|-1.716440200805664|0.016659889370203018 ; ABAT|IDBG-13842|ENSG00000183044|18|-1.1248869895935059|0.5576082468032837 ; ACAA1|IDBG-25581|ENSG00000060971|30|1.8247216939926147|0.0043167853727936745 ; ACAA2|IDBG-3280|ENSG00000167315|10449|1.0103511810302734|0.9780058264732361 ; ACACA|IDBG-43377|ENSG00000132142|31|1.2358030080795288|0.29119449853897095 ; ACAD8|I…
B cell receptor signaling	16132	INOH	9606	31	4023	3	0.423239	1	1	0.92482	1	BCL10 ; BRAF ; CHUK ; DAPP1 ; FYN ; GRB2 ; IKBKB ; ITPR1 ; ITPR3 ; MALT1 ; MAP2K1 ; MAP2K2 ; MAP3K7 ; MAPK1 ; NFKB1 ; NFKBIA ; NFKBIE ; NRAS ; PIK3CA ; PIK3CB ; PIK3CD ; PIK3R1 ; PLCG2 ; PRKCB ; RAF1 ; RELA ; SOS1 ; SOS2 ; SYK ; UBE2N ; VAV1 ;	BCL10|IDBG-100044|ENSG00000142867|8915|2.7750630378723145|4.527502824203111E-6 ; BRAF|IDBG-44351|ENSG00000157764|673|1.2730814218521118|0.25565415620803833 ; CHUK|IDBG-243385|ENSG00000213341|1147|1.4286689758300781|0.09576123207807541 ; DAPP1|IDBG-31523|ENSG00000070190|27071|7.209188461303711|8.651486658903547E-17 ; FYN|IDBG-95463|ENSG00000010810|2534|-1.9437847137451172|4.183949495200068E-4 ; GR…
FGF signaling pathway	15346	PID NCI	9606	31	4023	3	0.423239	1	2	0.721085	1	AKT1 ; CBL ; CTNND1 ; CTTN ; DUSP6 ; FGFR1 ; FOS ; FRS2 ; GRB2 ; JUN ; MAPK14 ; MMP9 ; PDPK1 ; PIK3CA ; PIK3R1 ; PLAU ; PLAUR ; PLCG1 ; PTK2B ; PTPN11 ; RPS6KA1 ; SDC2 ; SDC4 ; SHC1 ; SOS1 ; SPP1 ; SPRY2 ; SSH1 ; STAT1 ; STAT3 ; STAT5B ;	AKT1|IDBG-22709|ENSG00000142208|207|-1.3926351070404053|0.0820908471941948 ; CBL|IDBG-74417|ENSG00000110395|867|-1.2373647689819336|0.26212477684020996 ; CTNND1|IDBG-47085|ENSG00000198561|1500|1.492026925086975|0.04613436013460159 ; CTTN|IDBG-62310|ENSG00000085733|2017|-2.6892526149749756|1.4392075797786674E-7 ; DUSP6|IDBG-50524|ENSG00000139318|1848|1.5161277055740356|0.050269924104213715 ; FGFR1…
IL6-mediated signaling events	15826	PID NCI	9606	31	4023	3	0.423239	1	1	0.92482	1	A2M ; AKT1 ; BCL2L1 ; CEBPB ; FOS ; GRB2 ; HCK ; HSP90B1 ; IL6R ; IL6ST ; IRF1 ; JAK1 ; JAK2 ; JUN ; JUNB ; LMO4 ; MCL1 ; MITF ; MYC ; PIAS1 ; PIK3CA ; PIK3R1 ; PTPN11 ; PTPRE ; RAC1 ; SOS1 ; STAT1 ; STAT3 ; TIMP1 ; TYK2 ; VAV1 ;	A2M|IDBG-17623|ENSG00000175899|2|1.2295005321502686|0.3224409818649292 ; AKT1|IDBG-22709|ENSG00000142208|207|-1.3926351070404053|0.0820908471941948 ; BCL2L1|IDBG-63673|ENSG00000171552|598|-1.6109440326690674|0.013211727142333984 ; CEBPB|IDBG-80858|ENSG00000172216|1051|-1.043557047843933|0.8296823501586914 ; FOS|IDBG-12957|ENSG00000170345|2353|1.0382217168807983|0.8798838257789612 ; GRB2|IDBG-6826…
Leishmaniasis	10355	KEGG	9606	31	4023	3	0.423239	1	1	0.92482	1	C3 ; CYBA ; ELK1 ; FCGR2A ; FOS ; IFNGR1 ; IL1B ; IRAK4 ; ITGA4 ; ITGAM ; ITGB1 ; ITGB2 ; JAK1 ; JAK2 ; JUN ; MAP3K7 ; MAPK1 ; MAPK14 ; MYD88 ; NCF1 ; NCF2 ; NCF4 ; NFKB1 ; NFKBIA ; PRKCB ; RELA ; STAT1 ; TAB2 ; TGFB1 ; TLR2 ; TLR4 ;	C3|IDBG-21798|ENSG00000125730|718|1.1343932151794434|0.5574517846107483 ; CYBA|IDBG-46334|ENSG00000051523|1535|-1.0857206583023071|0.6567760705947876 ; ELK1|IDBG-61826|ENSG00000126767|2002|-1.4693161249160767|0.05253928527235985 ; FCGR2A|IDBG-104282|ENSG00000143226|2212|1.6225987672805786|0.023385869339108467 ; FOS|IDBG-12957|ENSG00000170345|2353|1.0382217168807983|0.8798838257789612 ; IFNGR1|IDB…
TSH	15927	NETPATH	9606	56	4023	5	0.423916	1	2	0.945542	1	AKT1 ; ANXA1 ; APEX1 ; ARF1 ; ATF2 ; ATP1A1 ; BSG ; CALR ; CANX ; CCND3 ; CDK2 ; CDK4 ; CDKN1B ; CREB1 ; CTSB ; EIF4EBP1 ; GNA12 ; GNA13 ; GNAI3 ; GNAQ ; GNAS ; HMGN1 ; HMGN2 ; HSPA5 ; HSPA8 ; IGF1R ; IKBKB ; IRS2 ; JAK1 ; JAK2 ; MAP2K1 ; MAP2K3 ; MAPK1 ; MAPK14 ; MTOR ; NFKBIA ; PDPK1 ; PIK3CA ; PIK3R1 ; PRKACA ; PRKCA ; RAF1 ; RALGDS ; RAP1GAP ; RB1 ; RELA ; RHOA ; RPS6 ; RPS6KA1 ; RPS6KB1 ; SH…	AKT1|IDBG-22709|ENSG00000142208|207|-1.3926351070404053|0.0820908471941948 ; ANXA1|IDBG-71054|ENSG00000135046|301|2.294753074645996|6.698069046251476E-5 ; APEX1|IDBG-2246|ENSG00000100823|328|-1.3888154029846191|0.0950324609875679 ; ARF1|IDBG-107128|ENSG00000143761|375,100500810|-1.2120767831802368|0.3153233230113983 ; ATF2|IDBG-75609|ENSG00000115966|1386|1.7089266777038574|0.00846940092742443 ; A…
ABCA transporters in lipid homeostasis	13176	REACTOME	9606	7	4023	1	0.425472	1	2	0.101989	1	ABCA10 ; ABCA2 ; ABCA7 ; ABCG1 ; ABCG5 ; PEX19 ; PEX3 ;	ABCA10|IDBG-66346|ENSG00000154263|10349|1.2605316638946533|0.28557923436164856 ; ABCA2|IDBG-92973|ENSG00000107331|20|-1.2336245775222778|0.356496661901474 ; ABCA7|IDBG-13665|ENSG00000064687|10347|-1.2387990951538086|0.29436826705932617 ; ABCG1|IDBG-4231|ENSG00000160179|9619|-9.3412504196167|1.1457611890364205E-6 ; ABCG5|IDBG-49230|ENSG00000138075|64240|1.440227746963501|0.07906422764062881 ; PEX1…
Activation of Matrix Metalloproteinases	13391	REACTOME	9606	7	4023	1	0.425472	1	0	1	1	CTSK ; FURIN ; MMP14 ; MMP7 ; MMP9 ; TIMP1 ; TIMP2 ;	CTSK|IDBG-102192|ENSG00000143387|1513|1.0741621255874634|0.7449953556060791 ; FURIN|IDBG-30430|ENSG00000140564|5045|1.0262672901153564|0.9124141931533813 ; MMP14|IDBG-2848|ENSG00000157227|4323|-1.869840383529663|7.735966355539858E-4 ; MMP7|IDBG-69118|ENSG00000137673|4316|1.2658438682556152|0.37657904624938965 ; MMP9|IDBG-78722|ENSG00000100985|4318|2.3595871925354004|5.309084081090987E-4 ; TIMP1|I…
Activation of camp-dependent protein kinase pka	4094	PID BIOCARTA	9606	7	4023	1	0.425472	1	3	0.0138231	0.936965	AGT ; CXCR4 ; GNAS ; GNB1 ; PRKAR1A ; PRKAR1B ; PRKAR2A ;	AGT|IDBG-107363|ENSG00000135744|183|-5.685771942138672|1.3951617244701206E-19 ; CXCR4|IDBG-71032|ENSG00000121966|7852|2.5527679920196533|0.021320361644029617 ; GNAS|IDBG-82827|ENSG00000087460|2778|1.1329537630081177|0.56218421459198 ; GNB1|IDBG-85988|ENSG00000078369|2782|-1.0066710710525513|0.9573230147361755 ; PRKAR1A|IDBG-65907|ENSG00000108946|5573|-2.866013288497925|1.1866619686884405E-8 ; PRK…
Alpha6 beta4 integrin-ligand interactions	15514	PID NCI	9606	7	4023	1	0.425472	1	2	0.101989	1	ITGA6 ; LAMA3 ; LAMA5 ; LAMB1 ; LAMB2 ; LAMB3 ; LAMC1 ;	ITGA6|IDBG-75102|ENSG00000091409|3655|-2.2688028812408447|3.583404395612888E-5 ; LAMA3|IDBG-1631|ENSG00000053747|3909|-5.516365051269531|5.629004884823499E-15 ; LAMA5|IDBG-84449|ENSG00000130702|3911|1.6334630250930786|0.06055779382586479 ; LAMB1|IDBG-35838|ENSG00000091136|3912|4.0777907371521|1.0955703544368589E-7 ; LAMB2|IDBG-34423|ENSG00000172037|3913|1.396040916442871|0.10680516809225082 ; LAM…
Btg family proteins and cell cycle regulation	4136	PID BIOCARTA	9606	7	4023	1	0.425472	1	0	1	1	BTG1 ; BTG2 ; CCND1 ; CHAF1A ; PRMT1 ; RB1 ; TP53 ;	BTG1|IDBG-51010|ENSG00000133639|694|2.0054333209991455|0.003462075488641858 ; BTG2|IDBG-105945|ENSG00000159388|7832|1.8898680210113525|0.0028889616951346397 ; CCND1|IDBG-61868|ENSG00000110092|595|-1.0257611274719238|0.8944044709205627 ; CHAF1A|IDBG-18900|ENSG00000167670|10036|-1.8172916173934937|0.0017443852266296744 ; PRMT1|IDBG-63299|ENSG00000126457|3276|-1.1863855123519897|0.3731340169906616 ;…
Cd40l signaling pathway	4093	PID BIOCARTA	9606	7	4023	1	0.425472	1	0	1	1	CD40 ; MAP3K1 ; MAP4K4 ; NFKBIA ; RELA ; TNFAIP3 ; TRAF3 ;	CD40|IDBG-78904|ENSG00000101017|958|2.0223405361175537|0.001266095438040793 ; MAP3K1|IDBG-22000|ENSG00000095015|4214|-1.0126992464065552|0.936028003692627 ; MAP4K4|IDBG-63853|ENSG00000071054|9448|-1.604989767074585|0.03404615446925163 ; NFKBIA|IDBG-4758|ENSG00000100906|4792|1.7987072467803955|0.010593729093670845 ; RELA|IDBG-57543|ENSG00000173039|5970|1.5052924156188965|0.059058718383312225 ; TNF…
Downregulation of ERBB4 signaling	13264	REACTOME	9606	7	4023	1	0.425472	1	0	1	1	ITCH ; NEDD4 ; RPS27A ; UBA52 ; UBB ; UBC ; WWP1 ;	ITCH|IDBG-68143|ENSG00000078747|83737|1.0286331176757812|0.9012007117271423 ; NEDD4|IDBG-13236|ENSG00000069869|4734|-1.5918195247650146|0.02153690718114376 ; RPS27A|IDBG-52358|ENSG00000143947|6233|1.0143386125564575|0.9586012959480286 ; UBA52|IDBG-281627|ENSG00000221983|7311|-1.1832799911499023|0.3700049817562103 ; UBB|IDBG-32151|ENSG00000170315|7314|1.5380902290344238|0.031520649790763855 ; UBC|…
Eicosanoid metabolism	3989	PID BIOCARTA	9606	7	4023	1	0.425472	1	1	0.44152	1	ALOX5AP ; CYSLTR1 ; EPHX1 ; PTGER4 ; PTGIR ; PTGS1 ; TBXA2R ;	ALOX5AP|IDBG-21438|ENSG00000132965|241|-2.7772810459136963|1.4815120152888994E-7 ; CYSLTR1|IDBG-78021|ENSG00000173198|10800|3.6445751190185547|1.1005191424828809E-8 ; EPHX1|IDBG-106969|ENSG00000143819|2052|-1.382356882095337|0.13913798332214355 ; PTGER4|IDBG-18106|ENSG00000171522|5734|-1.8146733045578003|0.001793701434507966 ; PTGIR|IDBG-58871|ENSG00000160013|5739|1.1676976680755615|0.44806379079…
Galactose metabolism	16254	INOH	9606	7	4023	1	0.425472	1	0	1	1	B4GALT1 ; GALE ; GALK1 ; GALK2 ; GALT ; GLB1 ; UGP2 ;	B4GALT1|IDBG-56701|ENSG00000086062|2683|1.854996919631958|0.011958747170865536 ; GALE|IDBG-94020|ENSG00000117308|2582|1.0724561214447021|0.7536935210227966 ; GALK1|IDBG-68888|ENSG00000108479|2584|2.148714780807495|0.0038295560516417027 ; GALK2|IDBG-11402|ENSG00000156958|2585|1.044925570487976|0.8400474190711975 ; GALT|IDBG-236559|ENSG00000213930|2592|1.5393342971801758|0.05943005904555321 ; GLB1|…
Glycogen breakdown (glycogenolysis)	13542	REACTOME	9606	7	4023	1	0.425472	1	0	1	1	AGL ; CALM1 ; GYG1 ; PHKB ; PHKG2 ; PYGB ; PYGL ;	AGL|IDBG-100451|ENSG00000162688|178|1.2226755619049072|0.3171086311340332 ; CALM1|IDBG-15903|ENSG00000198668|801,805,808|1.6747167110443115|0.010983234271407127 ; GYG1|IDBG-60430|ENSG00000163754|2992|2.0437653064727783|8.689562091603875E-4 ; PHKB|IDBG-29595|ENSG00000102893|5257|1.2784278392791748|0.22160910069942474 ; PHKG2|IDBG-26879|ENSG00000156873|5261|1.3696446418762207|0.13532985746860504 ; …
IL-5 signaling	16159	INOH	9606	7	4023	1	0.425472	1	0	1	1	CSF2RB ; JAK1 ; JAK2 ; SHC1 ; STAT1 ; STAT5A ; STAT5B ;	CSF2RB|IDBG-6178|ENSG00000100368|1439|1.3492803573608398|0.1419227570295334 ; JAK1|IDBG-99443|ENSG00000162434|3716|-1.1554681062698364|0.45409825444221497 ; JAK2|IDBG-47039|ENSG00000096968|3717|1.8394756317138672|0.004399698227643967 ; SHC1|IDBG-103007|ENSG00000160691|6464|1.1254706382751465|0.5636381506919861 ; STAT1|IDBG-77617|ENSG00000115415|6772|6.860808372497559|3.6501159032294042E-16 ; STAT…
NF-kB activation through FADD/RIP-1 pathway mediated by caspase-8 and -10	13016	REACTOME	9606	7	4023	1	0.425472	1	0	1	1	CASP10 ; CASP8 ; CHUK ; FADD ; IKBKB ; MAVS ; RIPK1 ;	CASP10|IDBG-78470|ENSG00000003400|843|4.553362846374512|8.656889094460496E-11 ; CASP8|IDBG-78534|ENSG00000064012|841|-1.0996861457824707|0.6281488537788391 ; CHUK|IDBG-243385|ENSG00000213341|1147|1.4286689758300781|0.09576123207807541 ; FADD|IDBG-62144|ENSG00000168040|8772|-1.5891201496124268|0.02185819111764431 ; IKBKB|IDBG-19987|ENSG00000104365|3551|-1.0887149572372437|0.6528793573379517 ; MAVS…
Plexin-D1 Signaling	15258	PID NCI	9606	7	4023	1	0.425472	1	2	0.101989	1	ARF6 ; IQSEC1 ; NRP1 ; PLXND1 ; SEMA3C ; SEMA4A ; VEGFA ;	ARF6|IDBG-5864|ENSG00000165527|382|1.5755584239959717|0.03756455332040787 ; IQSEC1|IDBG-19527|ENSG00000144711|9922|1.174217939376831|0.44445955753326416 ; NRP1|IDBG-68532|ENSG00000099250|8829|1.309062123298645|0.29235053062438965 ; PLXND1|IDBG-56134|ENSG00000004399|23129|1.578108787536621|0.031241538003087044 ; SEMA3C|IDBG-24094|ENSG00000075223|10512|-2.369048595428467|2.1469290004461072E-5 ; SEM…
TAK1 activates NFkB by phosphorylation and activation of IKKs complex	13027	REACTOME	9606	7	4023	1	0.425472	1	0	1	1	CHUK ; IKBKB ; MYD88 ; NFKB1 ; NFKB2 ; NFKBIA ; RELA ;	CHUK|IDBG-243385|ENSG00000213341|1147|1.4286689758300781|0.09576123207807541 ; IKBKB|IDBG-19987|ENSG00000104365|3551|-1.0887149572372437|0.6528793573379517 ; MYD88|IDBG-25713|ENSG00000172936|4615|8.879075050354004|3.972618946041645E-13 ; NFKB1|IDBG-31974|ENSG00000109320|4790|1.4285523891448975|0.11148931831121445 ; NFKB2|IDBG-87893|ENSG00000077150|4791|1.543064832687378|0.030942900106310844 ; NFK…
Zinc influx into cells by the SLC39 gene family	13152	REACTOME	9606	7	4023	1	0.425472	1	1	0.44152	1	SLC39A1 ; SLC39A10 ; SLC39A14 ; SLC39A3 ; SLC39A6 ; SLC39A7 ; SLC39A8 ;	SLC39A1|IDBG-102816|ENSG00000143570|27173|1.2642372846603394|0.24169301986694336 ; SLC39A10|IDBG-77719|ENSG00000196950|57181|-1.5823588371276855|0.06421586871147156 ; SLC39A14|IDBG-10825|ENSG00000104635|23516|-1.3856767416000366|0.08566182106733322 ; SLC39A3|IDBG-16276|ENSG00000141873|29985|-1.6466975212097168|0.029762621968984604 ; SLC39A6|IDBG-2556|ENSG00000141424|25800|1.2416400909423828|0.284…
Generic Transcription Pathway	13742	REACTOME	9606	158	4023	13	0.425951	1	0	1	1	CCNC ; CDK8 ; MED1 ; MED12 ; MED13 ; MED14 ; MED15 ; MED16 ; MED17 ; MED23 ; MED24 ; MED25 ; MED27 ; MED4 ; MED6 ; MED8 ; TRIM28 ; ZFP90 ; ZKSCAN1 ; ZKSCAN5 ; ZNF10 ; ZNF100 ; ZNF101 ; ZNF12 ; ZNF124 ; ZNF133 ; ZNF135 ; ZNF136 ; ZNF160 ; ZNF169 ; ZNF17 ; ZNF175 ; ZNF180 ; ZNF189 ; ZNF192 ; ZNF195 ; ZNF197 ; ZNF20 ; ZNF200 ; ZNF211 ; ZNF212 ; ZNF215 ; ZNF223 ; ZNF224 ; ZNF225 ; ZNF226 ; ZNF227 ; Z…	CCNC|IDBG-94598|ENSG00000112237|892|1.3808859586715698|0.11075364053249359 ; CDK8|IDBG-17661|ENSG00000132964|1024|-1.114008903503418|0.5768123269081116 ; MED1|IDBG-45623|ENSG00000125686|5469|1.0852994918823242|0.698343813419342 ; MED12|IDBG-75000|ENSG00000184634|9968|-1.4455952644348145|0.05075307935476303 ; MED13|IDBG-62711|ENSG00000108510|9969|1.4570612907409668|0.0715404525399208 ; MED14|IDBG-…
Alanine, aspartate and glutamate metabolism	4387	KEGG	9606	19	4023	2	0.429945	1	3	0.189471	1	ABAT ; ADSL ; ADSS ; ASL ; ASNS ; ASS1 ; CAD ; CPS1 ; GFPT1 ; GLS ; GLUD1 ; GLUD2 ; GLUL ; GOT1 ; GOT2 ; GPT2 ; IL4I1 ; NIT2 ; PPAT ;	ABAT|IDBG-13842|ENSG00000183044|18|-1.1248869895935059|0.5576082468032837 ; ADSL|IDBG-406802|ENSG00000239900|158|1.3609710931777954|0.12837344408035278 ; ADSS|IDBG-107773|ENSG00000035687|159|-1.125314712524414|0.5266663432121277 ; ASL|IDBG-18570|ENSG00000126522|435|-1.1029211282730103|0.6453837156295776 ; ASNS|IDBG-28257|ENSG00000070669|440|-6.508580684661865|2.9283922362610445E-20 ; ASS1|IDBG-89…
Canonical NF-kappaB pathway	15469	PID NCI	9606	19	4023	2	0.429945	1	0	1	1	ATM ; BCL10 ; BIRC2 ; BTRC ; CHUK ; CYLD ; ERC1 ; IKBKB ; MALT1 ; NFKB1 ; NFKBIA ; PRKCA ; RAN ; RELA ; RIPK2 ; TNFAIP3 ; TNFRSF1A ; UBE2D3 ; XPO1 ;	ATM|IDBG-70193|ENSG00000149311|472|1.2474846839904785|0.27487602829933167 ; BCL10|IDBG-100044|ENSG00000142867|8915|2.7750630378723145|4.527502824203111E-6 ; BIRC2|IDBG-69075|ENSG00000110330|329|1.0565706491470337|0.8058475852012634 ; BTRC|IDBG-87102|ENSG00000166167|8945|-1.238830327987671|0.27807778120040894 ; CHUK|IDBG-243385|ENSG00000213341|1147|1.4286689758300781|0.09576123207807541 ; CYLD|IDB…
Pyruvate metabolism	16194	INOH	9606	19	4023	2	0.429945	1	2	0.455011	1	ACACA ; ACAT1 ; ACAT2 ; ACSS2 ; ALDH1A2 ; ALDH3A2 ; ALDH9A1 ; DLD ; GLO1 ; HAGH ; HMGCL ; LDHA ; LDHB ; ME1 ; ME2 ; MLYCD ; PDHA1 ; PDHB ; PDHX ;	ACACA|IDBG-43377|ENSG00000132142|31|1.2358030080795288|0.29119449853897095 ; ACAT1|IDBG-70137|ENSG00000075239|38|-1.518061637878418|0.032095227390527725 ; ACAT2|IDBG-98567|ENSG00000120437|39|2.2955868244171143|7.056529284454882E-5 ; ACSS2|IDBG-68854|ENSG00000131069|55902|1.8332651853561401|0.010697846300899982 ; ALDH1A2|IDBG-13982|ENSG00000128918|8854|-10.719316482543945|1.5520855665163322E-23 ; …
Urokinase-type plasminogen activator (uPA) and uPAR-mediated signaling	15219	PID NCI	9606	19	4023	2	0.429945	1	2	0.455011	1	BCAR1 ; CRK ; FN1 ; ITGA3 ; ITGA5 ; ITGAM ; ITGAV ; ITGB1 ; ITGB2 ; ITGB5 ; LRP1 ; MMP9 ; NCL ; PLAU ; PLAUR ; RAC1 ; SERPINE1 ; TGFB1 ; VLDLR ;	BCAR1|IDBG-42468|ENSG00000050820|9564|1.1497341394424438|0.5005770921707153 ; CRK|IDBG-14664|ENSG00000167193|1398|-1.0564296245574951|0.7758994698524475 ; FN1|IDBG-80237|ENSG00000115414|2335|-1.3774663209915161|0.131703719496727 ; ITGA3|IDBG-58012|ENSG00000005884|3675|-9.33790397644043|1.3270716253336079E-20 ; ITGA5|IDBG-37894|ENSG00000161638|3678|1.1298472881317139|0.5528561472892761 ; ITGAM|IDB…
Validated transcriptional targets of AP1 family members Fra1 and Fra2	14994	PID NCI	9606	19	4023	2	0.429945	1	2	0.455011	1	ATF4 ; CCNA2 ; CCND1 ; DCN ; DMTF1 ; EP300 ; FOSL2 ; HMOX1 ; IL8 ; JUN ; JUNB ; JUND ; LAMA3 ; MMP9 ; NOS3 ; PLAU ; PLAUR ; SP1 ; USF2 ;	ATF4|IDBG-8409|ENSG00000128272|468|-2.780212879180908|1.5077021942033753E-7 ; CCNA2|IDBG-36372|ENSG00000145386|890|-1.3463479280471802|0.2789188027381897 ; CCND1|IDBG-61868|ENSG00000110092|595|-1.0257611274719238|0.8944044709205627 ; DCN|IDBG-50872|ENSG00000011465|1634|1.0754246711730957|0.7401929497718811 ; DMTF1|IDBG-24801|ENSG00000135164|9988|1.879155158996582|0.002542977686971426 ; EP300|IDBG…
Regulation of activated PAK-2p34 by proteasome mediated degradation	13414	REACTOME	9606	44	4023	4	0.433278	1	0	1	1	PAK2 ; PSMA1 ; PSMA2 ; PSMA3 ; PSMA4 ; PSMA5 ; PSMA6 ; PSMA7 ; PSMB1 ; PSMB10 ; PSMB2 ; PSMB3 ; PSMB4 ; PSMB5 ; PSMB6 ; PSMB7 ; PSMC1 ; PSMC2 ; PSMC3 ; PSMC4 ; PSMC5 ; PSMC6 ; PSMD1 ; PSMD10 ; PSMD11 ; PSMD12 ; PSMD13 ; PSMD14 ; PSMD2 ; PSMD3 ; PSMD4 ; PSMD5 ; PSMD6 ; PSMD7 ; PSMD8 ; PSME1 ; PSME2 ; PSME3 ; PSME4 ; PSMF1 ; RPS27A ; UBA52 ; UBB ; UBC ;	PAK2|IDBG-71333|ENSG00000180370|5062|1.2876451015472412|0.22608114778995514 ; PSMA1|IDBG-33142|ENSG00000129084|5682|1.6137335300445557|0.0226262379437685 ; PSMA2|IDBG-13609|ENSG00000106588|5683|1.1735129356384277|0.4389735460281372 ; PSMA3|IDBG-7749|ENSG00000100567|5684|2.5347917079925537|2.138231138815172E-5 ; PSMA4|IDBG-24777|ENSG00000041357|5685|1.086601734161377|0.6974087357521057 ; PSMA5|IDB…
Regulation of ornithine decarboxylase (ODC)	13585	REACTOME	9606	44	4023	4	0.433278	1	0	1	1	AZIN1 ; NQO1 ; OAZ1 ; OAZ2 ; ODC1 ; PSMA1 ; PSMA2 ; PSMA3 ; PSMA4 ; PSMA5 ; PSMA6 ; PSMA7 ; PSMB1 ; PSMB10 ; PSMB2 ; PSMB3 ; PSMB4 ; PSMB5 ; PSMB6 ; PSMB7 ; PSMC1 ; PSMC2 ; PSMC3 ; PSMC4 ; PSMC5 ; PSMC6 ; PSMD1 ; PSMD10 ; PSMD11 ; PSMD12 ; PSMD13 ; PSMD14 ; PSMD2 ; PSMD3 ; PSMD4 ; PSMD5 ; PSMD6 ; PSMD7 ; PSMD8 ; PSME1 ; PSME2 ; PSME3 ; PSME4 ; PSMF1 ;	AZIN1|IDBG-31427|ENSG00000155096|51582|-1.2982370853424072|0.1673867106437683 ; NQO1|IDBG-39427|ENSG00000181019|1728|2.0508499145507812|0.001942844595760107 ; OAZ1|IDBG-15869|ENSG00000104904|4946|-1.0906261205673218|0.643775224685669 ; OAZ2|IDBG-16677|ENSG00000180304|4947|1.1869754791259766|0.4051603078842163 ; ODC1|IDBG-28660|ENSG00000115758|4953|-1.405605435371399|0.07875265181064606 ; PSMA1|ID…
Validated targets of C-MYC transcriptional activation	15279	PID NCI	9606	57	4023	5	0.439314	1	2	0.949194	1	ACTL6A ; BAX ; BCAT1 ; BIRC5 ; BMI1 ; CAD ; CCNB1 ; CDC25A ; CDK4 ; DDX18 ; E2F3 ; EIF2S1 ; EIF4A1 ; EIF4E ; EIF4G1 ; ENO1 ; GAPDH ; HMGA1 ; HSP90AA1 ; HSPA4 ; HSPD1 ; ID2 ; IREB2 ; KAT2A ; KAT5 ; LDHA ; MAX ; MMP9 ; MTDH ; MYC ; NBN ; NCL ; NME1 ; NME2 ; NPM1 ; ODC1 ; PDCD10 ; PFKM ; PIM1 ; POLR3D ; PRDX3 ; PTMA ; RCC1 ; RPL11 ; RUVBL1 ; RUVBL2 ; SERPINI1 ; SHMT1 ; SLC2A1 ; SMAD4 ; SUPT7L ; TAF1…	ACTL6A|IDBG-66303|ENSG00000136518|86|-1.469630241394043|0.05251586437225342 ; BAX|IDBG-61459|ENSG00000087088|581|-1.2428843975067139|0.2577728033065796 ; BCAT1|IDBG-23682|ENSG00000060982|586|1.4004318714141846|0.1719677895307541 ; BIRC5|IDBG-70554|ENSG00000089685|332|-1.2030047178268433|0.32277271151542664 ; BMI1|IDBG-61688|ENSG00000168283|648,100532731|-1.0030364990234375|0.9731910824775696 ; CA…
Axon guidance	494	KEGG	9606	45	4023	4	0.450681	1	4	0.488642	1	ABL1 ; ARHGEF12 ; CDC42 ; CDK5 ; CFL1 ; CHP1 ; CXCR4 ; DPYSL2 ; EFNB1 ; EPHA7 ; FES ; FYN ; GNAI3 ; GSK3B ; ITGB1 ; LIMK2 ; MAPK1 ; NCK1 ; NCK2 ; NFAT5 ; NFATC1 ; NFATC3 ; NRAS ; NRP1 ; PAK1 ; PAK2 ; PLXNA1 ; PLXNB1 ; PLXNB2 ; PLXNC1 ; PPP3CA ; PPP3CB ; PPP3CC ; RAC1 ; RAC2 ; RASA1 ; RGS3 ; RHOA ; ROCK1 ; ROCK2 ; SEMA3C ; SEMA4A ; SEMA4B ; SEMA7A ; UNC5B ;	ABL1|IDBG-89599|ENSG00000097007|25|-1.061503291130066|0.7573075890541077 ; ARHGEF12|IDBG-74643|ENSG00000196914|23365|-1.740283727645874|0.004504716023802757 ; CDC42|IDBG-93614|ENSG00000070831|998|-1.2592345476150513|0.2190878987312317 ; CDK5|IDBG-48977|ENSG00000164885|1020|-1.2422503232955933|0.2623635232448578 ; CFL1|IDBG-57818|ENSG00000172757|1072|1.1054776906967163|0.6266841292381287 ; CHP1|ID…
CDK-mediated phosphorylation and removal of Cdc6	12930	REACTOME	9606	45	4023	4	0.450681	1	0	1	1	CDC6 ; CDK2 ; PSMA1 ; PSMA2 ; PSMA3 ; PSMA4 ; PSMA5 ; PSMA6 ; PSMA7 ; PSMB1 ; PSMB10 ; PSMB2 ; PSMB3 ; PSMB4 ; PSMB5 ; PSMB6 ; PSMB7 ; PSMC1 ; PSMC2 ; PSMC3 ; PSMC4 ; PSMC5 ; PSMC6 ; PSMD1 ; PSMD10 ; PSMD11 ; PSMD12 ; PSMD13 ; PSMD14 ; PSMD2 ; PSMD3 ; PSMD4 ; PSMD5 ; PSMD6 ; PSMD7 ; PSMD8 ; PSME1 ; PSME2 ; PSME3 ; PSME4 ; PSMF1 ; RPS27A ; UBA52 ; UBB ; UBC ;	CDC6|IDBG-47359|ENSG00000094804|990|-1.2520917654037476|0.33091044425964355 ; CDK2|IDBG-39545|ENSG00000123374|1017|-1.2034292221069336|0.3575479984283447 ; PSMA1|IDBG-33142|ENSG00000129084|5682|1.6137335300445557|0.0226262379437685 ; PSMA2|IDBG-13609|ENSG00000106588|5683|1.1735129356384277|0.4389735460281372 ; PSMA3|IDBG-7749|ENSG00000100567|5684|2.5347917079925537|2.138231138815172E-5 ; PSMA4|ID…
Ubiquitin-dependent degradation of Cyclin D1	12946	REACTOME	9606	45	4023	4	0.450681	1	0	1	1	CCND1 ; CDK4 ; PSMA1 ; PSMA2 ; PSMA3 ; PSMA4 ; PSMA5 ; PSMA6 ; PSMA7 ; PSMB1 ; PSMB10 ; PSMB2 ; PSMB3 ; PSMB4 ; PSMB5 ; PSMB6 ; PSMB7 ; PSMC1 ; PSMC2 ; PSMC3 ; PSMC4 ; PSMC5 ; PSMC6 ; PSMD1 ; PSMD10 ; PSMD11 ; PSMD12 ; PSMD13 ; PSMD14 ; PSMD2 ; PSMD3 ; PSMD4 ; PSMD5 ; PSMD6 ; PSMD7 ; PSMD8 ; PSME1 ; PSME2 ; PSME3 ; PSME4 ; PSMF1 ; RPS27A ; UBA52 ; UBB ; UBC ;	CCND1|IDBG-61868|ENSG00000110092|595|-1.0257611274719238|0.8944044709205627 ; CDK4|IDBG-43642|ENSG00000135446|1019|-1.1383146047592163|0.48839592933654785 ; PSMA1|IDBG-33142|ENSG00000129084|5682|1.6137335300445557|0.0226262379437685 ; PSMA2|IDBG-13609|ENSG00000106588|5683|1.1735129356384277|0.4389735460281372 ; PSMA3|IDBG-7749|ENSG00000100567|5684|2.5347917079925537|2.138231138815172E-5 ; PSMA4|I…
Vpu mediated degradation of CD4	13686	REACTOME	9606	45	4023	4	0.450681	1	0	1	1	BTRC ; PSMA1 ; PSMA2 ; PSMA3 ; PSMA4 ; PSMA5 ; PSMA6 ; PSMA7 ; PSMB1 ; PSMB10 ; PSMB2 ; PSMB3 ; PSMB4 ; PSMB5 ; PSMB6 ; PSMB7 ; PSMC1 ; PSMC2 ; PSMC3 ; PSMC4 ; PSMC5 ; PSMC6 ; PSMD1 ; PSMD10 ; PSMD11 ; PSMD12 ; PSMD13 ; PSMD14 ; PSMD2 ; PSMD3 ; PSMD4 ; PSMD5 ; PSMD6 ; PSMD7 ; PSMD8 ; PSME1 ; PSME2 ; PSME3 ; PSME4 ; PSMF1 ; RPS27A ; SKP1 ; UBA52 ; UBB ; UBC ;	BTRC|IDBG-87102|ENSG00000166167|8945|-1.238830327987671|0.27807778120040894 ; PSMA1|IDBG-33142|ENSG00000129084|5682|1.6137335300445557|0.0226262379437685 ; PSMA2|IDBG-13609|ENSG00000106588|5683|1.1735129356384277|0.4389735460281372 ; PSMA3|IDBG-7749|ENSG00000100567|5684|2.5347917079925537|2.138231138815172E-5 ; PSMA4|IDBG-24777|ENSG00000041357|5685|1.086601734161377|0.6974087357521057 ; PSMA5|IDB…
[truncated: 1,211 more rows]

## Sheet: Repressed THP-1 pathways
Pathway Name	Pathway Id	Source Name	Organism	Pathway uploaded gene count	Genes in InnateDB for this entity	Pathway up-regulated genes count	Pathway up-regulated p-value	Pathway up-regulated p-value (corrected)	Pathway down-regulated genes count	Pathway down-regulated p-value	Pathway down-regulated p-value (corrected)	Gene Symbols	Genes (Symbol|IDBG-ID|Ensembl|Entrez|Fold Change|P-Value)
[truncated: 1,559 more rows]

## Sheet: BCG sRNA coding genes
BCG sRNA	Mtb sRNA	Name/ Function	logFC	logCPM	P-Value	FDR	Gene counts EGB	Gene counts IF1ER	Gene Counts IF2ER
smbb1858.1		Mpr8	-2.32994	12.8245	4.91004e-12	2.55322e-10	118234	887	471
smbb1293.1		Cobalamin riboswitch	-1.62576	12.5116	2.07817e-06	3.60529e-05	80752	893	577
smbb4073.1	MTS2822	Mpr19	-1.72395	9.94564	2.07998e-06	3.60529e-05	13701	176	71
smbb1499.1		Mcr3	1.97271	10.8475	7.44573e-06	9.67945e-05	4817	851	301
[truncated: 48 more rows]

## Sheet: THP-1 diff. exp. genes
Ensemble Gene Identifier	logFC	logCPM	P-Value	FDR	Gene count THP	Gene count IF1	Gene count IF2	Gene Symbol	Synonyms	Description
[truncated: 8,287 more rows]
