# Supplementary material for: Comprehensive insights into transcriptional adaptation of intracellular mycobacteria by microbe-enriched dual RNA sequencing
Source: BMC Genomics. 2015 Feb 5;16(1):34. doi: 10.1186/s12864-014-1197-2 (PMC4334782; doi:10.1186/s12864-014-1197-2)
Supplement: Additional file 5: — Differential expression of selected M. bovis BCG genes using qPCR. Excel file with Ct numbers for a variety of selected genes and sRNAs of M. bovis BCG. Fold changes in expression were calculated for these genes and sRNAs. [file 12864_2014_1197_MOESM5_ESM.xlsx]

## Sheet: Fold changes
BCG locus tag	Mtb locus tag	Gene name	logFC EGB versus IF1ER	logFC EGB versus IF2ER	logFC average
BCG_1192	Rv1131	gltA	3.17292	3.59875	3.40149
BCG_1191	Rv1130	prpD	6.33828	7.50274	7.03494
BCG_1872c	Rv1837c	glcB	-0.85207	-1.25293	-1.03862
BCG_3621c	Rv3557c	kstR2	2.01517	3.05642	2.62776
BCG_3601	Rv3537	kstD	1.9795	1.11204	1.61001
BCG_3635c	Rv3570c	hsaA	0.801813	-0.346363	0.339055
BCG_3615	Rv3551	ipdA	2.89654	4.3977	3.83415
BCG_2400c	Rv2386c	mbtI	4.10629	3.07118	3.67964
smbb4074.1	MTS2823	Mpr4	0.851344	1.05407	0.956263
	MTS1338	MTS1338	-1.99869	-2.31508	-2.14823
	MTS1635	MTS1635	-1.02827	-1.72122	-1.33353
BCG_3625	Rv3561	fadD3	2.04372	2.90572	2.53816
BCG_1632	Rv1594	nadA	-2.31872	-2.20491	-2.26069

## Sheet: Data run 1
Sample name	Replicate nr	BCG locus tag	Mtb locus tag	Gene name	Ct	Ct mean	Ct st. dev.
EGB	1			rpoB	14.9273
EGB	2			rpoB	14.958
EGB	3			rpoB	14.9049	14.9301	0.0266468
EGB	1			gltA	20.255
EGB	2			gltA	20.2102
EGB	3			gltA	20.3417	20.269	0.0668647
EGB	1			prpD	24.9826
EGB	2			prpD	25.0312
EGB	3			prpD	25.0774	25.0304	0.0473997
EGB	1			glcB	16.8981
EGB	2			glcB	16.9108
EGB	3			glcB	17.0441	16.951	0.0808605
EGB	1			kstR2	20.1553
EGB	2			kstR2	20.1233
EGB	3			kstR2	20.2833	20.1873	0.0846759
EGB	1			kstD	20.4665
EGB	2			kstD	20.459
EGB	3			kstD	20.5316	20.4857	0.0399197
IF1ER	1			rpoB	20.9665
IF1ER	2			rpoB	20.9708
IF1ER	3			rpoB	20.9537	20.9637	0.00888652
IF1ER	1			gltA	23.1714
IF1ER	2			gltA	23.1043
IF1ER	3			gltA	23.1133	23.1297	0.0364289
IF1ER	1			prpD	24.6579
IF1ER	2			prpD	24.5966
IF1ER	3			prpD	24.9228	24.7257	0.173388
IF1ER	1			glcB	23.8851
IF1ER	2			glcB	23.8395
IF1ER	3			glcB	23.7855	23.8367	0.0498581
IF1ER	1			kstR2	24.219
IF1ER	2			kstR2	24.1429
IF1ER	3			kstR2	24.2553	24.2057	0.0573817
IF1ER	1			kstD	24.639
IF1ER	2			kstD	24.4197
IF1ER	3			kstD	24.5607	24.5398	0.111145
IF2ER	1			rpoB	21.4419
IF2ER	2			rpoB	21.314
IF2ER	3			rpoB	21.4381	21.398	0.0727556
IF2ER	1			gltA	23.2466
IF2ER	2			gltA	23.152
IF2ER	3			gltA	23.016	23.1382	0.115905
IF2ER	1			prpD	23.9688
IF2ER	2			prpD	23.9557
IF2ER	3			prpD	24.0625	23.9956	0.0582533
IF2ER	1			glcB	24.7739
IF2ER	2			glcB	24.6648
IF2ER	3			glcB	24.577	24.6719	0.0986598
IF2ER	1			kstR2	23.3313
IF2ER	2			kstR2	23.5547
IF2ER	3			kstR2	23.9105	23.5989	0.292105
IF2ER	1			kstD	25.8885
IF2ER	2			kstD	25.852
IF2ER	3			kstD	25.7844	25.8416	0.0527911

## Sheet: Data run 2
Sample name	Replicate nr	BCG locus tag	Mtb locus tag	Gene name	Ct	Ct mean	Ct st. dev.
EGB	1			rpoB	10.8112
EGB	2			rpoB	11.2899
EGB	3			rpoB	11.2277	11.1096	0.260246
EGB	1			hsaA	17.6135
EGB	2			hsaA	17.5348
EGB	3			hsaA	17.6717	17.6067	0.0687152
EGB	1			ipdA	19.2843
EGB	2			ipdA	19.2191
EGB	3			ipdA	19.33	19.2778	0.0557033
EGB	1			mbtI	22.7073
EGB	2			mbtI	22.6885
EGB	3			mbtI	22.9249	22.7736	0.131349
EGB	1			MTS2823	6.9678
EGB	2			MTS2823	6.95728
EGB	3			MTS2823	6.92197	6.94901	0.024007
EGB	1			MTS1338	20.9186
EGB	2			MTS1338	20.9568
EGB	3			MTS1338	20.9333	20.9362	0.0192924
IF1ER	1			rpoB	16.9984
IF1ER	2			rpoB	17.1998
IF1ER	3			rpoB	17.3606	17.1863	0.181459
IF1ER	1			hsaA	22.9347
IF1ER	2			hsaA	22.863
IF1ER	3			hsaA	22.8469	22.8815	0.0467562
IF1ER	1			ipdA	22.357
IF1ER	2			ipdA	22.3998
IF1ER	3			ipdA	22.617	22.4579	0.139391
IF1ER	1			mbtI	24.8307
IF1ER	2			mbtI	24.7034
IF1ER	3			mbtI	24.6977	24.7439	0.0751541
IF1ER	1			MTS2823	12.1846
IF1ER	2			MTS2823	12.1833
IF1ER	3			MTS2823	12.155	12.1743	0.016717
IF1ER	1			MTS1338	29.0817
IF1ER	2			MTS1338	28.9783
IF1ER	3			MTS1338	28.9748	29.0116	0.0607201
IF2ER	1			rpoB	17.3724
IF2ER	2			rpoB	17.3289
IF2ER	3			rpoB	17.3796	17.3603	0.0274499
IF2ER	1			hsaA	24.2565
IF2ER	2			hsaA	24.2573
IF2ER	3			hsaA	24.0975	24.2038	0.0920172
IF2ER	1			ipdA	20.9327
IF2ER	2			ipdA	21.1907
IF2ER	3			ipdA	21.269	21.1308	0.175983
IF2ER	1			mbtI	25.9525
IF2ER	2			mbtI	25.9453
IF2ER	3			mbtI	25.9615	25.9531	0.00813757
IF2ER	1			MTS2823	12.0229
IF2ER	2			MTS2823	12.0858
IF2ER	3			MTS2823	12.3283	12.1456	0.161247
IF2ER	1			MTS1338	29.6163
IF2ER	2			MTS1338	29.4296
IF2ER	3			MTS1338	29.4601	29.502	0.10017

## Sheet: Data run 3
Sample name	Replicate nr	BCG locus tag	Mtb locus tag	Gene name	Ct	Ct mean	Ct st. dev.
EGB	1			rpoB	Undetermined
EGB	2			rpoB	10.8349
EGB	3			rpoB	10.6687	10.7518	0.117507
EGB	1			MTS1635	17.185
EGB	2			MTS1635	17.1022
EGB	3			MTS1635	17.1409	17.1427	0.0414414
EGB	1			fadD3	27.2216
EGB	2			fadD3	27.2552
EGB	3			fadD3	27.4756	27.3174	0.137959
EGB	1			nadA	17.9903
EGB	2			nadA	18.0189
EGB	3			nadA	17.9674	17.9922	0.0258062
IF1ER	1			rpoB	16.5127
IF1ER	2			rpoB	16.4803
IF1ER	3			rpoB	16.5651	16.5194	0.0428099
IF1ER	1			MTS1635	23.9459
IF1ER	2			MTS1635	23.964
IF1ER	3			MTS1635	23.9057	23.9385	0.0298422
IF1ER	1			fadD3	30.8284
IF1ER	2			fadD3	31.0866
IF1ER	3			fadD3	31.2088	31.0413	0.194185
IF1ER	1			nadA	26.1224
IF1ER	2			nadA	26.0593
IF1ER	3			nadA	26.0537	26.0785	0.0381366
IF2ER	1			rpoB	17.1448
IF2ER	2			rpoB	16.8667
IF2ER	3			rpoB	16.8002	16.9372	0.182787
IF2ER	1			MTS1635	25.0254
IF2ER	2			MTS1635	25.167
IF2ER	3			MTS1635	24.9556	25.0493	0.107716
IF2ER	1			fadD3	30.5407
IF2ER	2			fadD3	30.6118
IF2ER	3			fadD3	30.639	30.5971	0.0507482
IF2ER	1			nadA	26.4297
IF2ER	2			nadA	26.3653
IF2ER	3			nadA	26.3525	26.3825	0.0413847
